# Supplementary material for: Galectin-9 Facilitates Epstein-Barr Virus Latent Infection and Lymphomagenesis in Human B Cells
Source: Microbiol Spectr. 2023 Jan 9;11(1):e04932-22. doi: 10.1128/spectrum.04932-22 (PMC9927364; doi:10.1128/spectrum.04932-22)
Supplement: Supplemental file 2 — Supplemental material. Download spectrum.04932-22-s0002.xlsx, XLSX file, 0.6 MB [file spectrum.04932-22-s0002.xlsx]

## Sheet: cluster1
	D0	D3	D7	D14	D21	LCL	AKATA
ABCB4	0.472781	2.12613	4.57351	0.354854	1.10329	0.327847	7.55688
ABCC5	0.625551	1.36667	1.10819	0.448536	0.262059	0.677108	5.90589
ABHD11	0.901563	2.52071	1.0902	1.95225	0.874126	1.88752	4.4347
ABHD3	3.80077	3.83502	2.91534	2.09953	3.06701	3.02433	18.1627
ABHD8	3.87791	5.74144	5.0021	2.86416	5.31794	3.49018	8.62151
ACKR4	0.206866	0.125437	0.102502	0.123031	0.0694852	0.0461664	5.84609
ACPP	0.849421	0.0240077	0.0494376	0.133512	0.136535	0.136073	5.50105
ACSF3	2.05823	3.51431	4.27201	2.7134	3.60186	3.7596	15.8145
ACTL6A	2.55021	6.61068	4.29924	9.65795	8.14712	12.0582	41.3643
ACTR10	4.28934	4.33106	3.97228	3.08309	4.25007	4.93898	7.43942
ACTR5	2.50012	3.00341	1.98415	1.62434	1.54656	2.42874	5.81491
ACY3	0.0431452	0.299616	1.1074	0.344165	0.417054	0.445329	49.2657
ACYP1	1.04513	1.82375	1.19223	1.76321	1.87619	1.53422	3.84306
ADORA2B	1.2646	0.818579	1.51836	0.311017	0.041089	0.726858	4.80139
AFF3	3.35144	2.05499	2.8891	2.68818	0.104911	2.4214	5.24004
AGBL5	3.04962	4.55857	3.73793	3.65565	3.8523	3.32059	5.63265
AHCTF1	3.71282	4.41037	3.04002	4.52994	3.67799	3.9708	8.71432
AIM2	4.08193	9.56994	8.32665	2.75502	3.95354	1.78151	12.1754
ALDH5A1	1.04121	2.91382	2.77233	3.95099	2.08689	4.04305	63.8535
ALG11	1.59629	2.14929	2.05126	1.91272	2.67235	2.45263	5.64561
ALKBH2	0.496068	2.27892	1.27325	2.2378	2.14639	2.61701	12.691
ANKFY1	4.8625	6.46695	4.3879	3.31002	3.27322	3.00946	8.09558
ANKLE1	0.172883	1.09823	0.622486	2.81212	1.32916	3.37595	14.2678
ANKRD13B	0.176769	1.05758	0.437506	0.520267	0.372252	1.02174	3.97778
ANKRD40	3.96213	5.03073	4.19723	2.83841	3.50665	2.93468	5.93257
ANKS6	0.328233	0.995658	0.389237	0.395537	0.634019	0.395255	4.32658
AP1AR	1.23148	1.60691	1.44378	1.37864	2.52277	1.95477	5.35988
ARFGEF2	4.3356	6.44221	6.97031	4.83199	6.96336	4.96156	8.9607
ARGLU1	39.3758	39.9716	29.3633	32.0104	35.9508	34.308	60.09
ARHGAP19	3.15198	3.78976	2.66346	4.24463	4.707	3.80441	8.92516
ARHGAP35	4.86651	3.42962	2.79759	3.37755	4.09963	4.60024	12.3496
ARHGEF18	4.70907	6.66451	6.76459	5.31827	7.53482	7.74458	20.0042
ARHGEF39	4.50513	3.16098	2.24534	3.58335	2.36187	2.84617	6.19219
ARIH2	7.4096	9.8351	7.83041	6.88956	6.08227	7.44717	21.3158
ARL11	1.67819	1.70925	2.69838	1.21455	1.272	1.03673	4.02639
ARL15	1.41576	1.34984	1.26849	0.453037	0.42839	0.411412	3.91203
ARMC8	2.29788	2.51289	2.98154	2.7536	2.07107	3.01317	5.50643
ASAP3	0.0307654	0.149735	0.087739	0	0.0141613	0.0235222	7.89888
ASB13	0.339371	1.23604	1.50204	0.294192	0.063905	0.226447	11.8635
ASNS	2.97386	10.5841	4.73618	7.64133	10.8928	7.79675	36.2814
ASXL1	2.00504	3.57019	4.03632	3.04236	5.37465	3.24632	7.56653
ATF4	70.8995	86.7142	101.427	79.5913	71.6162	64.2618	112.803
ATF5	37.3673	14.812	32.337	7.74806	7.02047	10.7314	135.322
ATG3	12.3129	9.62981	7.68425	7.39137	6.56831	7.78209	16.6762
ATP1A3	1.01141	0.933598	0.217567	0.373906	0.072626	0.684824	18.0272
ATP6V0A2	2.06196	2.88762	2.28703	2.41963	3.463	3.81704	7.75243
ATP6V1A	6.04483	8.97608	8.31357	5.5525	8.7478	7.44089	17.8279
ATP9B	2.4784	2.25369	2.07341	1.93935	2.05955	2.33463	5.88733
AVIL	1.07215	0.435168	1.08152	0.236959	0.258607	0.257731	19.2303
AZGP1	0.0332542	0.0710552	0.0270962	0.0243922	0	0.015255	11.2523
B3GALT6	1.56137	4.09786	3.71239	1.95544	2.35021	4.43575	9.08509
B3GNT4	2.22414	2.43265	2.26045	2.26744	1.72471	3.10718	4.87074
B4GAT1	0.684174	1.38229	1.29159	1.37139	2.31049	1.52889	5.0321
BACH2	2.45086	6.73813	10.898	0.176226	0.0751159	0.0956561	23.8004
BAG5	2.95145	4.0423	3.65144	3.30231	3.35169	4.06184	6.76782
BCL2L1	6.74092	14.0663	17.086	7.64047	13.3644	10.8747	60.6807
BCL6	11.9489	11.5212	17.4475	0.105412	0.222262	0.15822	35.097
BCL7A	2.47603	6.71621	5.00605	1.80667	1.66351	4.33596	20.1748
BCR	2.47013	2.81538	4.60806	2.67012	2.07453	3.638	7.13442
BIK	0.294275	1.61912	4.11824	1.27893	0.589227	2.69316	12.7605
BLOC1S5	2.39925	2.77444	2.69758	2.519	3.79076	3.26412	5.2769
BLOC1S6	5.82283	5.5565	5.37949	6.40665	9.19088	8.27839	20.9388
BMP7	0	0	0	0.0344462	0.033625	0.0143619	24.51
BORCS8-MEF2B	1.58037	9.89254	11.01	6.79721	10.3065	6.92024	42.4206
BRD8	3.56847	4.22498	4.90089	4.15386	2.71856	4.55037	7.38826
BRWD1	3.05523	1.54406	1.18196	0.830159	1.68025	0.818995	4.03441
BTBD3	0.699824	0.851424	0.809961	0.172855	0.832275	0.137587	4.68294
BZW2	2.87693	10.2373	5.01138	2.94106	0.709046	4.75944	24.4664
C11orf95	0.55516	1.02788	0.856611	0.613586	0.738869	1.58336	4.85534
C12orf49	2.21039	5.10619	4.54598	3.30602	3.13671	4.68363	13.1664
C19orf60	7.25226	9.80929	11.3063	6.27358	9.18206	11.2135	16.5163
C1orf123	4.46039	5.15054	4.08056	5.28963	4.03861	5.82603	10.8764
C1orf35	6.01651	7.57938	6.04813	4.24785	4.64122	5.50203	10.3265
C2orf68	5.4149	5.43383	5.21183	3.25563	3.45496	2.74645	7.39251
C4orf32	0.972191	1.51676	0.867605	3.33351	3.8144	4.91288	25.7037
C5orf24	2.53751	2.37441	1.89026	1.9033	3.3063	2.78664	6.68175
C5orf34	0.72519	1.52588	1.04873	2.02216	1.33777	1.37132	4.59304
C5orf51	3.17544	3.46106	3.10359	3.66145	3.36623	3.48725	8.82696
C9orf172	2.21504	1.04779	0.654894	0.300035	0.56154	0.638644	4.53078
C9orf78	13.9605	14.0084	12.1986	10.6758	7.17866	14.107	18.2117
CAB39L	0.807878	0.567301	0.58874	0.692741	0.523755	0.735991	10.3888
CAMK2D	2.2528	3.83443	3.80038	2.06399	1.67964	1.03738	4.89549
CARMIL3	2.65812	1.86283	0.35767	0.164343	0.172585	0.0880976	5.04402
CARNMT1	1.97316	1.81741	0.909107	1.28062	2.13509	1.95724	7.27412
CASP2	5.62357	6.20243	5.97511	5.57521	3.9142	5.66358	12.0779
CAT	8.98029	7.94634	7.57068	8.84097	8.12413	8.13854	11.1326
CBS	0.131986	1.75415	0.754965	2.45711	0.422841	1.48219	22.4283
CBX8	1.35143	0.969004	0.820335	0.967998	0.851681	0.811347	4.11924
CCDC117	2.97497	4.77349	4.22315	3.78943	5.7123	4.60662	18.8414
CCDC127	2.83406	4.94788	5.08116	3.69405	3.72265	3.31592	8.44802
CCDC66	2.36314	2.33343	1.12141	1.65952	1.02595	1.92791	5.19984
CCDC69	21.0642	25.1443	22.2158	23.1626	23.2541	18.1791	56.4644
CCND3	11.2449	17.9943	10.2896	5.55053	7.01121	7.56226	60.6727
CCNE2	0.303377	0.928403	0.835864	1.3182	0.781061	2.14417	9.11187
CCNT1	3.64192	4.31334	2.9766	3.57869	4.27307	4.43998	6.93208
CD2BP2	8.34196	9.59319	8.80435	4.55609	6.05031	6.23944	12.8192
CD38	2.05875	1.87589	0.728395	0.262825	0.544102	0.118619	17.7273
CD3G	3.94675	2.4111	0.0653637	0	0	0.0441592	13.5813
CD79B	13.6282	20.8422	46.8853	13.2287	17.2073	15.0003	147.707
CD81	27.3122	33.6878	36.9115	26.3363	30.6104	34.2291	60.9063
CDC16	10.0743	8.87278	8.4422	9.79583	8.4426	8.97723	24.1256
CDC25B	6.66874	7.14469	4.86064	7.24449	7.46682	6.44113	41.4474
CDC34	10.0436	10.7613	10.4016	10.4633	11.4437	12.5801	18.756
CDC5L	4.18791	5.46408	5.35041	5.60324	3.7149	5.41844	7.94385
CDCA7L	3.86749	15.3918	9.73236	14.86	6.18644	7.4334	24.2736
CDK14	1.87431	3.75146	3.17138	1.53379	2.1636	1.39855	6.30663
CDK16	7.04548	7.22862	7.4711	6.80595	7.6515	5.40119	10.6644
CDK5RAP1	3.73793	4.38084	3.15049	5.22248	3.605	5.69764	17.2061
CDKN2A	0.792432	1.12537	1.02759	1.54175	1.88161	2.38061	7.59841
CEBPG	3.35791	5.33585	3.75978	3.33787	3.67757	4.22284	6.91654
CEP57L1	0.575975	2.27081	1.28335	2.01894	1.6048	1.44504	6.01759
CFAP73	1.20402	4.48237	8.42202	2.66985	2.28931	3.5689	11.8581
CFL2	0.86601	0.618407	0.811672	1.29843	2.42892	1.45118	11.0951
CHAC1	0.122715	1.55577	1.0899	0.450061	0.881173	0.292729	2.74581
CHAMP1	2.92453	4.35839	4.31265	7.09614	5.12125	7.66556	23.7923
CHCHD7	3.37126	3.51112	4.82016	4.66575	2.78151	4.74658	9.57979
CHD7	3.71659	3.2474	1.87597	2.50902	2.92946	2.82146	4.95343
CHD8	7.38763	8.31316	8.67121	7.25476	6.50773	6.27933	11.233
CHEK2	0.799684	2.58844	2.05157	2.36082	2.56937	2.52797	8.06523
CHIC2	7.15716	4.64249	5.23672	2.33028	4.01719	3.7188	12.0846
CHORDC1	6.24847	4.72651	2.87871	3.6345	3.32223	7.6135	12.7225
CHRAC1	4.64793	6.19214	9.13042	8.29938	4.31497	6.7896	12.9595
CHTOP	10.3076	13.8242	13.1449	9.47226	11.4407	15.5683	21.629
CIAO1	9.96741	10.6599	9.18866	7.70072	7.32391	8.96078	13.1223
CIPC	2.33166	3.57637	3.24793	2.57963	2.69428	2.2502	6.35065
CIZ1	13.0999	14.9536	14.3546	12.8941	11.4969	11.9207	18.9731
CKAP2	1.81141	7.10539	7.42025	10.7246	7.00383	7.54164	25.4242
CKLF	2.12659	2.03531	2.70748	1.46238	1.98832	1.21944	3.09356
CLIC4	7.02374	14.4301	19.5773	9.95832	13.2538	9.21357	24.5981
CLINT1	10.2941	14.3841	20.3681	9.83987	10.624	11.6833	29.163
CLSTN1	12.1386	12.7363	11.6223	10.7814	8.35886	8.1422	17.7845
CNBP	33.5664	27.7571	31.9589	34.7994	41.5412	43.4871	85.592
CNOT2	12.6385	8.64971	8.1338	10.7657	8.84851	9.20389	19.9643
COMMD7	5.04152	5.41758	5.56008	5.42571	4.16086	5.6942	19.595
COPRS	0.709815	5.59455	5.05802	3.63967	3.90223	3.99959	9.21015
COQ10A	1.42211	3.61239	2.18787	0.667456	0.823967	1.46443	4.27147
COQ8A	4.03785	5.15413	6.21295	1.75175	4.59578	3.89383	7.5525
CPSF7	14.3111	14.3837	14.7544	12.8344	11.4982	12.7517	21.7386
CTCF	11.1117	11.7117	12.7896	10.5229	7.50748	10.1703	16.8983
CTDSPL2	6.06909	5.28553	4.74952	5.20599	5.54483	3.6893	7.22024
CTNNB1	29.7408	22.2556	22.5207	17.2084	16.512	22.1499	44.7554
CUL1	12.3399	12.754	13.2877	10.5146	8.94847	11.9069	17.9479
CUL4A	10.6418	10.6816	9.84132	10.4455	10.152	12.568	29.0592
CUTC	4.42806	5.28927	4.3347	4.21791	7.96892	5.91059	14.9039
CUX1	3.76285	1.20199	1.21179	1.01343	0.702862	0.845067	6.44126
DAAM1	1.76121	2.2394	1.55187	2.36458	1.67016	2.5929	9.96671
DBR1	2.48125	2.67872	2.61854	1.89267	2.08748	3.38604	6.86367
DCAF16	3.75561	5.82514	4.52272	4.78372	4.82597	4.58159	14.6409
DCK	11.6448	9.36084	10.0516	4.95332	5.2883	4.84845	44.128
DCP2	3.1551	3.13776	2.84422	2.8065	3.789	3.66717	7.94007
DCTN4	5.10401	5.64874	6.43692	4.45531	5.92596	5.22058	7.66984
DCUN1D1	1.13307	2.02392	1.75403	1.80119	2.43829	2.03404	5.55164
DCUN1D2	2.48131	2.03767	1.58426	1.31411	1.69404	1.91128	6.70396
DDRGK1	10.8518	11.9005	15.2659	11.694	9.12333	11.3179	20.426
DDX11	0.704327	5.01142	3.16373	5.03124	3.81142	5.52062	24.801
DDX55	4.73864	6.85268	4.94696	5.82442	4.25875	7.17714	18.0041
DEPTOR	0.0120207	0.0898976	0.110191	0.013226	0.0331988	0.10753	12.1178
DERL1	8.37943	8.18189	9.11603	7.76662	10.6114	8.27978	12.928
DESI2	2.85566	4.87241	4.7123	2.47421	2.82431	3.78999	15.7599
DHRS2	0	0.121885	0	0.0456452	0.100253	0.0428201	102.045
DHX34	5.61914	4.8554	4.24147	2.42078	2.49348	4.33445	7.1062
DHX36	5.414	4.91105	4.5571	4.10666	5.50134	6.54247	20.2549
DHX38	10.0082	12.0882	12.4748	10.2565	10.7554	11.5898	13.7069
DHX40	6.37446	3.10865	4.66865	2.77939	3.86024	2.2072	9.32935
DIAPH1	27.5812	26.0414	18.819	22.523	19.0153	24.8164	33.6999
DIS3L	1.78642	2.23921	1.48439	3.8015	3.17765	3.60672	12.1404
DNAJB4	0.997898	1.18866	1.06545	0.914958	1.41759	0.923442	5.33043
DNAJC10	4.54934	5.35372	3.22448	5.07842	5.2455	5.60578	12.2674
DNAJC19	2.35297	3.06565	3.30843	2.91513	2.1001	3.39616	6.88085
DNASE1	2.26763	1.49421	1.54345	0.986043	1.10004	0.940585	5.99692
DNMT1	11.274	18.4418	10.5971	18.475	12.1832	20.1075	58.1668
DNMT3B	0.0688648	0.217215	0.156313	0.230916	0.13585	0.176007	8.17396
DNTTIP1	7.33719	7.47879	6.97491	6.82902	5.79395	6.98602	17.0807
DOCK9	0.996205	1.05699	0.560679	0.734492	1.17238	0.504111	4.03357
DPY19L1	1.9167	1.77368	0.732739	0.704016	0.815922	0.579126	3.65644
DSN1	1.84732	3.41885	2.66676	3.20885	3.93692	3.98363	13.3574
DSTN	7.26005	5.68	5.02568	9.16319	13.0086	12.0914	48.2078
DTX1	2.14512	24.0568	28.9496	0.990063	2.03172	1.91919	68.0298
DUS3L	2.38589	3.08905	4.20118	1.94659	2.90378	4.21569	9.33714
DYNC1H1	10.5411	12.7243	10.5519	9.12237	9.32513	11.1049	16.3249
DYRK2	6.50013	3.95334	3.71854	2.96753	1.95243	3.66365	8.85485
DZIP3	1.41942	2.1544	2.4554	2.82282	2.16273	2.07183	5.05072
E2F1	0.301217	5.63722	1.36472	5.37126	6.103	6.46111	35.6052
E2F2	0.0729056	2.33958	0.82177	1.43793	1.11861	2.35971	27.8
E2F5	2.5274	2.89058	2.71283	6.23006	5.59307	5.59641	28.776
E4F1	4.77477	4.89369	4.37856	3.4964	4.24665	5.9994	8.31331
EBAG9	2.49054	3.73549	4.3031	5.30049	3.49776	2.66864	6.84112
ECE2	0.283276	1.2257	0.917508	3.35054	3.54014	6.64694	24.7666
ECT2	0.378634	1.34613	0.910001	3.58833	3.39636	3.56	17.1278
EHMT2	5.77793	8.57001	6.97694	6.41848	5.43765	6.84583	12.0182
EID2	2.98965	3.4629	1.98081	2.30369	2.36306	3.02001	6.61534
EIF2B5	6.99174	9.40823	9.62776	8.65634	9.12035	12.0993	19.9421
EIF5	14.3194	13.8189	18.3878	11.5751	13.3226	15.9017	29.3122
ELF2	4.20316	3.24273	3.23107	2.92403	2.80066	2.57461	5.4989
ELL3	2.01739	5.54424	11.1525	2.10283	2.20849	1.40645	54.5303
ELOVL6	0.707925	0.629485	0.118233	1.29172	1.3601	0.568822	3.99394
ENAH	0.0117073	0.10461	0.0533338	0.00117101	0.0484999	0.00585885	14.3611
ENDOD1	1.17125	3.16662	2.2094	1.5484	2.38069	0.859406	4.8529
EPN1	10.1232	13.2312	11.4469	10.6637	13.4883	10.5952	30.0935
EPN2	1.05092	1.25766	0.907752	1.11135	1.60505	0.884131	5.54769
ERAP2	5.6495	8.96115	8.33012	4.46951	3.95782	2.45361	9.34018
ERLIN1	2.26704	2.74002	1.89872	2.26554	2.47178	2.61491	6.90478
EZR	49.0932	69.7804	45.4936	52.8739	51.8238	46.2799	135.711
FAIM	0.888408	1.84936	2.68661	0.745708	1.31533	0.516787	2.81606
FAM120AOS	4.62504	4.44819	5.27477	6.40559	3.90766	5.17859	10.0757
FAM167A	0.376848	3.41121	4.58921	1.11197	2.09102	0.843945	10.1235
FAM208A	4.34964	5.25682	5.15782	5.6437	4.56627	4.78512	7.67492
FAM208B	2.83893	4.2696	2.99759	3.13634	3.07531	3.37753	18.4718
FAM20B	2.58701	4.41916	2.54222	2.85417	2.77455	2.70023	5.77581
FAM212A	0.916835	2.01665	1.45017	0.148347	0.539936	0.649438	3.38607
FAM220A	3.25538	4.39139	4.54391	2.71769	3.3409	2.56255	5.88658
FAM65B	11.3254	8.37426	8.01078	5.19795	4.03429	3.67055	15.2848
FAM69A	1.24269	2.03778	2.26769	2.11771	2.57006	1.51931	5.18225
FAM72D	0.146492	0.682368	0.372417	1.11536	1.53741	1.04028	5.53565
FANCA	0.296363	1.98116	0.206985	2.13347	2.56071	3.47263	15.0446
FAR1	7.73014	3.75727	3.14826	3.79341	4.04517	4.36436	15.1049
FASTKD3	0.909112	1.35854	0.921266	1.87391	2.08172	2.70023	10.8174
FBXO41	1.81349	4.43499	4.39343	5.08851	4.48305	3.76592	10.2135
FBXO45	0.711749	1.54694	0.759313	1.77075	1.97922	2.62889	8.74019
FBXO9	3.7413	3.96753	3.86317	2.44348	2.61711	2.57865	5.42514
FBXW8	1.02073	2.53808	1.71862	1.51067	1.58415	1.71967	4.12363
FCF1	5.06987	6.56071	6.43133	5.89841	5.11208	6.84107	9.80236
FKBP5	0.569699	0.878478	0.705588	1.27871	1.29543	1.07935	3.81306
FOXO6	0.011739	0.0376244	0.050217	0.116243	0.137788	0.0646214	9.53313
FOXRED2	0.225664	1.53093	0.948108	1.96149	2.16186	2.34863	9.98066
FXR2	7.18244	8.64643	6.44338	4.98947	7.39004	6.94506	10.2249
GALK1	4.97628	7.89216	6.25846	5.07846	7.92455	4.991	21.558
GALNT14	0.0611877	0.348644	0.049857	0.0112204	0.084494	0	7.33624
GCHFR	5.40828	17.9854	14.7827	9.52084	13.9317	7.44296	24.8335
GCLC	1.78926	2.36518	3.23863	1.32217	1.30344	2.25895	5.14267
GDE1	5.68493	4.65166	4.86264	5.97773	5.06069	6.88825	13.1478
GGNBP2	11.7664	13.0549	11.8048	9.01733	9.1137	10.5605	16.0684
GMCL1	4.47834	2.84943	2.16105	2.06949	3.38066	2.43788	7.73148
GNAL	0.872597	1.01322	0.579571	0.27397	0.31395	0.411221	4.72376
GNB1	40.6358	44.446	41.7719	43.4042	46.21	41.8874	63.7171
GPER1	2.52503	0.594996	3.0804	0.685462	0.612636	1.29257	7.45518
GPLD1	0.0793164	0.495594	0.396585	0.264451	0.162632	0.281161	5.5736
GPR18	3.52032	2.34498	4.736	0.167192	0.139891	0.325305	7.08357
GPT2	0.513698	1.75621	0.982922	0.553509	1.51657	0.677707	8.28604
GSG2	1.84489	3.25111	0.925238	2.59249	1.68918	3.24961	7.49536
GTF2A1	3.66377	4.41025	4.22905	3.47451	5.37682	3.93305	6.38386
HACD2	3.61709	4.42955	3.57179	3.03653	3.48978	3.52181	8.31759
HAUS5	1.96551	4.57177	3.28528	2.83212	3.41519	3.67679	7.73329
HAUS6	2.98811	3.45563	2.28329	3.02154	2.99418	2.89772	7.54437
HAX1	16.2119	23.7135	21.344	21.0097	23.9458	16.9018	32.9911
HCFC1	6.17569	10.1875	10.0153	8.12968	7.21122	10.5786	18.4672
HDAC7	10.2481	11.5743	19.7187	5.24209	6.8887	3.97831	27.646
HDDC3	4.33555	5.24397	4.758	6.33168	4.74641	6.23543	15.5084
HIRA	6.69836	5.44654	3.82655	6.1128	4.75274	7.71807	13.7903
HLTF	1.64967	2.9159	1.68879	5.14173	5.24526	4.70329	25.7964
HM13	24.8362	16.7601	26.3689	18.1303	22.7017	25.804	61.8866
HMCES	6.33109	10.4131	10.4607	7.86884	12.898	9.01414	113.915
HNRNPDL	24.2394	18.1174	12.9844	20.2754	18.4655	22.6816	35.7182
HNRNPH1	105.893	92.9156	73.621	100.615	86.4069	101.362	143.821
HNRNPH2	12.8792	11.1034	11.3992	11.1562	11.9108	13.8164	17.8316
HNRNPH3	15.869	13.5817	11.3189	13.5217	17.1283	17.2366	38.2468
HP1BP3	20.8133	21.9382	20.2723	22.8687	21.8719	22.8411	32.3993
HRK	0.0935436	0.509687	0.78889	0.0102923	0.0129174	0	5.86213
HSBP1	6.42948	6.982	7.03974	5.11943	4.88705	6.89823	19.9387
HYPK	1.4726	1.3072	1.19108	1.7513	1.2859	1.92231	7.28116
ID3	6.7225	77.9509	54.4582	37.1196	13.0182	27.4745	132.216
IFRD1	3.31996	3.71876	2.72701	1.94212	2.79058	3.03085	6.44191
IFT52	1.86324	1.72311	1.71023	2.38228	2.46108	2.38179	5.51403
IFT80	1.22996	1.80061	2.32121	2.14071	2.39152	2.38342	6.4172
IGF2BP2	3.09277	0.854021	1.10501	0.0268849	0.0530235	0.00480398	7.07467
IMP4	2.40574	6.3021	4.56838	10.3735	8.42096	12.8069	69.2095
ING1	4.25154	3.69909	2.83931	2.83273	4.07288	3.59072	5.78235
INTS10	6.24007	7.49335	6.15413	7.75357	5.89979	8.13891	14.4449
IPO7	5.60933	14.1026	7.16589	8.06785	6.76712	7.85366	25.2496
IQCB1	4.34005	7.20742	6.20163	8.38468	10.1796	8.69577	23.6237
IREB2	5.37258	4.10912	4.04743	5.45581	6.00188	3.7622	6.86159
IRF2BP1	4.09072	4.68004	4.45838	2.26848	3.49656	4.11692	9.63979
ISCA1	4.51313	4.23858	4.83192	3.85702	4.61857	5.26735	8.48239
ITPR3	5.05848	8.21506	6.76124	3.44972	6.13647	3.10376	11.0366
JADE1	2.13261	1.50912	0.896921	1.69444	2.66423	1.84441	4.14424
JAKMIP2	2.29008	0.749935	0.692308	0.0418832	0.00420528	0.00838205	3.51486
KANSL2	4.8875	5.92454	5.67928	4.53083	3.37457	5.73187	13.0708
KAT2A	3.6272	9.85401	6.20659	5.1113	5.1208	6.22582	15.7471
KAT8	10.384	9.66397	8.37645	7.40514	6.78722	7.52637	12.4388
KCNK12	0.255843	0.357437	0.108242	0.0866138	0.135882	0.216674	14.1576
KCNMB4	0.166189	0.282178	0.446141	0.120813	0.118843	0.0980194	6.63103
KCTD7	2.31297	3.18814	2.46094	1.07989	1.4201	1.1223	5.25938
KCTD9	3.41693	3.30705	2.85639	2.95229	3.01092	2.34838	8.01017
KDM1B	2.23631	3.48714	2.96328	3.98941	2.87825	3.22207	12.3577
KIAA0040	7.57873	6.48403	5.71903	2.61636	3.70316	1.69751	10.6296
KLHDC3	13.7513	13.7565	14.2098	15.1912	16.8601	15.417	25.6738
KLHL5	2.63137	2.04184	2.58383	1.04628	1.36455	0.89637	4.90067
KPNA1	4.48816	6.20195	4.95069	4.51936	4.42411	4.42312	10.73
KRI1	7.15341	12.3685	9.2165	6.71032	4.78764	7.87315	14.3693
LEF1	1.07677	0.547185	0.428828	0.519151	1.31984	0.405155	20.0904
LEMD3	4.15548	3.6835	3.69216	3.13388	4.45818	3.85147	7.4265
LGALS3BP	0.570815	10.8644	18.1849	0.0546127	0.968161	0.145159	25.914
LIG4	1.38427	2.95412	2.18976	2.84102	1.8448	2.89321	9.22036
LIMK2	3.43577	3.00233	2.20552	2.28721	3.1231	3.20522	4.44992
LIN28B	0	0.00544261	0.0249059	0	0.0211043	0	11.939
LIN9	0.194753	0.684308	0.460196	0.728549	0.860587	0.947011	3.20479
LLGL1	3.24585	4.43219	3.24919	1.19773	0.921185	2.00512	5.41382
LMBR1	2.5607	2.99003	2.61807	3.44529	3.64694	3.2794	6.77408
LMO4	2.62802	3.77499	2.87595	1.94385	2.27486	1.65663	5.66891
LPP	2.39299	1.47284	1.22341	0.327702	0.0567292	0.178309	4.25554
LRIG1	1.81093	3.85059	5.46325	4.13079	4.74118	4.59948	29.0618
LRWD1	2.37527	7.65273	7.67095	3.65743	4.50467	6.83651	15.3712
LSM14A	20.6049	19.4972	17.8719	17.5295	15.8554	14.1914	24.2959
LSR	1.34026	4.41049	6.42881	2.87277	3.99836	2.65363	7.76043
LTB	20.3884	8.4267	16.4916	16.2832	8.60841	22.5745	52.5883
LTB4R	2.46658	2.88987	1.56437	0.866618	0.887302	1.04832	3.48452
LUZP6	20.8997	22.1588	22.4467	14.3159	25.7046	16.9723	35.2585
LYRM2	1.56064	2.05339	2.13789	2.28756	1.62354	3.0559	5.89085
MAPRE1	12.1992	22.811	15.9688	27.08	28.7089	36.6014	149.927
MAPRE2	11.6414	10.7323	8.69802	6.03848	3.83412	3.93719	25.5799
MAVS	4.47293	4.84977	4.51071	3.9914	5.3668	4.75783	7.80211
MBTD1	4.3536	2.00134	2.82773	2.14709	2.92859	1.80713	5.67785
MCFD2	4.43638	5.40804	6.61033	5.01071	6.90648	5.68883	10.8783
MCM8	1.08153	4.77888	2.1279	4.71011	4.36076	6.15593	22.165
MCUB	17.4232	9.1484	7.35846	9.67586	10.4415	10.8606	25.8847
MDN1	2.66998	4.38531	3.01013	3.6901	2.70753	3.28233	6.50707
MDP1	1.44242	1.64208	3.12132	1.45695	1.92653	1.4644	6.79872
MED1	3.95127	6.4516	5.50245	5.45891	5.91495	5.91622	10.3424
MED20	1.5293	3.354	2.37594	2.54765	1.85899	2.35662	8.43006
MED22	4.56668	5.20279	5.38468	3.83617	4.80155	5.94574	8.03882
MED25	10.97	12.7685	11.528	8.13876	8.41304	7.21497	21.8636
MEF2B	1.77814	17.5413	19.1463	11.2282	19.0963	11.012	81.2917
MEPCE	7.26099	9.65594	13.9426	7.22014	8.90197	13.3427	22.0984
METTL23	5.93303	6.56105	7.81494	4.99	5.62621	5.58668	9.40573
MFAP3	1.61677	1.76975	1.99848	1.48968	1.92872	1.90536	4.97113
MFNG	10.3405	15.8111	15.5525	16.2397	14.2245	22.7873	47.6125
MFSD13A	2.751	2.40517	1.80817	0.898248	0.662749	1.49805	5.82394
MGA	2.31308	3.51717	3.31356	1.98815	2.16787	2.23828	5.66686
MGME1	2.6226	6.72455	5.37657	6.00964	4.91565	6.44857	24.1541
MIS18BP1	6.25817	5.97413	6.34661	7.1537	6.58682	4.74259	11.2541
MKKS	2.0645	2.2154	2.11019	1.975	1.57681	2.7092	7.85798
MME	0.044203	1.30656	2.11303	0.00540388	0.0339111	0.0168981	51.54
MNS1	0.443608	0.614635	1.15216	1.02956	1.20601	1.9269	6.14952
MOAP1	5.28515	6.47701	5.92787	4.15544	7.1861	5.20563	9.00739
MOB1B	1.86917	1.56852	1.97718	0.949766	0.760262	0.411582	0.933259
MOCS2	1.09333	1.46906	1.85279	0.963102	1.21802	1.54621	5.92735
MORC2	1.71909	3.95616	3.69684	2.37965	2.19103	3.14273	5.40889
MPHOSPH9	5.23582	4.06247	2.0798	4.74184	2.79264	2.98583	7.18135
MRE11	3.97729	3.85237	3.9963	3.82123	3.69144	3.98488	6.67835
MRFAP1	18.0589	16.7683	16.8462	15.4281	22.7279	23.2631	83.6964
MRFAP1L1	12.3311	13.0235	13.392	11.6486	12.029	15.5762	25.4794
MRPL55	6.13725	6.83906	6.25922	5.7464	6.62278	7.94277	11.8767
MSH6	4.32671	8.6145	4.99559	8.53406	6.93406	10.1964	26.8602
MSI2	2.26396	2.01328	1.73543	2.70694	5.17738	2.83655	7.81702
MTF2	4.29377	4.41986	3.78229	4.57589	5.41586	5.32226	11.9471
MTFR1	0.532417	1.03584	1.13023	2.21987	1.93477	1.88194	13.6144
MTG1	5.60366	9.63449	8.38866	6.98757	7.93004	8.36946	11.6536
MTMR12	3.51782	3.51455	2.9723	2.26893	2.30125	2.34115	15.51
MTPN	20.8997	22.1588	22.4467	14.3159	25.7046	16.9723	35.2585
MTRR	3.51625	6.27784	4.26103	4.68874	5.94381	4.45011	10.1126
MXRA8	0.653656	0.651339	0.798919	0.490988	0.616221	0.66603	3.4593
MYBL1	5.1173	0.747694	0.191605	0.200205	0.220344	0.219597	19.9216
MYO9A	2.56193	1.97324	2.33615	2.41485	1.82336	1.40499	5.09279
MZT1	1.14526	1.7577	1.3074	2.85919	8.01984	5.63246	30.2984
NAA25	2.66515	3.94923	3.30161	3.76754	4.12288	4.20507	8.16138
NAA50	7.87993	8.64735	7.42374	5.48515	6.04766	10.0045	27.3575
NADK2	2.99572	1.6102	1.37362	0.646932	0.827356	1.01917	7.08362
NANP	0.343084	0.839492	0.653791	0.844263	0.585838	1.01539	3.82277
NARFL	2.92391	6.98656	7.00136	3.46613	5.86106	5.63351	13.2826
NARS	8.60008	14.939	11.8319	10.7373	12.7535	16.2832	58.3809
NCAPH2	4.96927	8.86232	6.08562	5.42419	8.46546	8.38259	13.0952
NCOA5	4.39588	5.21133	6.25643	3.91349	3.6853	7.76939	11.7892
NCOA7	2.57466	2.65454	2.20362	2.63481	3.16349	2.21932	4.38601
NDRG3	3.49616	5.99633	4.00354	3.98611	2.57269	3.08064	9.1145
NDUFAF6	0.777283	1.41172	1.34903	1.89858	1.39535	2.63149	9.03967
NDUFAF7	2.0481	1.8599	1.99366	1.91543	2.49489	2.37571	4.78991
NECAB3	1.5542	1.63106	0.899364	2.14132	2.49756	2.82981	8.36907
NEK4	2.34717	2.73284	2.51699	2.51113	2.22797	2.84526	6.79825
NELFE	12.0729	17.1977	13.8885	15.1909	11.809	14.365	23.0548
NEMP1	4.98751	7.17402	4.61319	5.3561	5.55643	3.58925	10.3892
NFATC2IP	9.46868	12.4962	11.1928	9.4033	9.02485	11.0599	14.5924
NFATC4	0.0246003	1.16955	1.5184	0.0406002	1.16859	0.0135422	3.38352
NFRKB	4.84711	4.38954	4.07167	3.60121	3.33135	4.09944	8.07634
NFYC	6.26965	5.57027	7.07573	6.08248	5.3814	6.14682	9.10491
NGDN	5.61594	6.6791	6.07613	6.05271	6.02357	6.2948	13.2122
NGRN	4.98936	8.82856	4.99286	7.25086	7.01899	9.5558	24.9336
NLRP11	0	0.0111216	0.00424112	0.034361	0.0239584	0.0238772	28.9898
NMU	0	0.0583667	0	0	0	0	17.1609
NOL8	5.11868	6.95066	5.90163	6.0685	4.6923	6.7553	8.97333
NOL9	1.60862	2.46853	2.09633	2.34685	2.43771	4.31838	9.87781
NOSIP	10.5654	14.9589	15.3581	10.8121	9.57537	13.7356	18.2493
NPAS1	0.113893	0.665654	0.917102	0.40542	0.286794	0.728384	3.70312
NREP	2.78131	1.98964	4.96149	3.74988	5.8325	1.44899	40.932
NSFL1C	5.01167	7.09594	6.11062	3.84925	3.57175	5.34223	16.0295
NSRP1	8.59518	7.16554	9.84694	13.4335	6.71834	8.10642	19.5823
NT5M	0.706407	1.06601	0.323772	1.08813	0.926703	0.923561	3.75123
NUCKS1	10.0329	14.114	10.9633	18.1729	20.3907	16.4495	50.1715
NUDT15	0.319724	1.61031	1.30259	1.45738	1.91319	3.20579	7.50421
NUDT8	1.05543	2.73843	2.37265	2.32251	3.04502	3.16439	13.0938
NUFIP2	6.74689	9.20328	6.46941	5.11055	7.06366	4.97338	9.83257
NUGGC	0.83693	1.10997	2.34126	0.444545	1.41475	0.193621	21.176
NUP153	8.54217	12.7869	9.98926	10.9783	10.4097	10.205	17.0249
NXPH4	1.8033	3.1556	3.22057	0.0256565	0.24687	0.0748797	13.035
OAZ2	7.10912	7.03655	6.16839	5.38505	8.82425	7.65507	14.0184
OCEL1	2.9084	4.58812	4.47745	3.0366	3.07624	2.41858	9.33892
OGG1	1.8469	2.82001	3.70088	1.42158	1.33539	2.06175	3.93485
OR51B5	0	0	0	0	0	0	17.9383
ORC2	4.93348	4.53486	3.51514	4.15353	4.74352	5.1214	8.27245
ORMDL2	4.91933	6.592	5.71707	4.17507	3.44009	4.78823	8.07981
OSBPL11	5.18803	4.60923	4.6227	3.0437	2.88069	3.24955	7.86239
OTUD4	1.20765	0.94974	0.512511	0.498276	1.3897	0.369332	3.8974
PACSIN1	0.258338	0.153721	0.0679459	0.0575675	0.144502	0.049504	8.94547
PAGR1	2.43051	3.62281	3.235	3.21469	3.48285	4.82818	14.025
PAK2	12.9487	11.9915	13.604	11.9449	11.746	9.14426	17.8174
PAK4	1.84854	2.13733	1.82829	1.4652	1.74655	2.05026	4.11035
PALD1	0.411244	1.21315	2.9858	1.97199	2.53006	1.77813	11.662
PALLD	2.11529	0.736258	0.453318	0.105311	0.0859119	0.0230517	4.01282
PAPOLA	13.9725	15.2892	16.1862	17.0911	16.2989	17.4139	29.2946
PAPSS1	8.36808	7.67309	6.48588	6.5184	7.95248	6.1567	9.76853
PAQR3	1.03882	1.29014	0.462951	0.50753	0.730199	0.732885	5.94147
PAQR4	0.77901	5.39817	2.08279	3.5118	2.37558	3.70764	10.0689
PARP2	5.50113	9.1198	7.03897	8.70752	7.42885	6.75624	16.1173
PBK	0.0264944	1.42236	0.461448	5.40748	4.80193	6.02536	28.7994
PCBP1	131.821	139.901	127.701	120.473	137.743	115.047	154.774
PCDHGA1	0.46314	0.413421	0.863993	0.385535	0.34502	0.855433	4.70571
PCDHGA10	0.564896	0.389364	0.876034	0.377599	0.390032	0.861014	4.82586
PCDHGA11	0.446108	0.37206	0.826665	0.383169	0.349746	0.899127	6.4681
PCDHGA12	0.449391	0.451872	0.901074	0.374876	0.348814	0.844825	5.03253
PCDHGA2	0.442469	0.370088	0.793409	0.361921	0.325601	0.813246	4.45468
PCDHGA3	0.462839	0.374113	0.826214	0.378583	0.340591	0.846495	4.64904
PCDHGA4	0.469558	0.366838	0.810646	0.364875	0.340416	0.815845	4.52548
PCDHGA5	0.49361	0.426442	0.875166	0.382182	0.361851	0.85124	4.76292
PCDHGA6	0.535918	0.468455	0.941586	0.425487	0.412073	0.875829	4.82056
PCDHGA7	0.470741	0.389765	0.812687	0.375505	0.345336	0.8179	4.52652
PCDHGA9	0.493289	0.387126	0.852266	0.378583	0.349	0.846495	4.65261
PCDHGB1	0.464351	0.394919	0.855051	0.37982	0.341704	0.849261	4.71442
PCDHGB2	0.502751	0.436207	0.890062	0.382182	0.366058	0.859627	5.02753
PCDHGB3	0.569549	0.418334	0.953541	0.372076	0.380956	0.869554	4.61956
PCDHGB4	0.480883	0.389409	0.890985	0.390926	0.342599	0.872564	4.69084
PCDHGB5	0.569709	0.435222	0.883497	0.387556	0.346829	0.918932	4.67646
PCDHGB6	0.521373	0.462551	0.864557	0.405914	0.353666	0.893756	4.66942
PCDHGB7	0.470839	0.39299	0.866809	0.417675	0.349472	0.86667	4.59308
PCDHGC3	0.19071	0.445027	1.08572	0.336834	0.374235	1.10509	2.72691
PCDHGC4	0.5035	0.379138	0.848947	0.383783	0.347642	0.868245	4.66297
PCDHGC5	0.483419	0.387351	0.838269	0.385619	0.337949	0.860719	4.62716
PCID2	6.63336	8.28767	4.90203	6.72403	6.23389	7.48066	15.115
PCMT1	4.5019	8.28588	8.47975	6.99899	10.1274	7.74746	23.3551
PCNP	12.578	15.2379	15.1771	14.2465	17.4968	15.5604	24.7704
PDRG1	2.84937	4.53897	5.04289	5.62962	5.83858	11.1456	31.7488
PDS5A	6.11158	9.36849	7.40693	8.12124	7.14764	6.52213	12.3297
PELI1	7.69043	6.81235	8.79893	8.28128	13.2823	6.1115	22.5146
PET117	1.69379	2.80486	2.61733	3.3412	2.60627	4.5122	11.5573
PEX1	3.34321	3.26582	2.40124	2.54998	2.24394	2.0347	5.47871
PEX5	2.64609	2.96054	1.69983	2.50449	3.19364	3.18281	29.9222
PGRMC1	7.26958	3.15251	4.85084	7.53465	5.37074	8.19846	19.6292
PHF14	1.1325	1.44796	1.4067	2.14003	1.21685	2.15801	7.48664
PHF20L1	3.85296	2.69183	1.96834	1.70524	1.22552	1.6265	4.68928
PIGT	7.22708	8.46836	10.3836	8.59296	10.1503	8.29465	14.3555
PIK3R4	2.68812	3.5081	2.36379	3.23319	2.31329	3.50795	6.43662
PKN1	32.3648	32.5297	29.9977	23.5379	31.5972	26.5843	40.8667
PLA2G12A	0.819635	1.03592	1.09345	1.48239	1.19101	1.32337	5.23375
PLEKHF2	8.66869	10.0192	11.1616	6.67076	7.39263	6.47591	16.328
PM20D2	2.0325	2.23504	1.22936	3.22837	2.1985	3.77187	16.9411
PODXL	0.126537	0.210292	0.252035	0.123755	0.122962	0.187042	12.1658
POLE3	7.04819	9.33327	7.95709	13.1424	8.80224	19.1359	50.615
PPIF	24.3365	20.4939	24.3254	16.9772	25.583	30.3097	58.9369
PPIL2	7.18543	8.4655	8.16391	6.4804	4.87621	7.49416	14.6464
PPIP5K2	2.70979	2.61369	2.62393	3.49379	2.93821	3.64259	7.09466
PPM1E	0.0128546	0.0457778	0.0183298	0.0542164	0.0207093	0.141525	6.96443
PPP2R3B	0.679145	1.4141	0.801815	0.645487	1.43668	0.612495	5.59262
PPP3R1	13.0302	12.523	10.5073	9.03858	11.4404	10.8697	18.7674
PPP4R1	3.90319	3.44448	3.67406	3.449	3.77096	4.61902	7.25677
PPP6R1	29.9759	40.8563	33.4945	27.3693	24.7457	32.8754	44.114
PPT2	1.17309	1.95688	1.60986	2.21911	2.43461	1.67107	6.77871
PRDM10	1.71281	1.46343	1.08095	1.22983	1.19872	1.09189	5.8604
PRDM15	1.02272	2.25587	2.42978	1.48876	1.42814	1.39167	3.94788
PRELID3A	0.0803564	0.300474	0.1375	1.15821	0.898808	1.03953	5.19603
PREPL	4.38542	3.66681	2.85787	3.51475	3.80833	3.48164	7.7482
PRKAR1B	0.999232	4.12353	4.58991	3.38886	2.42609	5.79532	13.0666
PRKAR2B	1.82315	0.515591	0.524309	0.025285	0.0423124	0.0474401	44.9171
PRKCI	1.9035	2.34957	1.93701	3.19997	1.97042	2.72632	9.11059
PRPF4B	8.89459	9.60677	8.32637	7.88726	7.21527	7.87688	11.6632
PRR3	2.06912	2.95042	2.47252	3.25094	1.75608	2.68583	5.02881
PRRC2A	23.5136	27.8664	21.9472	25.8042	32.3215	27.8299	48.4769
PSKH1	3.25076	3.05985	3.05251	3.06257	3.13171	3.75308	5.9091
PSMF1	2.87787	2.64728	2.78787	3.08968	2.78155	2.806	6.10709
PTBP2	2.53684	1.7267	1.0302	1.19751	1.73461	1.34019	6.27111
PTP4A1	11.6525	16.4556	18.344	11.9023	11.3539	11.7894	21.7587
PTPN18	11.7979	11.8817	11.8927	13.0691	6.99271	7.8947	25.1656
PTS	1.69466	2.13096	1.20977	1.23755	2.29873	2.78628	9.8206
PUM2	11.0073	11.1319	9.67545	11.6618	10.6961	10.0486	13.71
PVRIG	7.47135	4.98405	2.4577	4.22822	4.56621	5.1411	26.0312
QSER1	1.39937	1.66346	1.56537	1.59253	1.84737	1.14269	5.78301
RAB10	11.3363	15.2618	15.2547	12.1101	12.9122	13.2151	18.3164
RAB27B	0.79692	0.102681	0.0195783	0	0.01106	0.00551123	6.39616
RAD1	1.21268	1.99616	1.54439	2.29626	2.00537	3.21008	12.2952
RALGAPB	4.22917	4.71146	4.70094	3.37642	3.2185	3.18497	5.87937
RALGPS2	2.81146	6.73159	7.95395	0.80687	2.65795	0.455047	19.0115
RAP1GAP2	2.90026	0.815763	0.413035	0.0729516	0.0826983	0.0618135	5.24091
RASL10B	0.00439016	0.0187612	0.0053658	0	0.0363742	0.00604182	7.1459
RASSF6	0.192052	0.235579	0.402812	0.790448	3.17591	0.437246	30.357
RBFOX2	0.0844105	0.0214717	0.0368461	0.486481	0.155416	0.207441	10.4036
RBM12B	3.16488	4.71085	3.52908	2.45749	3.17915	2.51806	5.74207
RBM23	8.71293	9.90952	9.60393	8.14032	7.02243	10.0161	12.0639
RBM26	7.75644	5.71734	4.57132	7.4515	7.40467	6.01804	14.7
RBM8A	7.53127	9.13647	10.594	9.40927	6.94109	11.279	16.8571
RCBTB1	1.75582	3.07194	1.64457	2.23024	2.14133	2.91401	10.4822
REXO2	2.17398	5.89683	4.93041	3.08296	2.01804	3.75646	17.4195
RFC1	6.79916	10.4125	8.17712	11.445	9.64601	7.54009	22.3543
RFC4	3.19872	8.08406	2.85836	10.0798	7.56647	9.97462	35.5311
RFK	1.07225	1.97567	1.51314	1.19686	1.45206	2.16002	19.9815
RHEB	5.73727	8.75023	12.3892	4.78828	6.14024	6.02642	15.845
RIF1	3.70355	4.01094	2.98672	3.30425	3.25769	2.92276	7.10488
RIMS3	0.184273	1.06103	0.7302	0.076831	0.549102	0.104109	18.2904
RITA1	1.74456	4.27354	3.8452	4.51358	5.41283	6.86114	21.0043
RMI1	1.27146	2.53679	2.08347	2.66549	2.24316	3.91913	9.69642
RMI2	0.318906	4.39822	2.89379	3.46627	4.20359	2.5934	18.2702
RMND5A	4.44954	4.40483	4.24093	3.36608	3.92713	4.43816	14.0391
RNASEH2B	4.99052	8.67971	7.18804	7.60774	4.53626	6.2668	11.8019
RNASEH2C	6.32886	9.21978	9.10763	6.72521	5.62472	9.45824	15.4217
RNF138	3.71931	3.78888	2.91255	2.97663	3.76166	4.064	8.95987
RNF144B	5.44627	1.52009	2.5796	0.027572	0.0153798	0.0383192	28.866
RNF187	12.7466	15.0382	16.2193	13.3008	11.8293	11.3519	28.2682
RNF20	6.0649	7.90463	7.65183	7.18569	6.533	6.68219	10.8076
RPE	2.26065	3.67223	3.40397	3.81581	4.18056	3.49928	11.4652
RPL39L	1.87494	3.94232	2.29161	6.32047	5.01295	6.58808	42.017
RPP21	6.65802	8.91842	10.6961	6.93709	5.46767	8.71167	12.7857
RPRD1B	4.54128	3.68716	3.91278	4.26344	4.43574	5.97068	10.561
RPS6KB1	2.70119	2.63265	2.67055	2.67196	2.71237	2.79701	5.09025
RRM2B	2.9301	5.57075	8.34669	3.61798	10.3749	5.60422	24.4044
RTN3	11.9707	9.74433	11.473	9.99257	10.3439	9.60682	30.2696
RTN4IP1	0.407143	0.937271	0.586484	0.99192	0.655926	1.16066	6.22278
RUBCNL	10.2553	12.2398	12.4174	11.2601	10.423	11.758	51.6002
S1PR2	3.01258	4.86542	7.97144	3.54708	5.18117	2.86987	18.2922
SAPCD2	0.0621907	0.64879	0.934494	0.978092	1.59129	1.75204	19.0015
SBDS	9.916	10.3325	8.99096	10.6218	9.42222	11.0856	28.1438
SCAMP1	1.8277	0.965408	1.24875	1.10165	1.33561	1.1811	4.88661
SCD5	0.813404	1.12006	0.29825	0.338095	0.517933	0.348264	4.56071
SDR39U1	12.5699	13.1685	14.1999	11.8698	10.7517	11.9245	23.1296
SENP2	4.05144	4.27688	4.07826	5.33567	6.51495	6.50494	30.462
SENP5	2.94534	4.78803	3.99432	3.35067	4.45323	3.72503	7.83578
SERINC5	1.92313	1.31966	1.2744	0.404624	0.600433	0.425726	7.68964
SETD1A	3.30177	4.32634	3.82564	3.53237	3.31075	4.04139	6.71644
SETD7	0.590872	1.02699	1.33658	0.543379	0.207028	0.364105	2.72191
SETDB2	3.65293	5.43369	4.68367	2.47239	2.15738	1.67574	6.78557
SFXN2	0.498056	0.929722	0.247509	1.86076	2.13887	2.63628	11.1118
SGPP1	2.43284	6.4445	4.68937	5.07853	7.48987	5.98534	15.6637
SHISA9	0	0	0	0	0	0.00461664	7.9995
SIGMAR1	3.31536	5.41837	3.43226	9.27959	4.3966	12.0077	37.7059
SIKE1	2.63044	4.18677	3.22747	3.11594	4.61885	3.2268	6.07806
SIRT1	3.36095	3.25252	2.77519	1.83606	2.23961	2.15135	5.04952
SLC16A10	1.27959	0.491938	0.165874	0.266645	0.829948	0.853816	5.24443
SLC20A1	11.4452	7.75863	4.36701	5.15031	4.92246	6.87037	19.8744
SLC29A1	8.75187	5.74515	5.71049	11.0014	7.80762	12.0678	30.7592
SLC2A5	11.5087	2.4445	3.38927	10.2278	25.6164	4.55885	72.3472
SLC35E3	2.50332	2.36169	4.64422	2.78061	4.2406	3.19023	7.70549
SLC37A4	2.10925	5.03001	3.41978	3.93103	4.87424	3.44335	11.3156
SLC3A2	28.3375	42.4562	41.23	12.8151	20.7097	20.7054	54.8288
SLC41A1	3.34554	6.13624	4.47845	0.888722	1.34311	0.688512	7.62924
SLC41A3	2.07118	4.04904	2.63725	3.20398	2.33929	2.83337	5.5868
SLC43A1	1.76835	2.45348	1.41429	2.84666	1.56512	2.74396	13.9487
SLC4A1AP	5.24534	5.91161	5.70701	6.1089	5.01357	6.10765	9.27501
SLC7A5	6.88334	20.3121	12.469	13.1283	19.0699	22.708	71.6644
SLCO3A1	3.80076	0.692414	0.936467	0.00604312	0.0341302	0.0151176	7.00639
SLF1	1.8277	1.35939	0.777586	1.15721	1.09182	1.5436	5.57154
SLX4	2.30987	3.86449	2.0477	2.09223	2.18117	2.18169	4.7871
SMAD5	1.66584	2.57671	2.46104	1.12552	2.7582	1.45789	4.10917
SMARCA4	7.35132	10.9721	5.46823	15.4789	12.675	17.6621	61.5761
SMARCD3	2.09958	3.64951	1.40528	0.458351	0.862888	0.53891	4.48791
SMG7	8.08645	10.0405	9.76517	8.52919	9.16096	7.23205	12.6852
SMIM14	2.98881	6.2245	8.00418	4.95757	6.87875	6.01815	20.0598
SMIM20	1.88069	3.32414	2.9409	3.43861	5.36594	4.41522	13.1775
SMNDC1	7.24952	6.63024	6.66445	8.17407	9.74364	8.16984	15.9366
SMTN	0.408329	1.87956	1.91665	1.30001	1.74557	1.80541	4.86839
SNRNP27	9.40013	9.81357	9.39153	9.26973	9.81626	7.1393	12.6564
SNRNP48	2.1539	2.27602	2.05348	1.37533	1.7586	1.63241	4.54276
SNTA1	0.868896	1.10755	1.25974	1.167	0.951611	1.17105	3.86075
SON	21.9662	20.7105	21.399	24.2117	18.3603	25.2099	28.6565
SOX12	0.800752	2.92347	2.63073	2.8849	2.38195	2.75502	10.6231
SPECC1L	2.21613	3.85718	2.97298	3.317	3.53353	4.18557	7.94667
SPIN1	4.40609	3.31989	3.24249	2.2045	1.8189	1.91912	6.91973
SPIN4	0.780905	0.695849	0.545993	1.09182	1.39385	0.830659	3.60968
SPINT2	5.33032	6.89796	8.84763	1.41889	2.06573	1.57362	14.6497
SPRED2	1.27911	1.40319	1.56337	1.29794	0.814496	0.863648	5.33632
SPRYD7	0.836538	1.31885	1.16061	1.52241	1.03653	1.41262	5.08369
SPTAN1	15.9522	19.1621	15.263	17.5437	19.6055	18.2356	29.6084
SRRD	2.26654	4.59967	3.28717	4.55803	3.92356	7.37278	25.8735
SRSF11	32.7268	28.6935	27.7853	31.8301	32.3577	31.8258	45.9909
SSX2IP	0.527962	0.620461	0.35491	0.512245	0.553424	0.81246	5.04963
ST14	2.94891	6.66418	9.47803	0.495569	0.0938822	0.59647	53.6355
STAG2	12.8203	10.0313	10.0044	9.2325	9.19714	8.25516	14.588
STIM2	5.62084	5.05464	5.44676	4.58293	2.47206	3.36977	7.97241
STK24	12.3927	11.8917	11.7887	13.3319	13.391	10.5214	16.7001
STRN4	10.4826	10.8798	10.3454	8.35991	10.2493	8.71991	14.5825
STS	0.191242	0.385147	0.851679	1.13431	1.29614	0.338819	5.78876
STXBP1	0.392353	0.377635	0.328337	0.108895	0.107384	0.111884	8.19672
STXBP6	0.140126	0.00340241	0.0389243	2.49835	1.41607	2.50698	14.9159
SULT1A1	1.65807	0.586562	1.4226	0.0120815	0.0909783	0.18134	6.23692
SUSD3	1.79007	5.15017	2.49494	3.57628	3.88132	1.25337	16.4372
SWAP70	15.1093	25.8473	24.0803	15.143	17.2287	15.3094	49.6711
SYPL1	5.88511	8.11594	12.0959	5.71533	5.8297	5.76035	21.9174
TAB1	3.54422	3.14792	4.08261	2.08906	3.39876	2.60333	4.48941
TAF11	7.59017	8.11929	9.23014	7.97206	8.80266	8.21958	12.4906
TAF1B	1.42995	1.37626	1.2204	1.34275	1.67673	2.04427	5.56238
TAF7	19.2522	18.5057	16.7351	12.3626	14.8578	16.2789	40.8488
TAF9B	6.20543	4.02236	4.00893	4.57851	4.27013	5.16707	7.50878
TAPT1	2.94014	2.57625	2.4953	1.30809	1.40961	0.879074	4.40085
TAS1R3	0.0862272	0.258819	0.396466	0.171674	0.266492	0.33905	6.32206
TATDN3	2.46137	2.00132	1.56408	1.68361	2.22583	2.2033	4.72901
TBC1D1	3.52763	6.25183	5.33043	8.41256	6.25874	7.11123	19.384
TBC1D14	8.58618	6.18999	6.37581	5.36807	5.22662	6.08248	10.3418
TBC1D4	1.28526	1.15398	0.541408	2.85945	2.8626	3.79585	28.7552
TBCB	12.8379	15.3688	13.9925	13.1347	10.314	13.7343	22.4227
TCF20	5.45181	6.09543	4.7992	4.00381	4.29074	3.33085	7.08193
TCHP	3.89086	3.84366	1.48203	3.85091	2.41657	3.64924	8.31905
TECR	13.5246	17.2521	18.4514	17.4935	9.99392	14.5977	25.8779
TERF1	2.76576	3.24412	2.62985	2.82494	2.18337	2.65508	5.26581
TERF2	4.57378	6.65423	5.88897	6.67189	5.11506	6.43684	11.3309
TFDP2	2.4839	1.85389	1.61276	2.14956	2.84135	2.6493	26.6059
TFIP11	5.26476	7.8067	7.80351	5.58017	5.00671	7.59975	11.944
TGFBR1	6.13317	3.7303	3.32132	1.08009	2.32297	1.30493	10.0724
THAP11	8.51294	10.3738	9.65055	8.42573	8.07998	9.08603	11.9011
THAP12	7.91623	7.28527	5.59072	4.06711	2.89021	4.84327	18.4216
THOC1	7.44763	7.03815	5.86908	6.00386	6.12864	8.02852	10.4012
THOC6	3.63813	4.30613	6.0801	4.01457	2.97332	5.328	9.67175
TLR9	1.82252	4.88908	4.80937	1.27172	1.75119	1.2865	19.177
TM9SF4	7.64206	9.3131	9.12064	10.4056	9.94932	8.61066	17.374
TMED1	4.28456	3.84056	5.51442	3.61596	4.94165	5.55029	9.0849
TMEM141	4.20012	9.35863	6.8913	6.34745	7.28941	8.41176	20.4066
TMEM181	3.66858	3.46693	1.33055	1.23779	2.14908	1.77708	5.06141
TMEM33	1.56266	2.20723	2.29415	1.85329	2.12526	2.6807	5.76386
TMTC4	0.606167	1.69314	0.705172	1.24148	1.19003	1.29656	8.04357
TNFRSF21	1.56315	0.324954	1.1482	0.144029	0.265832	0.137764	10.9027
TNNI1	0.00684788	0.0170707	0.0418485	0.00251149	0.132387	0	9.79893
TOP1MT	2.68101	3.42104	3.26844	3.31949	3.314	3.16122	7.90999
TOP2B	19.5339	19.6403	15.4042	14.393	15.0458	10.1537	25.771
TOP3B	3.88825	5.56056	5.85355	3.59957	3.93183	4.12316	8.2381
TOPBP1	4.82619	8.35069	5.74484	10.6057	7.51565	8.32402	24.4157
TP53RK	2.09522	3.28663	3.52116	3.17893	2.52015	3.87897	7.7229
TPD52	3.71251	6.94876	8.28681	6.99736	8.06874	5.61263	25.1015
TPX2	0.329303	9.08175	3.87976	25.6699	15.7465	20.1565	101.853
TRAM1	16.1706	15.456	19.5312	11.6836	16.5391	10.0997	23.3157
TRIB2	2.32855	1.53274	1.22084	1.01151	0.193281	0.783636	8.9446
TRIB3	2.72554	8.16728	4.58045	4.1694	3.97829	5.02592	9.4834
TRIM14	5.59687	9.42252	4.55696	6.12031	4.26085	5.36699	9.43485
TRIM41	3.76946	5.42456	4.69527	4.21539	6.07989	5.30807	7.9287
TRIM65	3.04722	4.12605	2.48463	3.00512	3.18032	4.60556	9.43042
TTC19	2.53674	4.34995	3.63927	4.18441	2.87764	4.57207	9.57053
TTI1	2.80444	4.79461	3.56599	4.54088	3.24755	4.84751	11.7618
TUBA1A	13.2633	9.35997	9.7528	13.9887	6.82717	11.7843	20.6427
TUBB3	0.380478	0.287929	0.47472	0.261641	0.339321	0.567255	64.5669
TUBGCP3	3.676	3.87335	3.30686	3.33806	3.52194	3.93696	7.76426
TUBGCP4	1.80228	3.46373	2.66223	2.82491	3.5269	3.51495	7.8064
TXLNG	2.09281	3.65906	2.9478	3.86088	2.74474	3.74373	12.8149
TXNDC16	1.07606	0.799883	0.548309	0.947163	1.11759	0.638247	3.99475
U2SURP	8.97458	8.36663	8.10723	10.6583	9.07618	8.96739	28.4271
UBA2	17.8053	17.5891	16.4117	23.6429	22.3494	20.21	46.7613
UBALD1	3.77279	5.19513	4.80335	3.96656	3.34298	4.94699	7.04716
UBL4A	4.55633	9.37715	7.46835	6.79432	4.76358	8.79004	13.3262
UBP1	7.36512	11.1577	10.02	10.4178	8.5457	10.5659	17.2499
UBQLN1	13.4866	17.123	15.6864	14.3137	14.1716	14.1188	20.1223
UCP2	40.8483	44.5874	53.2059	58.9848	46.9258	48.1032	150.37
UHRF1BP1	1.07426	2.50691	2.39827	2.23421	2.89654	1.98725	5.23411
UPF1	8.85667	12.4639	10.9051	8.87296	11.9512	15.9471	25.621
UPF3A	7.58718	10.1945	8.87629	13.9514	7.97209	13.4779	33.3429
UQCC3	2.1285	2.21255	2.06539	2.12037	2.10513	3.02823	5.72995
USE1	6.63433	7.70041	9.89059	5.15471	7.30645	7.32677	12.8031
USP1	5.19089	7.86823	5.49463	7.3689	6.54453	10.0475	21.5298
USP11	8.12349	12.1986	14.5442	9.75862	8.32795	7.35537	16.4607
USP2	0.0488316	0.0642091	0.0550925	0	0.0622445	0.00516945	8.08898
USP30	1.98523	1.65688	1.25676	1.35164	1.11062	0.803287	3.65195
USP34	11.2512	9.18584	8.18277	9.28004	7.53128	5.91724	18.7487
USP36	5.58188	6.9148	5.45903	5.5292	6.49147	7.24515	10.4581
USP37	2.99578	2.68394	2.05268	1.93235	2.36254	1.32383	4.98874
USP53	1.89443	2.14888	2.37	0.851528	0.334709	0.45647	5.30723
USP7	15.2584	19.698	22.6637	22.9414	18.2382	18.4239	30.218
UTP14C	1.99339	2.58757	2.75875	2.29091	2.10828	2.69098	6.15488
VAMP8	25.099	34.3632	36.6619	32.1684	23.9295	30.6125	42.8356
VHL	8.45376	10.9393	10.541	7.18378	11.4818	12.2431	17.9874
VPREB3	4.1707	1.76697	2.84174	0.896675	2.28387	0.329873	29.4233
VPS33A	4.48731	6.81416	6.66309	4.94315	3.57807	6.42758	9.48904
VPS36	5.44817	5.09874	4.2632	3.24502	3.44226	3.28398	7.11519
WASF1	0.570008	2.35308	2.92606	1.06868	0.302255	0.602461	7.65256
WDR70	2.83159	3.43957	3.35024	3.43558	3.7673	3.95916	6.46391
WDR73	4.23619	3.15063	4.57957	2.45414	1.9418	3.9493	5.94908
WDR74	7.08477	9.7248	8.45141	9.87797	9.95554	13.6191	35.3059
WDR82	17.2337	15.6335	11.6279	11.8227	11.9419	14.5047	22.4713
WNK2	0.00510516	0.0763584	0.110235	0	0.0281989	0	11.511
WRB	2.64533	3.53272	2.9052	4.82985	3.09706	5.07831	13.0925
WRNIP1	8.73326	8.71991	8.14687	6.45381	7.47629	7.79541	11.6473
XPNPEP1	11.1556	10.4822	8.14601	9.61315	9.7941	7.86898	19.276
XRCC1	8.1318	10.6975	9.82479	8.73427	7.89452	8.82253	12.4944
YAE1D1	2.05887	2.39959	2.32578	2.28246	2.1754	2.40415	5.87572
YOD1	1.1323	1.40021	0.948044	1.03982	1.59744	1.44785	4.34214
YTHDF3	5.8809	6.39244	6.02314	4.38277	6.4034	5.77174	10.3376
YWHAZ	70.4439	81.8657	73.4824	74.7692	71.322	67.446	97.1275
ZBTB12	0.53382	0.570315	0.597315	0.785881	0.695622	1.1175	4.8617
ZBTB2	5.34693	3.96225	4.03628	4.12811	3.59927	4.53886	6.47777
ZBTB39	1.27454	1.42171	1.36546	0.667776	0.748082	0.773388	4.75099
ZC3H13	8.03713	7.64462	7.48416	9.96901	6.07324	8.37473	13.4125
ZC3H8	1.81834	2.7552	2.74598	2.81822	3.10246	4.03035	11.203
ZCCHC10	1.29283	2.3602	1.94478	1.60221	2.33457	3.14783	7.03576
ZCCHC7	4.52712	5.57745	7.17377	7.70587	8.85058	5.80768	14.3224
ZDHHC4	3.22339	6.15438	6.0696	4.63935	4.80028	4.47336	8.55101
ZFAND4	1.06186	1.28542	0.991883	1.43042	0.814002	1.07795	6.78506
ZFP62	3.16754	4.46371	4.08867	2.90235	3.13738	2.67116	6.89061
ZFP91	6.90572	9.20788	8.94956	8.04029	9.43458	8.65389	11.7651
ZFR	10.0539	11.3951	9.44742	10.0305	9.67752	12.2044	16.6882
ZMYM3	4.07119	3.73151	5.44131	3.89932	5.03545	3.58743	5.03552
ZNF101	2.68464	3.58686	3.97204	2.1258	2.15901	3.37338	5.37828
ZNF106	7.52721	6.69668	6.03567	5.05621	5.18737	4.42314	19.5575
ZNF121	3.53807	5.18815	4.14415	3.93097	3.87983	3.01935	6.55377
ZNF138	1.90218	2.24413	2.04516	1.96978	1.17289	1.04992	8.84559
ZNF141	3.77455	5.92116	7.00355	3.71139	4.18632	2.02143	8.64875
ZNF24	5.58714	6.28663	5.40555	3.64593	6.14097	5.09453	12.9652
ZNF273	0.619246	1.1188	1.03425	0.731274	0.667079	0.727284	3.48518
ZNF302	3.5578	4.89382	5.22358	2.75973	3.32853	2.87046	10.2085
ZNF37A	0.480849	0.961157	1.32708	0.631459	1.11381	0.469631	1.09219
ZNF48	1.11884	1.9199	1.56283	1.22626	0.876892	1.74189	4.23305
ZNF594	0.638287	1.37306	1.56378	1.22109	1.03625	1.28598	4.56858
ZNF639	4.20946	3.4229	3.63575	5.76366	4.57277	4.83405	12.339
ZNF644	2.56593	3.48574	3.34087	1.57008	2.38687	2.18515	5.96744
ZNF664	5.83929	7.24142	6.45095	7.28428	7.719	7.81479	20.3115
ZNF675	3.80865	3.38407	2.762	2.2978	2.17387	2.37616	5.16242
ZNF680	1.02983	1.55702	1.65202	1.16343	1.3459	0.88579	6.5445
ZNF714	0.707081	1.03785	0.803877	0.942682	1.41843	0.637773	3.64249
ZNF721	4.12716	3.98786	3.67824	3.27173	2.29866	2.78852	7.55095
ZNF740	4.46101	4.67798	5.1101	3.19002	4.67247	4.10799	7.6208
ZNF747	1.21452	1.643	1.92782	1.98708	1.55733	2.45832	5.91405
ZNF764	2.31946	1.98993	2.09244	1.34782	1.97584	2.19024	4.98442
ZNF92	2.94541	3.21401	4.05638	3.8224	3.08235	2.95642	7.81423
ZXDC	3.93692	4.23686	4.3538	2.14317	2.29174	2.52767	6.3213
ZZZ3	1.52181	1.39575	1.71799	1.87706	1.98798	2.34005	5.23136

## Sheet: cluster2
	D0	D3	D7	D14	D21	LCL	AKATA
A1BG	1.29423	2.14617	2.66877	1.51136	4.7805	1.77022	0.102499
ABCA5	1.19181	2.411	2.59056	3.48863	4.9373	4.02849	0.0060373
AFDN	2.621	1.78104	1.35238	3.58148	3.95437	2.78751	1.50126
AGPAT3	6.26913	7.29368	5.25736	8.98593	13.1074	10.478	4.1299
AIM1	5.21881	5.01942	4.57659	8.34614	11.5943	10.7746	5.2714
AIP	17.864	19.402	22.1127	24.0578	27.8799	22.5766	18.6364
ALKBH7	6.62656	8.76787	10.1336	13.4807	17.2538	14.4841	10.3482
ALPK2	0.240007	0.334365	0.0586689	1.44711	5.6581	1.54846	0.0180262
AMZ2	10.3109	9.54756	7.73408	11.6095	14.1418	9.02904	8.47385
ANKIB1	4.75246	5.63658	4.90956	7.15969	8.33309	4.90611	3.13905
ANKRD37	18.2155	4.94064	7.5605	39.92	41.1699	5.79132	1.53563
AP2A1	15.5891	15.0836	12.1178	18.444	21.1451	21.1176	10.3183
AP3S1	10.0341	7.85686	12.5435	20.7318	29.6195	12.9028	6.48351
ARF1	67.8682	64.3196	64.0959	74.4115	79.7008	80.7575	49.9164
ARFGAP1	10.1867	9.81824	8.07457	8.1593	14.5183	12.5541	4.13146
ARHGAP10	2.92282	0.764727	1.48054	6.43678	8.9783	7.32499	0.0430777
ARHGAP6	0.988348	0.0948674	0.160436	2.88427	6.45085	3.11885	0.00453075
ARHGEF12	1.87785	3.3763	3.03005	4.16902	4.92754	3.87151	1.0942
ARID3A	9.69085	14.9702	9.52535	13.1273	20.0834	13.0223	0.396382
ARID3B	7.75143	7.16946	5.72616	8.60447	13.4468	6.33463	0.412259
ARNTL2	0.483591	0.681229	0.536244	3.77818	7.30261	5.46644	0.0709395
ASL	4.79319	4.11017	3.04054	5.83661	6.62859	5.39098	1.86679
ATF2	5.86642	4.42217	4.65933	5.73493	5.09484	3.19282	3.23836
ATP5G2	15.8371	20.5499	22.3924	34.5219	42.1015	31.8314	16.6889
B3GNT2	3.69456	8.43279	4.51561	16.1007	26.9974	14.8403	5.98445
B3GNT9	0.40952	0.991336	1.31785	1.85365	3.18545	2.78227	0.46234
B4GALT6	0.251625	0.294189	0.165378	2.75809	5.65785	2.10388	0.00557158
BAD	4.73134	5.28734	5.93681	8.60897	10.4409	8.95508	5.68689
BAIAP2L1	0.489057	0.66536	0.667789	3.00154	3.70908	3.3074	0.0403545
BATF3	0.943389	3.45123	0.698812	3.16111	6.33597	3.48183	0.0167744
BCKDHA	14.1964	11.1151	17.3706	20.9599	29.1706	12.411	13.8911
BHLHA15	0.258199	0.360727	2.91303	2.86272	10.2576	3.0067	0.0233083
BLVRA	4.30809	3.3659	1.60444	8.00948	19.3467	9.9362	0.168058
BMP8B	0.363495	1.59377	0.806803	2.6492	5.02351	3.15356	0.245709
BNIP3	25.4941	11.1003	21.7562	34.6447	56.6193	9.77287	0.161231
C12orf75	8.97173	14.7286	10.6393	32.4374	37.5641	31.2915	7.6255
C16orf58	7.92081	8.73392	11.2164	10.0806	16.9678	10.6058	7.34158
C6orf106	12.1596	21.8958	20.9257	20.9634	27.5414	20.2599	16.2884
C6orf223	4.12078	1.27795	1.56931	2.92503	7.7665	1.45364	0.0128786
C8orf88	0.119848	1.35154	0.813787	3.89731	4.56038	3.06049	0.0312548
C9orf64	1.06352	1.54874	1.38266	2.28067	2.52564	2.71285	0.0476976
CAMK4	0.43324	0.492963	0.258302	3.42459	4.91579	2.42694	0.00137785
CAMSAP2	1.34756	0.705647	1.25963	2.86719	2.59731	2.24111	0
CBLN3	1.303	0.210727	0.489458	1.44679	3.2272	1.25854	0.336689
CCDC74B	0.113833	0.508573	0.366799	1.9584	3.38678	1.69477	0.19431
CCL22	54.5943	77.6609	30.6705	141.084	212.498	82.9901	0.812069
CCND2	6.83264	14.6248	7.07397	16.2773	40.0268	21.0581	0.0454158
CCNG1	12.5063	16.9293	18.2023	35.8859	46.928	30.6903	21.1742
CD200	2.29862	3.06804	3.03785	4.89367	6.19348	3.58347	0.00731038
CD274	3.17428	7.32464	3.10069	3.4095	13.9376	3.77988	0.113182
CD28	0.476156	0.0847847	0.018653	2.58926	5.47514	3.07064	0.00716398
CD48	35.6274	47.3669	43.8381	67.0208	106.829	57.1056	0.88774
CD70	1.00364	7.91869	6.64807	20.7654	30.9525	23.3936	0.101536
CD80	1.37323	4.9773	4.04681	10.8506	19.7003	10.3312	2.94256
CDK5R1	0.905948	1.43433	1.00055	7.84215	11.9726	6.82475	1.31509
CDK6	1.51627	3.15291	2.66064	6.29395	9.04123	5.58982	4.30176
CDK7	2.99533	4.32827	4.00846	4.87085	6.73015	5.21216	3.78921
CEPT1	7.24414	8.54331	7.76271	9.07026	14.1134	9.82267	5.9707
CHDH	0.052971	0.311258	0.263596	1.91914	7.77977	2.61918	0.119888
CHI3L2	1.17825	5.50336	6.5459	12.0961	103.176	11.793	0.137131
CHPF2	5.12647	6.90063	7.8472	5.96156	12.0607	11.4005	2.62432
CHST14	1.35884	1.15184	1.59064	2.98314	4.0964	3.02018	1.37754
CHST2	8.91088	4.92842	4.57354	7.15652	12.9088	11.7502	0.0159107
CKAP4	5.13593	2.50173	2.63624	7.97321	12.4368	8.53644	0.0867229
CLEC17A	6.35508	19.4707	20.8383	30.4878	30.5735	25.8618	3.71295
CLIC2	1.17112	0.428182	0.725231	3.8198	8.05004	4.83514	0.0122165
CLIP2	4.58752	6.04833	4.90767	6.387	12.0224	6.29261	0.378631
CNN3	0.610896	1.13836	0.408056	4.04851	8.01406	2.60038	0.125043
CNTNAP1	0.501343	0.862481	0.757305	5.76785	7.26032	4.68817	0.0935324
COL9A2	0.767728	2.38126	3.58386	4.4306	10.5605	4.23306	0.592892
COMMD6	2.98521	3.41077	3.5574	5.53805	4.77496	4.75877	2.65665
COPA	20.026	19.8034	22.0143	26.8644	35.121	26.2523	17.0017
CORO7	11.094	8.49832	7.46872	12.6543	16.9847	10.9256	3.92786
CORO7-PAM16	10.2349	8.44462	7.25264	12.0076	16.166	11.5954	5.27229
CPNE8	0.95615	0.87002	1.00523	2.67016	3.48549	3.13913	0.0095092
CR2	1.69264	3.78553	0.987183	11.6339	15.5371	10.5308	0.688229
CREB3L2	2.31082	4.34301	4.3918	6.05676	10.5587	4.7453	0.411747
CRELD2	5.97959	9.29727	10.4699	8.88354	20.6069	15.5216	2.66683
CRYL1	3.95162	3.3335	2.84307	3.7825	5.9728	3.3684	0.0219263
CRYZ	1.65175	3.11279	4.80879	10.8886	22.3685	13.0049	5.99825
CSDE1	54.4046	46.6826	52.8813	82.0983	102.509	69.1813	63.6136
CTBP1	16.633	22.8248	25.1832	26.163	30.5935	26.8547	21.2744
CUL7	2.52078	3.49017	3.56647	4.74021	7.18341	3.70042	1.98412
CYTH3	3.52673	1.6325	1.36524	2.91715	5.42898	3.11335	2.31241
DHRS7	11.8481	7.26762	6.9857	11.7347	16.3044	12.956	2.64767
DHTKD1	3.86235	5.1142	4.68783	8.69734	11.1124	7.26849	4.29292
DIP2B	3.97738	4.59652	4.63119	5.56226	7.6453	5.34088	3.54982
DNAJB14	3.25868	2.65856	2.55868	2.67275	4.63626	3.37028	2.75806
DNAJB9	5.06633	3.34677	4.67287	2.85705	10.1317	4.02223	3.22889
DNAJC3	4.84795	4.64616	5.45019	6.14806	10.5353	7.98687	5.16539
DNASE1L3	0.739507	0.243096	0.0521451	0.751063	5.53796	1.03729	0
DOCK2	19.3049	20.1947	17.9732	26.8429	25.41	19.3894	12.615
DOK4	0.168266	0.653708	0.529731	1.83454	3.94305	3.08761	0.149597
DPCD	2.75744	1.30559	2.56597	2.6719	4.34861	2.37177	0.0367724
DSE	7.0899	4.02856	5.10149	9.77846	10.6778	10.5206	0.277463
DSG2	0.298598	0.0918754	0.102188	3.51666	5.12944	2.49849	0.0112134
DTX3	1.92703	1.86895	2.33857	4.58632	5.42585	3.54541	1.60387
DTX4	1.29391	3.77719	3.51613	4.88394	10.4366	7.71401	4.16433
DUSP16	5.43604	4.48807	2.77765	6.50903	11.1357	4.33217	0.310238
EBI3	7.08502	32.884	14.5028	54.5542	106.838	57.2483	0.549486
EDA2R	0.0240353	1.16067	1.99761	1.62373	3.85671	2.36837	0.0225652
EED	3.33952	6.3991	4.83925	9.19283	12.5944	10.2799	6.19036
EIF2AK4	1.5279	5.88241	5.28334	7.07562	8.19805	4.85403	2.85164
ELL2	6.37562	4.53438	4.27183	11.5443	16.9164	12.2309	0.0272174
EMID1	0.0929501	0.191516	0.275902	1.13227	7.93048	0.657872	0.0623321
EML2	5.68847	8.76861	7.07128	8.961	13.693	8.83721	3.822
ENPP4	4.50627	3.34187	1.83102	3.1021	10.6125	4.04919	2.46132
ERLEC1	4.42953	4.98363	5.26334	7.28891	11.5994	7.55256	4.81709
ERO1B	3.1629	2.14308	1.88542	3.94402	6.23347	4.02828	1.88195
ESAM	1.04285	1.54697	1.15539	2.80661	6.37152	2.49867	0.29055
EVI5L	1.43413	2.30628	1.39493	3.34998	3.90893	4.03518	0.563943
EXOC4	4.54632	3.80568	4.9499	6.76536	6.68692	4.87833	3.98616
F11R	6.31118	4.6783	4.24803	5.65389	11.0735	6.32687	3.88225
FAM129A	9.3783	6.436	5.5431	16.5616	20.0578	16.6697	0.0259739
FAM174A	1.81999	0.972205	1.22597	1.49047	4.18394	2.41931	0.0364063
FAM174B	0.0693112	0.125315	0.215044	6.82825	19.3779	7.63832	0.0875967
FAM213A	0.430672	2.5577	1.58688	2.73859	4.86267	1.81296	0.0371628
FANCL	6.76821	7.63744	6.21414	6.90345	9.20088	8.98028	5.69108
FAS	3.47687	3.66095	4.41164	4.70494	10.3795	6.52132	0.0336517
FBXL8	1.03478	1.99557	2.20794	2.0455	4.5532	2.49818	0.761551
FBXO33	2.44823	2.76398	2.09361	4.51846	5.66343	4.29501	2.24352
FBXW7	4.29113	4.18339	3.98289	11.8592	24.5267	12.7514	3.23386
FDXR	0.972186	6.86873	6.90391	5.82457	18.3539	14.7466	2.68154
FEZ1	0.881704	1.80959	0.794055	2.65503	3.81283	1.63918	0.00907649
FLVCR1	1.10969	2.07849	1.03309	1.82882	4.05913	2.64493	2.20831
FOXP4	4.08091	5.41438	4.62823	4.99651	8.94443	5.55744	4.58308
FSBP	0.0233573	0.426993	0.926226	1.70471	3.96725	0.532174	0.23147
FSCN1	7.13145	5.95803	7.76007	57.745	132.807	89.9863	0.400209
FSTL3	0.357395	0.763657	0.832688	0.829467	5.64471	1.05287	0.543935
GALNT10	3.86811	3.25976	1.9308	7.23742	16.304	8.9133	3.56963
GBF1	6.72628	9.13071	7.08207	10.287	12.2719	9.92361	6.05466
GCH1	3.43088	5.26857	2.95581	3.55848	6.94058	4.47102	2.90646
GFPT1	1.82548	2.68356	1.82155	7.74152	10.4125	7.98023	2.25384
GIPR	2.24813	3.72518	1.92881	4.97618	5.70366	5.1444	0.274175
GLCCI1	3.70883	4.24987	4.94417	7.5113	12.0121	8.1272	3.96117
GLDC	0.044176	0.849528	0.48144	5.02658	6.42051	4.65087	0.0172808
GLS	10.6905	11.573	9.072	10.3343	19.7073	14.84	7.87424
GLT1D1	1.68882	0.392695	0.87422	0.120233	5.40496	0.225583	0.0233166
GMPPA	7.0951	7.62911	7.69172	8.79804	14.7544	10.2269	4.96538
GOLGA3	4.12239	6.42335	7.14839	5.61628	9.60626	8.82073	4.41272
GOLGA8A	6.76117	7.87686	12.7694	10.2179	33.0864	8.34539	3.70098
GOLGA8B	3.95615	6.32413	3.98062	6.289	12.735	8.48985	1.89562
GOLT1B	3.67697	2.99433	2.66084	3.69199	8.06012	3.93972	3.10807
GPATCH2L	0.765086	1.04006	0.993154	1.11465	1.97093	0.588186	0.572775
GPHN	1.04424	1.98176	1.15805	4.91144	4.79128	4.07255	0.00391522
HAAO	1.0047	2.14678	4.43141	5.64735	8.91251	6.14697	0.0768957
HMSD	0.134398	0.287172	0.0821327	6.72822	8.16596	5.61048	0.052574
HSP90B1	106.514	74.3334	77.6975	181.493	233.658	202.982	48.0503
HTRA2	3.04776	5.05328	4.01336	5.06074	7.98872	6.66317	4.0866
ICAM3	18.9881	35.835	39.0926	44.4676	64.1266	43.0365	2.18724
IDH2	19.6293	27.7815	11.6978	32.3662	37.3799	23.5473	15.1418
IKBIP	0.855877	0.923863	1.09486	1.2686	2.30864	2.15435	2.24821
IKZF2	2.48545	2.90623	3.49987	15.2526	17.0445	8.08892	0.0970529
IL10	1.50637	3.66013	1.14677	1.86577	6.3712	1.50448	0.252543
IL17RB	0.57051	0.719666	0.638488	1.08148	14.2946	1.99597	1.26644
IL18R1	2.50468	0.962466	0.330818	7.89851	12.1501	11.6419	0
IL1R2	0.640548	0.0373276	0.0711726	1.12763	7.59089	1.2662	0.082005
IL32	19.7745	9.44812	2.12282	16.0417	69.6416	10.5479	0.130897
ILDR1	0.160226	0.5291	0.308585	2.09946	3.61384	1.51013	0.991443
INSIG2	3.3073	2.91351	3.33311	3.7453	11.3598	2.20924	1.53586
ISOC1	1.53074	3.65649	2.52398	4.60777	6.12205	5.60444	0.0254207
ITM2A	5.65995	3.46794	3.18197	6.88009	9.4882	6.11128	0
ITM2C	4.94129	22.37	9.14817	22.6289	41.8362	23.9414	0.128293
KDELR2	4.6149	3.85007	4.21392	6.48015	14.4463	10.4223	8.04163
KIAA2013	8.99546	11.1812	14.5157	12.6463	17.7993	12.619	8.61547
KIF1C	3.15796	3.41169	3.26878	6.90825	11.5245	9.87425	3.88476
KIF21A	3.0783	0.797343	0.222095	5.82897	8.00577	6.95749	0.0101547
KSR1	5.73252	3.90281	2.40036	3.90941	10.2011	3.69537	0.0146566
LAMP3	10.1064	2.79349	1.76462	17.0674	25.1241	14.6017	0.0492537
LAT2	19.6152	20.6383	15.3041	32.4201	33.0024	31.5985	1.83875
LINC00176	0.168119	0.207677	0.366012	11.2546	15.4093	6.37709	0.289778
LMAN2	25.3348	25.783	26.8488	29.8035	41.781	41.4814	20.6055
LOC101927322	0.930933	0.808093	0.782248	1.08829	4.22616	1.36124	0.450653
LONP2	4.51232	5.50372	5.3908	6.97877	8.70663	7.71343	4.08152
LPGAT1	4.1291	2.62177	2.36059	5.87561	7.32337	6.78677	0.0255553
LY75	5.5223	15.9468	8.33677	11.5065	30.8493	9.67941	4.06407
LY75-CD302	4.27668	10.2491	5.53065	7.37114	17.4138	5.13147	2.59876
LY86	4.19549	7.78865	20.1215	16.4285	23.5707	12.0088	6.2715
MACC1	0.0964513	3.45774	1.51567	3.11628	5.42694	4.15702	0.71687
MAGEH1	1.39274	3.17836	2.50127	5.03498	6.18838	5.54153	0.0333561
MAL	0.159179	0.12368	0.229926	4.31477	12.7889	4.12239	0.0169821
MALT1	8.03976	8.61917	6.96437	8.99307	13.2078	8.30601	4.01741
MANEA	0.887019	1.6584	1.61507	2.45994	5.10927	1.79765	2.3172
MANF	20.4872	27.3326	20.7689	34.0764	45.9851	38.6953	28.6052
MAP2K2	27.2438	34.7738	38.1709	43.188	54.5498	49.9133	28.6408
MARCKS	18.5638	9.72499	11.4203	24.5831	34.1421	17.5579	0.0764669
MB21D2	1.89016	0.800636	0.75311	2.86757	4.82356	3.55813	0.00977177
MBNL3	1.86514	1.28444	1.06433	2.70345	3.49264	1.82119	0.233953
MCOLN2	6.42832	5.57027	3.58318	16.5441	27.8838	20.4302	8.5463
MED26	2.77449	3.74049	3.5364	3.58567	7.82069	4.1274	4.55839
MFSD14A	8.8455	8.48023	7.57955	10.3633	12.6693	10.6608	9.00981
MGAT3	1.38402	3.33136	6.27103	2.79077	13.9228	4.18886	1.74069
MGLL	3.55483	5.36768	7.57521	7.35139	15.2285	11.2301	2.48715
MID1IP1	3.8047	7.35781	5.61921	6.6889	9.76602	6.5209	4.28239
MIF	265.722	202.281	286.342	450.825	595.324	381.376	212.545
MKNK2	45.7037	71.5976	116.82	92.6826	201.177	68.3318	11.1389
MKRN2	4.64656	5.16256	5.27576	7.36508	10.8104	8.03415	7.3412
MOGS	12.3366	14.334	11.5558	12.7901	19.6441	17.6511	10.0894
MSRB1	4.91376	6.09262	5.88368	15.7577	18.8529	10.5697	4.9578
MVD	7.33201	10.1243	8.42613	16.0429	26.8499	20.2848	13.8947
MYDGF	12.4345	18.0454	30.0696	20.0374	48.4725	25.7056	20.37
NCK2	6.46057	9.87724	7.59015	10.8516	15.0594	11.9457	3.30207
NECAP2	13.9663	11.6501	11.5423	11.9825	18.8902	14.3914	6.8743
NEDD9	1.66109	1.18694	0.210934	1.19864	2.65127	1.55865	0.0126582
NEK6	10.1534	23.6168	24.3839	27.7003	39.1526	30.1511	0.0562053
NFE2L3	2.16133	1.29583	1.31159	2.94344	4.91516	3.22406	2.62954
NHLRC3	2.4868	2.91132	3.00368	3.1316	5.32705	2.68038	1.56464
NID1	0.912884	0.318307	0.157313	1.16176	4.98316	0.86598	0.0391602
NIPAL2	1.03635	1.91244	2.08808	3.13399	3.78591	2.76606	0.00368548
NLRP2	1.72778	0.777668	0.782127	0.0264029	10.1897	0.0220166	0.00469357
NME3	6.76218	7.72678	6.54097	10.331	20.2034	15.6817	1.34696
NMT2	2.21093	1.78728	1.55834	1.35042	4.63185	1.1685	0.368312
NNT	5.67122	7.96435	5.60898	10.9956	14.6321	12.1693	6.05391
NR3C1	10.2005	9.37877	10.9327	12.9057	17.9525	9.30257	4.87252
NRDC	17.6932	18.7018	16.3849	20.1263	25.505	17.6104	19.8236
NSMCE3	11.3825	9.49323	11.7646	13.6614	26.2239	11.2338	9.83591
NT5DC1	1.98524	2.87742	3.14943	16.3846	22.3831	15.2025	3.5341
NUDT18	3.1663	4.08298	4.52434	5.96201	5.94026	4.43374	1.33249
NUDT4	2.29351	3.97292	2.89549	7.32462	8.48037	6.68076	1.6799
ORMDL3	10.2591	13.4465	12.7538	11.8078	18.175	18.1884	9.01008
OST4	78.5473	52.3866	69.9963	118.831	112.362	93.3178	51.935
OTUD7B	1.35085	1.21434	0.838884	2.38336	3.24481	3.02324	0.0615645
P3H1	5.645	5.423	4.31081	6.2408	8.26288	5.3884	2.89365
P4HB	121.092	66.9313	84.5284	131.438	198.589	131.737	58.5587
PAK1	5.87247	5.51607	4.30552	15.5123	22.1795	11.4765	1.93457
PAQR7	0.732883	1.18935	0.810713	2.69979	4.49011	2.73217	0.152418
PARVB	15.9318	14.7282	21.9398	39.9109	42.9582	20.2612	0.0853731
PASK	1.74055	2.8185	2.12383	3.03244	5.60953	4.27207	3.00483
PCBD1	1.24642	1.62015	1.5488	2.23993	3.09811	2.63019	0.146273
PDCD4	18.3325	14.9137	19.9788	24.2219	30.5301	25.3321	11.319
PDXDC1	6.76113	6.16818	6.25177	5.74193	8.3346	5.85639	3.17666
PECR	0.972724	2.43018	2.30462	3.74588	3.83338	3.04807	1.05372
PFN2	0.326252	0.604638	0.602202	1.92668	3.38351	1.80514	0.14846
PHPT1	8.82136	12.1459	14.8033	17.4653	31.8215	29.6524	10.8367
PHTF1	1.28426	1.69728	1.9301	2.55914	3.69136	3.29918	0.692165
PIEZO2	0.00144365	0.00925407	0.00529343	7.56553	16.9231	6.11332	0.035578
PIGR	0.0295204	0.490599	0.597337	4.32708	8.4564	3.25463	0.0153971
PIM2	24.9155	39.3186	55.1531	72.1953	138.128	36.7245	44.0172
PMM1	3.97823	5.5346	4.31464	6.00048	9.5986	6.58795	3.74517
POLR3D	2.75501	6.01872	4.32679	7.46211	11.5537	6.76265	5.57906
PPM1A	3.22707	3.0875	2.68683	5.3766	6.44561	4.43875	4.29287
PPP2R3C	3.89585	3.79925	5.00899	4.73181	6.93682	6.43584	3.80007
PRR7	1.88678	3.63067	2.38469	4.36422	6.98734	4.33753	3.00681
PRRC1	2.61687	3.53915	3.71608	6.01923	8.95401	5.3986	5.37871
PRRT3	0.489405	1.63989	2.50595	2.23956	4.73585	5.85764	0.213201
PRRX1	0	0	0.0210493	0.0871643	8.74698	0.0758441	0.0121265
PSMB10	31.0969	35.4416	37.3602	39.7358	55.1255	57.0871	23.1459
PSMB8	19.6027	27.52	20.0182	24.6674	36.3901	27.5871	19.6158
PTEN	6.32875	8.80564	9.01047	11.9771	12.7587	9.05778	8.3025
PTK2B	33.5136	40.245	29.6581	47.2158	56.8548	47.8228	10.1837
PTPN13	0.050894	0.0356239	0.0150148	1.91741	2.9784	2.05052	0.0535479
RAB3GAP2	4.97827	5.98905	5.25211	7.45196	8.35664	6.60367	4.74428
RAB9A	10.6295	11.9799	9.47793	11.0772	17.6292	12.0212	4.13654
RAD54B	0.0130318	0.41768	0.608443	1.43957	3.44435	0.555971	0.315043
RALB	9.68095	10.1506	10.2102	13.6608	27.302	12.3245	0.85881
RAP1A	10.8322	10.6373	11.7811	18.1023	18.4097	17.4579	5.6462
RCBTB2	6.94442	3.88053	7.45117	6.72522	11.313	7.94951	1.66497
RFLNB	3.91785	3.07309	1.33435	2.70055	7.51113	3.3832	0.0227163
RGS14	10.5254	6.21398	5.05745	12.69	15.8865	14.0922	4.1105
RGS3	0.903604	0.447796	0.106449	1.29965	1.87919	1.13119	0.0447165
RHOBTB3	2.88959	1.77907	0.979158	1.34157	10.0678	0.852893	0.0236517
RHOV	0.0246725	0.043932	0	1.73736	5.4058	1.48269	0
RNF103	2.06013	1.13091	1.51426	1.20646	3.69697	1.3392	1.15312
RNF157	0.501714	2.14405	0.515097	0.807522	12.5776	0.508973	0.0201869
RNF208	0.546826	1.08496	0.763826	2.76474	4.80035	1.52302	0.488934
RPL10	141.263	152.934	187.066	213.955	246.967	211.517	97.9427
RPL13	34.1803	43.2958	44.2262	54.7311	83.0912	80.8302	40.5954
RPL34	107.36	132.377	155.412	199.955	304.498	268.069	179.08
RPL8	337.029	512.167	471.137	768.701	1028.78	835.479	588.018
RPL9	218.425	224.036	211.832	518.642	701.042	567.344	260.536
RRAD	0.076001	0.375535	1.28886	0.815306	3.21408	2.45796	0.100339
SCOC	1.75365	3.18501	2.61491	3.88211	8.35941	7.7615	0.00823195
SCT	0.460937	0.362857	0.237209	0.0533844	9.1121	0.0333868	0.14235
SEC11A	11.0286	12.471	13.8987	18.8133	23.0521	21.7294	9.44158
SEC23B	10.0007	10.0818	8.61663	17.1098	19.1375	15.4729	10.7482
SEC24A	4.10507	3.89815	4.27185	7.93734	16.7152	5.83668	2.66236
SEC24C	20.9885	20.6831	19.7817	25.9205	32.8046	27.2119	17.5056
SEC24D	6.21188	5.69109	5.0434	12.3636	15.6071	10.1964	4.10989
SEC31A	10.0178	12.5115	12.5043	21.3681	25.0683	19.359	11.8208
SEMA4A	5.3715	15.1362	17.1441	13.3944	28.2124	13.4095	0.765252
SEMA4C	3.3279	2.07504	0.767173	2.08488	5.09157	2.79793	0.0324295
44814	0.671937	0.290651	0.280431	8.64088	10.0618	6.70769	0.00769316
44812	0.525421	0.905163	0.694364	3.51558	8.09899	3.38046	2.35466
SERPINH1	4.5149	2.86701	3.8709	4.59518	6.60185	4.93253	0.0993015
SFT2D1	8.54917	11.6259	8.96082	12.8473	30.8148	24.4836	12.605
SGMS1	3.6578	3.34104	2.75364	4.44385	5.6547	5.1779	2.69657
SGPP2	0.980439	1.73514	1.11202	4.34186	8.23584	3.15085	0.640633
SH3PXD2A	1.47116	0.837816	0.914289	2.40057	3.12821	2.58742	0.0175574
SLAIN1	1.25789	2.08656	1.52934	2.30911	5.48533	2.65137	2.80477
SLAMF1	1.82408	6.05436	7.86986	13.9774	22.0047	11.1461	0.0200434
SLC1A1	0.0375025	0.184305	0.0458367	5.34763	6.3025	4.01022	0.0396098
SLC25A1	7.06171	12.7544	11.2193	19.0298	19.5496	14.7344	10.1883
SLC25A6	19.1151	36.3617	25.4015	32.556	95.3416	38.3546	15.4244
SLC33A1	4.49254	3.58501	2.85564	4.07664	6.94556	4.50159	4.76701
SLC39A1	10.1081	15.9349	18.4853	16.7033	21.6634	17.0575	8.92649
SLC39A7	6.6243	8.08819	7.30698	12.1557	21.3234	19.463	9.42213
SNX11	3.67053	5.89371	4.16993	7.11372	10.8282	11.8777	1.8121
SOX4	0.954164	3.77667	1.64745	4.05703	8.85414	6.3877	0.0607096
SOX9	0.00712691	0.19416	0.100173	2.05446	7.01209	1.41238	0.0460006
SPAG1	0.735392	0.914713	0.673029	2.41174	3.56161	2.0779	0.208458
SPTBN1	5.37401	13.3036	8.17731	22.5616	31.4591	20.2141	0.870383
SREBF2	16.2376	26.8465	28.8514	33.575	38.811	28.4003	25.1335
SRPRA	19.2013	22.6106	20.6253	28.1378	32.0253	27.3553	13.1514
SSR4	36.4396	42.1589	71.2955	69.6752	101.613	83.6145	31.425
ST3GAL2	8.31563	6.87433	5.88866	11.3648	15.0598	13.2655	4.04551
ST3GAL6	1.63932	0.559591	0.825886	1.75969	3.64958	2.04696	0.304995
STAP2	0.127723	1.01366	0.869741	3.19202	4.5227	3.6285	0.331897
STARD13	0.0625891	0.126571	0.0901587	1.81507	4.04056	1.50431	0.0157395
STARD4	3.19033	1.89811	1.37761	2.92167	10.1301	3.47041	0.459593
STC2	0.0104976	0.0476649	0.295102	3.08389	3.16378	1.10158	0.00923957
SUN1	5.10969	7.16423	6.00955	7.87316	7.41098	5.07133	4.03535
SVIP	0.732218	1.30228	0.982882	1.61592	3.22623	2.59204	0.014901
SYNPO	1.18478	2.89362	3.45617	5.2829	10.3031	4.21994	0.143176
T	0	0	0	0.0417163	18.8484	0.113055	0.0148316
TACC1	11.7627	10.1916	5.6615	20.6796	22.8517	21.0329	4.05382
TAF1D	21.4287	23.7386	24.349	23.5184	27.5542	22.1952	20.6448
TCEAL3	4.05673	5.78773	4.92747	9.28735	9.58592	6.08576	0.014785
TCF7	10.0372	5.09074	1.90137	8.89108	19.116	9.18541	1.37547
TEC	2.71147	2.89684	4.1899	5.28476	6.21548	4.40859	0.0136373
TET3	4.82059	3.48473	3.10772	3.93966	6.36089	3.39419	1.76146
TFG	11.9539	10.7795	11.6584	19.0287	23.6849	18.5485	10.5872
TIMD4	0.632908	0.233164	0	2.83349	6.26856	2.25263	0.102448
TM2D3	1.92504	3.75104	3.03464	2.92436	4.74263	3.49223	2.90092
TM7SF3	2.30692	5.32566	3.62011	6.65261	10.5994	8.78737	4.98668
TMED10	16.3096	15.8014	16.3443	18.4177	27.5683	20.2103	18.1672
TMED9	10.3185	14.3357	16.2554	20.4581	34.3416	25.3666	19.8215
TMEM101	2.06467	4.11354	4.13113	4.70123	7.02316	6.13266	3.43333
TMEM173	2.54591	1.71787	1.29092	2.86187	4.33196	1.42101	0.0277499
TMEM214	9.2725	12.0878	12.6547	17.5206	18.8833	14.6343	6.91081
TMEM243	4.98073	11.9304	14.5405	12.3797	23.0577	16.7653	11.3303
TMEM258	25.5538	30.4719	30.0651	51.427	98.8419	61.3672	40.8789
TMEM263	3.79282	3.33599	3.38391	9.299	14.2579	9.12166	0.0293153
TMEM30A	6.87517	10.3981	12.761	7.71404	22.1001	14.7342	10.8171
TMEM9	3.91757	4.86371	4.0039	5.10554	7.03269	4.01568	2.39384
TNFRSF13B	7.78551	33.0063	39.0598	58.6222	66.7018	39.5757	4.44715
TNFSF9	1.40643	7.19798	9.95363	16.5678	34.6561	21.1056	2.27316
TNIK	3.4846	1.403	1.07711	7.39296	7.46719	5.76183	0.00169541
TOR4A	3.67699	3.87314	3.79916	3.76887	6.12447	6.06576	0.533829
TOX2	0.360139	3.39457	2.19377	4.77414	7.5239	2.46216	0.00681676
TP73	0.0924222	1.49654	0.748369	4.31542	6.24568	4.64652	0.0203366
TRAPPC12	6.29786	7.86688	6.36745	7.9901	9.631	9.0164	6.78209
TREML2	0.693223	1.8339	1.9725	1.88059	4.72051	2.03425	0.172175
TRIM69	1.06459	3.10881	3.49459	4.4399	9.33859	2.69301	0.0475941
TSPAN12	0.00546887	0	0.0200527	4.30229	7.53685	3.6277	0.0192539
TSPAN31	3.58251	4.91386	6.31713	5.18376	7.38198	5.50809	2.6386
TTC12	1.86922	1.63742	1.96874	2.77745	5.7019	2.96949	0.00705344
TTC3	10.0036	10.2073	9.0037	13.1043	17.191	9.95443	7.15957
TVP23B	1.37098	0.982651	1.20902	1.3175	5.03252	4.49003	2.30135
TXNDC11	7.78795	9.77346	12.5831	11.7801	17.3982	11.3441	6.91286
TXNDC15	3.13209	2.88733	3.41931	4.65896	6.01	4.82832	4.10388
TXNDC5	5.15726	16.9895	26.8741	70.1554	116.688	97.1331	21.9353
UAP1	3.85333	4.91907	3.42316	5.91252	8.7891	6.03155	1.65424
UBD	0.651536	0.28751	0	1.88566	3.12941	2.0662	0.0166219
UBE2E3	6.76557	4.43983	3.28985	11.1358	10.5857	9.51113	2.67858
UBXN7	5.13851	5.24644	4.96072	6.55857	8.59498	4.73483	5.72477
UFSP2	8.44042	4.37019	5.31656	10.9144	12.1519	6.39197	5.20854
UGT2B17	0.0202535	0	0	0	12.9585	0	0.00792281
UHMK1	7.61375	7.96398	7.10006	6.07917	11.4194	8.44697	6.48992
USO1	9.45063	12.7436	11.3144	18.9867	19.9549	17.7996	8.60902
USP48	7.09248	8.88786	8.41996	12.8439	24.501	12.025	7.94129
UXT	18.1909	23.5605	30.0859	30.7569	33.7174	28.3875	22.2586
VASH2	0.015601	0.120006	0.0457633	3.37811	7.08778	3.43526	0.0329553
VLDLR	2.3334	0.584687	0.69219	2.56136	3.12067	1.08291	0.0479291
VPS33B	2.71895	4.39576	3.40501	4.07374	5.08435	4.47182	2.14534
WBP1	13.3687	13.3149	13.8312	14.7595	18.8566	12.6389	10.4681
WDR13	5.84117	6.95128	8.05578	7.48141	9.413	8.66723	5.81606
WDR54	10.3741	9.58701	9.01704	12.8299	17.9014	6.47735	7.58757
WIPI1	6.0841	5.21458	3.20015	9.23354	9.63458	5.57161	0.621639
WNT10A	5.49079	5.6517	15.9766	12.232	34.5521	3.80264	4.08101
YIPF2	3.16359	5.64127	5.35165	7.18016	10.0562	7.28786	3.26423
YIPF4	4.20309	3.2325	3.73293	3.21124	9.83434	8.14132	2.83054
ZBTB32	1.83288	5.87455	0.767623	12.6358	22.3544	7.88484	0.0451252
ZC3H12C	0.380527	2.34059	2.44806	2.10216	6.30783	2.44972	0.00373695
ZC3H7A	12.2437	10.8038	14.5424	14.102	16.1462	13.6185	10.4314
ZC3HAV1L	0.999871	1.77753	2.80588	2.7019	4.40726	1.83839	0
ZEB1	2.55792	3.16938	2.27593	5.96174	6.15548	4.35928	1.74459
ZFAND1	2.46501	3.08165	3.33618	4.56524	6.59401	4.74225	3.79397
ZFYVE21	1.75639	1.9074	2.9252	2.84565	3.90463	4.03748	1.38169
ZMAT3	1.07094	5.0484	4.72795	8.28542	16.4607	10.806	0.678957
ZNF277	3.10502	4.02536	4.2798	6.45947	6.25503	4.59637	2.2537
ZNRF1	1.23787	0.442989	0.680651	1.53848	3.84088	1.38286	1.68712
ZSCAN9	1.7283	2.01017	1.75858	2.51983	3.06849	2.81203	0.0199826

## Sheet: cluster3
	D0	D3	D7	D14	D21	LCL	AKATA
ABCF2	1.89909	4.40236	2.5328	7.61877	4.86967	13.6842	12.3418
ABHD14A-ACY1	1.02237	3.54787	2.563	5.00038	3.30793	5.14533	5.57864
ACAD8	3.41011	3.78598	2.51166	4.68303	4.15554	7.00456	4.94267
ACAT2	2.84025	7.18174	4.57553	22.5825	14.7556	18.7152	16.2265
ACBD6	3.2192	7.04542	5.24968	12.4208	17.4341	13.1835	14.7449
ACOT7	1.5304	4.11661	1.20586	13.881	11.4677	19.4152	22.2539
ACOT8	4.96943	6.14072	5.34201	6.9433	5.67172	8.37162	7.99597
ACP1	10.3721	15.1835	13.5495	23.0725	25.2895	29.6551	33.028
ACTR2	37.1656	43.7162	36.9516	62.5908	63.7057	77.5582	62.3467
ACTR3	17.0676	22.5162	19.7498	28.3171	26.4803	34.4532	28.8042
ACY1	0.829029	3.42854	2.17907	5.18847	3.26208	5.02988	5.57589
ADSL	5.25936	10.162	8.01485	21.0225	14.6057	27.1426	31.3781
AIFM1	1.51512	4.3347	2.42163	10.459	7.14176	11.378	10.2752
AIG1	0.485354	0.546892	0.366125	1.3559	1.7541	1.29416	1.40616
AK2	10.0727	18.7216	13.5079	29.9798	25.7794	21.627	57.1567
AKIRIN1	5.53094	11.6331	8.23514	12.7843	16.5234	21.6511	17.3829
AKR7A2	2.31472	4.36195	3.61991	6.16142	5.75351	6.67048	8.04456
ALDH9A1	6.48386	6.92113	7.76025	9.2692	11.6024	12.7441	14.1387
ALG1	0.91604	2.45618	2.56596	3.13738	2.0131	5.04268	4.86057
ALYREF	8.07841	22.0547	13.9669	46.9734	28.683	63.733	71.1629
ANAPC11	2.90848	7.55356	4.49412	8.36447	8.13059	12.6101	9.83733
ANAPC5	11.9129	17.6861	15.3158	25.0095	17.2217	28.9389	32.5932
AP1S3	1.23334	3.91552	1.93567	4.65695	5.0803	5.28007	6.68589
AP2M1	30.0817	31.7277	36.0136	54.0542	29.5454	58.202	61.0749
AP3B1	6.00159	6.0863	6.14593	10.1431	7.63721	10.0753	8.86794
AP3M1	3.96291	6.38383	5.18072	10.1078	7.2408	9.65653	9.19232
APEH	7.46358	14.2041	7.77999	21.0668	14.2521	25.7348	23.9556
APEX1	11.8482	28.7325	28.5086	64.6126	48.6332	71.6304	62.708
API5	6.94193	12.7595	10.17	17.1164	15.5968	20.1899	19.5855
APRT	12.6679	25.9771	19.1247	33.8822	32.9146	52.4733	41.2737
APTX	2.20865	3.92154	2.34403	4.49698	5.09044	8.30748	6.11553
ARF3	12.9518	16.4336	14.3522	26.5161	27.241	30.4276	28.6637
ARFIP2	2.60579	3.4928	3.63705	5.14565	5.15316	6.08203	5.79983
ARHGAP11B	0.648026	1.63507	0.99426	4.79378	3.14152	3.30165	4.82182
ARL1	2.86499	3.89124	3.99876	5.85701	6.98898	5.77124	6.66075
ARMT1	2.48573	2.93142	3.15472	3.89561	4.50956	5.96148	6.0186
ARV1	1.72155	3.34495	3.91391	4.34774	2.95622	5.78191	5.19212
ASF1B	0.680453	10.7315	4.6831	20.2767	15.3586	24.5818	30.5728
ASNSD1	5.49878	6.11115	5.67348	7.08656	6.56672	10.5508	9.11688
ASPSCR1	1.81853	3.81344	2.00223	4.24148	3.32059	6.51526	5.59987
ATAD1	3.07571	4.5235	3.48495	6.4087	7.36887	6.58089	7.00208
ATG101	2.87975	6.92241	6.38965	5.56922	5.93438	9.86219	8.51379
ATIC	4.66285	16.5766	6.82574	49.8082	25.542	52.5313	44.4635
ATP1A1	28.9568	36.5985	35.5877	89.1838	80.2815	98.7123	102.768
ATP5A1	22.3479	43.6187	31.0448	116.268	109.012	152.197	142.719
ATP5C1	16.0324	26.4305	20.1982	55.8912	47.9908	56.7216	66.2424
ATP5D	19.5128	39.7081	32.5904	42.0555	43.5089	58.3771	44.2287
ATP5F1	12.942	23.2004	19.1875	50.0392	37.5917	56.4427	55.7984
ATP5G1	6.97858	19.6116	11.8141	47.9773	38.9658	70.6583	72.817
ATP5H	10.6314	11.3582	12.1838	23.9276	20.6306	25.8587	28.962
ATP5I	27.5449	30.4541	24.0406	72.0259	46.4717	50.5966	65.5973
ATP5J	5.12705	9.35475	9.39023	21.5874	12.9017	20.8172	23.1884
ATP5L	17.5854	30.1183	25.3489	56.5351	47.2503	55.7437	55.5656
ATP5O	22.9644	37.0803	40.1029	98.1579	78.9183	102.857	104.001
ATP5SL	1.51496	2.50307	2.30377	2.11264	2.06768	1.794	1.77787
ATPIF1	10.2125	16.3583	17.1562	28.0431	24.0104	27.6381	24.6621
ATXN10	3.48544	5.78608	4.22724	20.1725	13.2914	19.8326	21.0442
AURKA	0.575491	3.2725	1.42946	10.914	8.22039	11.6416	13.9721
AURKAIP1	11.3594	19.3388	16.9306	31.4016	27.93	49.5694	41.9703
B4GALT7	3.10613	3.83834	4.65878	5.16649	6.19309	7.2324	5.66288
BABAM1	10.2381	16.0787	15.7884	20.4158	15.0662	25.7213	18.9466
BAG1	4.18167	5.83682	7.38104	7.64433	7.41932	12.7754	11.1659
BAG2	0.655689	1.53238	0.943319	4.67427	3.74437	9.01431	6.5967
BCAT2	1.63143	6.37404	5.38869	11.8158	9.32786	14.9185	13.9794
BECN1	10.5166	13.2689	13.9409	13.6075	13.2038	16.8764	14.5215
BFAR	4.31492	5.05911	5.049	6.75991	6.7568	7.29084	7.55555
BLM	0.919764	2.77875	1.60183	7.48792	3.74517	6.30579	6.43677
BOLA3	0.814191	4.607	1.47427	9.29003	7.03738	10.541	14.1908
BOP1	1.57622	5.03005	2.31013	12.8079	8.66869	23.6454	22.7897
BPNT1	1.44565	4.44276	4.021	7.92023	6.72824	12.7559	7.66581
BRCC3	3.31148	3.53261	4.69593	7.62215	4.24037	7.8164	7.36296
BRI3BP	1.69765	6.41866	6.39993	12.8204	10.1231	13.9119	11.9666
BTBD1	5.46813	8.82597	8.20589	14.2931	14.118	15.7304	18.3126
BTBD10	1.18405	2.79353	2.76036	3.19056	3.71671	4.85834	3.46097
BTF3	82.3032	113.741	111.626	225.702	156.952	183.582	189.906
BUB1	0.287323	5.85397	3.12596	15.2589	14.2444	12.4306	17.1965
BUB1B	0.142395	4.30768	1.97856	15.0034	9.84719	12.2325	19.9034
BUB3	13.2105	20.1243	15.5634	40.5853	24.5053	45.2488	43.7766
C11orf1	0.458741	1.69902	2.89689	4.92959	3.10403	4.90331	5.5271
C11orf49	1.68688	3.51429	3.82284	5.12723	4.09588	4.38185	4.97382
C12orf10	6.94762	10.6284	8.84424	13.498	10.7892	13.548	12.2029
C12orf45	2.29946	5.17825	4.60145	10.1696	8.80995	10.0211	8.25429
C14orf166	12.2878	26.056	21.2803	60.538	48.362	67.4589	61.9867
C14orf2	11.5059	17.8988	16.0869	38.3099	26.3423	42.5316	47.5751
C16orf91	0.974958	3.49246	1.94515	3.72293	3.92016	6.03789	6.22556
C19orf47	2.24595	4.30057	2.79394	3.98901	3.57078	6.34692	5.28709
C19orf48	1.56596	14.6684	14.9226	25.1153	22.9882	33.8915	30.3873
C1QBP	8.56041	28.3643	13.8227	85.1132	70.6266	131.98	159.237
C1orf122	5.19183	6.94482	6.20258	6.5903	7.40445	11.0837	9.42643
C1orf43	14.8756	20.2002	19.4158	24.8951	34.7046	27.8635	33.9771
C21orf33	6.30545	9.95953	9.8589	14.3169	14.7861	20.0281	16.2126
C4orf46	0.679454	2.77202	1.44236	3.31383	3.62134	3.04583	4.44382
CAAP1	1.54916	2.76732	3.17805	4.32973	4.14779	5.05919	6.40105
CAD	1.99854	4.77439	2.04175	9.48855	7.10217	14.0169	16.7432
CADM1	1.21027	0.476188	0.182915	3.50801	2.29124	4.63858	4.04328
CAPRIN1	13.7657	20.7868	15.9035	34.8076	23.3034	26.3149	35.0418
CCDC124	7.29849	18.194	11.9756	27.4293	18.5141	33.2051	37.3508
CCDC137	2.67279	7.23113	6.13535	7.92253	6.68394	12.9382	9.40993
CCDC47	8.44858	9.38545	9.26343	14.8956	13.5412	20.3982	18.4579
CCDC85B	7.89886	15.6374	9.82117	22.3282	25.0999	44.8763	30.6674
CCNB2	0.244415	7.02134	3.66223	22.6591	14.2005	17.2794	29.2781
CCNC	3.95077	8.00015	6.49281	14.0571	17.8524	16.8634	22.3689
CCT6A	6.99169	14.7261	6.54632	32.7412	27.816	71.0477	76.4678
CCT8	16.8819	29.3241	26.7081	60.3513	61.3855	81.5065	94.9766
CCZ1B	1.9628	2.77422	1.9696	4.47045	4.01818	6.1172	6.26499
CD320	2.49283	3.11601	2.42222	9.5997	7.81413	15.6096	13.7057
CDC123	6.5763	16.9357	14.0273	39.0187	17.1117	38.3957	39.0237
CDC20	0.435316	6.64521	3.25373	31.6575	19.0048	41.6252	48.7579
CDC23	3.20888	5.19936	5.26916	8.10769	7.00881	8.52029	10.3063
CDC27	4.63801	4.89469	4.58425	8.84309	7.43982	7.94566	10.2022
CDCA3	0.174817	1.19925	1.09083	3.34073	2.79521	3.21626	4.90215
CDCA4	1.71002	5.09985	2.46358	6.91742	5.61704	9.38341	6.32779
CDK2	4.11873	12.7912	6.25417	13.9442	12.5619	13.602	14.1126
CDK5	0.920326	2.47176	1.98411	5.2599	2.36524	5.66437	5.97024
CDKN2C	2.02237	2.30419	1.75736	10.8004	5.10291	12.4089	7.68772
CENPB	6.67535	10.2914	9.49247	10.8757	8.37936	18.0541	14.671
CENPE	0.156309	1.65429	0.71443	7.0727	3.01285	4.26644	5.49159
CENPN	0.23248	1.62749	0.972071	3.24448	2.41618	4.10452	4.82829
CENPO	1.53659	7.53938	3.88366	6.3243	5.9203	7.88002	8.08127
CENPQ	0.543684	2.4968	1.68606	3.68738	2.73416	3.43961	4.72339
CENPW	0.217696	0.588287	0.594756	2.04299	1.96285	1.95619	3.12583
CEP55	0.0797319	4.78727	2.16341	12.808	7.02449	9.07088	12.6692
CHCHD1	4.10365	5.48468	6.72132	8.40867	12.0217	20.1207	17.606
CHCHD2	34.5453	68.0988	52.9294	109.713	135.704	163.668	193.551
CHCHD3	1.98461	3.06684	2.35346	6.49877	9.64082	9.81949	12.0749
CHID1	1.18479	2.24874	2.196	2.69789	3.76956	3.99569	4.70089
CHKA	3.23305	4.40479	4.04807	5.27788	5.35888	7.94947	5.56761
CHPF	0.87805	2.41057	4.22117	5.30469	8.70793	7.43341	8.49949
CHST10	0.560101	1.44349	1.34513	3.01102	2.47637	3.98258	4.18599
CLN6	1.79499	6.19411	3.62336	8.9871	7.94565	15.2091	13.6299
CLNS1A	7.31854	14.633	13.4985	25.5499	16.7326	17.8374	20.9269
CLTA	10.1955	24.2817	21.2308	27.5931	21.4769	39.987	38.0437
CLTC	11.3164	15.9787	15.6834	22.5358	22.5066	26.8036	26.0911
CMAS	4.26593	7.22378	6.98688	8.43482	10.1231	11.5163	13.4629
CMC2	4.51399	10.3839	5.91625	14.6038	17.1882	18.108	21.0768
CMSS1	1.13311	3.8243	1.77836	8.35865	5.76096	11.0044	12.0735
CNOT10	3.22145	5.52837	4.09857	7.58008	4.62363	7.53331	8.73984
CNOT11	5.3683	11.5182	12.2106	11.6231	11.8886	14.9828	15.2401
CNP	3.59063	6.69133	5.91378	7.27718	6.19696	9.34562	8.73404
CNPY2	4.24388	6.09838	4.2315	8.27383	7.26549	13.6278	8.81034
COA1	1.73806	1.58609	2.25708	1.37448	1.95007	1.19598	1.06234
COA4	5.40635	13.7706	12.859	24.549	17.3961	29.7376	33.8379
COASY	7.2278	9.55458	8.90866	12.3653	10.1157	12.249	14.0199
COMTD1	1.95592	7.86684	4.60538	8.86126	7.07006	12.6275	13.3502
COPS2	4.71409	5.45423	6.00912	10.4527	9.34286	9.39618	10.0981
COPS4	4.04729	6.47697	4.97765	7.55169	6.66011	10.8962	10.291
COPS9	4.68454	9.3714	7.64693	17.2269	18.2778	33.3597	22.9125
COPZ1	12.5576	12.5816	15.4952	25.5179	23.8644	28.4347	26.151
COQ3	0.532067	1.48032	0.772242	2.42703	1.85213	4.62226	3.31715
COQ4	2.23461	3.65269	2.96336	4.32724	3.59492	6.11987	7.22476
COQ9	4.50802	7.49483	7.84366	11.5642	8.10526	11.7111	12.5683
COX10	0.924848	2.29553	1.62706	3.51012	2.76064	4.18478	4.32496
COX17	13.3923	28.6158	19.934	37.7861	53.6494	47.5368	64.2277
COX5A	16.5353	61.6742	38.0828	112.485	84.8964	108.016	121.302
COX5B	45.2042	48.2352	52.4332	83.1589	63.381	84.7565	83.9076
COX6B1	35.9586	58.9075	60.9428	95.628	83.6228	98.5485	84.2586
COX6C	5.98341	14.5579	13.2678	31.6938	42.0482	56.2374	59.3369
COX7A2	13.8022	26.9056	21.2701	39.4176	33.1467	39.944	51.2684
COX7C	45.8563	81.8607	81.6493	127.329	218.467	222.088	237.9
CPSF2	2.18642	3.9226	2.77335	6.14426	5.73929	8.0266	9.46393
CPSF3	2.93423	6.43128	4.38434	12.4187	7.42202	11.5994	11.1573
CPSF4	3.03139	6.50322	4.72543	6.38527	7.91317	10.3515	11.1385
CS	15.8833	30.2838	16.0384	49.768	31.27	42.0967	58.5017
CTNNAL1	1.11896	1.96356	1.44031	5.85244	6.27774	6.85161	9.20477
CTU2	0.592587	2.38747	1.11696	4.4069	3.638	7.90965	5.62207
CWC15	8.34378	10.438	10.0346	12.5838	12.4205	12.1331	13.8194
CYB5B	3.89323	8.72074	7.17763	14.6542	10.4225	14.7096	14.0637
CYC1	16.0903	26.6716	22.1243	50.7602	53.5077	71.8577	90.1461
CYP51A1	2.7887	5.20218	4.49828	10.8401	15.1622	12.47	14.6962
DAP3	7.97952	13.3068	8.27216	20.6878	17.7605	24.6386	31.5578
DARS2	1.26903	5.32919	3.34781	9.3868	5.41915	8.58823	10.1545
DBI	12.5845	26.6303	25.6505	78.7017	77.2208	74.6464	76.91
DBN1	1.33435	2.77277	1.55243	11.4676	6.30666	17.3034	11.4135
DCAF13	1.91598	5.09188	3.52887	9.40751	6.55945	13.7756	16.4245
DDB1	10.8257	21.9897	21.1043	37.83	35.3436	46.4276	48.381
DDX49	5.66692	8.51033	8.89589	13.2937	9.46013	22.7661	16.8769
DERA	1.57383	3.69377	4.19506	6.29098	4.98241	6.86648	7.8496
DESI1	3.83263	7.56542	4.83795	8.51107	9.23759	12.4564	9.25577
DFFA	2.31646	5.14745	3.82696	9.03141	6.2385	10.317	11.2408
DHDDS	1.74731	3.34151	3.51843	3.55183	3.78216	5.23018	4.37793
DHX29	2.48377	3.31696	2.40518	4.06521	2.8454	4.74043	4.83628
DHX33	1.39273	3.29055	1.79376	5.10517	3.46732	7.30615	8.22783
DHX35	0.781664	1.53566	1.09337	2.55622	2.85441	3.47822	3.66418
DHX37	1.58062	4.76976	4.39474	5.36644	6.03744	10.588	8.55507
DIAPH3	0.0205819	0.92668	0.183279	2.74011	2.30215	2.43192	3.48505
DIMT1	4.8812	6.42721	4.86522	11.0186	8.92921	13.051	12.8411
DLD	3.69452	6.18838	4.58966	12.1815	11.2194	16.3993	14.9282
DLGAP5	0.0636545	3.09914	1.41708	14.0874	10.0144	11.8764	15.8207
DLST	14.2837	18.075	14.9674	19.923	16.3518	22.4414	19.7329
DNAJA2	7.20891	9.53994	8.11935	11.5559	14.3509	17.7148	14.8198
DNAJB11	11.2111	13.6519	9.10127	18.5849	22.0083	28.9521	31.7728
DNAJC21	3.14477	4.67209	3.51346	5.71345	4.31073	5.07145	5.85554
DNAJC30	1.317	2.16376	2.08988	4.25581	2.96485	4.90436	3.34438
DNAJC7	12.7468	16.1487	15.5466	28.614	18.45	31.1194	31.2484
DNPH1	3.02612	17.368	11.6549	13.7827	22.3758	23.0021	27.0063
DOHH	1.44224	4.23178	2.95198	3.07499	4.4787	7.34105	6.80254
DOLPP1	1.17137	1.77838	0.912594	2.37413	1.80673	3.75204	3.91495
DPAGT1	3.38444	5.71396	4.32059	7.42594	6.02049	6.55865	6.56076
DPH2	0.773424	2.14011	1.61647	4.91861	4.81677	11.5168	11.4636
DPH5	1.67921	4.05747	1.94689	7.10538	6.81559	8.13155	7.20108
DPP3	1.70705	4.34894	4.00659	8.85954	8.25689	13.4825	8.38744
DPY19L3	0.983562	1.18309	1.19643	2.68359	2.4325	3.302	4.08239
DTL	0.131162	4.17781	1.39433	7.00758	5.07984	6.45631	7.82154
DUS1L	11.901	15.6964	9.6335	19.9157	17.4927	29.3458	27.5571
EARS2	0.562817	2.4653	1.12028	3.58278	3.08657	5.39978	5.76515
EBNA1BP2	2.8063	10.0204	5.86852	25.6451	11.7801	27.3682	32.0689
EBP	6.54449	9.68508	7.79151	24.8156	14.694	22.6667	25.288
ECHDC1	3.69263	4.73802	5.34543	6.0808	6.24265	10.6027	9.85469
EDC3	2.22963	5.34581	5.0122	6.23342	6.17681	7.87269	7.09345
EDRF1	2.64507	3.62599	3.62098	3.57934	5.32375	5.48709	5.64576
EEF1B2	63.1883	80.154	55.8	198.856	221.909	274.877	206.511
EEF2KMT	0.807395	2.64843	1.4494	3.1231	1.65498	4.64427	5.1225
EFTUD2	7.09254	11.796	9.42928	13.9978	11.0448	18.2574	20.0917
EIF2B2	3.64886	7.08696	5.0492	11.4835	7.37586	9.71766	10.2941
EIF2S1	2.95594	7.09295	5.4028	11.2571	9.29806	15.3361	18.601
EIF2S3	18.6882	28.617	21.8421	38.7372	48.0364	44.2925	56.3909
EIF3A	22.1157	32.7657	25.231	48.8406	45.833	49.4353	62.6153
EIF3CL	1.12535	2.95799	2.13411	3.10036	4.02064	7.13519	6.33596
EIF3G	57.7669	50.5735	46.857	75.0205	67.9429	78.9524	79.3461
EIF3I	14.9575	30.9921	24.158	63.8911	49.4322	68.6527	52.4283
EIF3K	27.7426	35.3398	30.3366	62.7607	46.9059	63.6186	73.5567
EIF4A1	71.4552	86.2531	59.1108	185.554	105.127	154.668	206.145
EIF4E2	12.2268	10.5426	11.0999	17.7784	14.8572	18.7385	23.284
EIF4H	35.1739	44.1891	42.1565	53.2288	78.4031	68.8689	76.599
EIF5B	6.58428	18.5363	12.9067	38.3371	21.086	38.1228	31.1039
EIF6	10.3579	18.4315	18.7991	26.7633	22.7929	39.1469	38.2964
ELAC2	3.16679	6.92923	4.1962	12.2872	7.52663	17.0713	15.2943
ELAVL1	3.27524	6.81035	5.01024	10.3652	8.79303	11.5919	13.5953
ELOC	1.94714	3.56511	2.96011	5.14017	5.02607	7.11113	7.39617
ELP2	2.81072	3.13186	2.49977	4.26684	5.64524	5.95842	6.02175
EMC6	4.22943	8.53315	8.56918	11.0789	12.2424	17.7305	16.3411
EMC8	1.43298	2.54088	2.28328	3.49175	4.24768	7.82641	6.95558
EMC9	3.27709	3.60212	3.38916	4.14305	3.76386	3.14399	4.49295
ENSA	17.482	31.3152	25.1194	52.1553	36.489	52.7959	40.0026
ERAL1	2.8349	7.07	7.14701	10.4933	8.63574	12.5312	12.3343
ERCC2	0.853734	3.43328	1.7916	3.83708	3.70359	5.27607	3.34595
ERH	20.8145	51.0956	37.7001	109.268	73.44	114.244	152.354
ESCO2	0.0876647	1.73936	0.653084	3.66986	2.25971	4.71667	5.61423
EXO1	0.076956	3.05501	1.26236	6.23452	3.3111	5.86396	8.3942
EXOSC1	3.14031	4.60948	2.97043	6.79016	6.01447	7.76037	8.18778
EXOSC4	3.10211	6.67859	3.94469	7.87781	7.83182	18.7585	17.7979
EXOSC5	1.42479	6.45048	4.6208	13.5966	13.4413	20.4236	23.0942
EXOSC7	3.16717	7.46148	3.54016	10.618	13.3262	15.3114	15.8997
FADS1	2.27147	3.28425	2.30709	9.17308	8.36298	7.02484	10.9717
FAF1	3.86519	6.14775	4.00757	14.12	8.44845	12.3271	14.4489
FAF2	5.1337	6.08854	6.19106	8.20781	6.90471	8.9286	8.47021
FAHD1	0.665376	1.21988	1.58633	2.46741	1.30449	4.51068	2.45823
FAM118B	0.764846	1.79196	1.15622	2.37696	1.45456	3.51788	3.08642
FAM173A	1.99343	4.93292	2.20737	4.49908	7.52883	12.568	13.5964
FAM98A	1.38194	5.0506	3.82809	13.5788	10.691	17.0579	16.9754
FARS2	1.1182	1.91939	1.2938	3.32184	2.625	3.68306	3.60433
FARSB	2.55566	7.3273	2.75734	18.2649	10.3453	20.4959	25.5129
FASN	2.59124	8.02176	2.89557	15.6233	15.5744	17.8579	19.3215
FASTKD1	0.656871	2.58512	2.04399	5.19924	3.80878	6.73386	4.89658
FASTKD2	0.779352	1.71785	1.19069	2.4777	1.71343	4.38337	4.04592
FBL	39.8639	66.2241	43.8536	142.68	80.0457	114.593	119.201
FBXO10	1.16468	2.13169	2.17273	4.63686	3.86841	4.34881	4.35221
FBXW9	0.371342	1.05219	0.690665	1.76752	1.82819	3.11072	3.15471
FCRLA	1.73567	10.9981	15.6544	29.5486	18.5249	27.5932	27.4228
FEM1A	3.35234	4.65324	5.12724	5.05306	4.53353	8.94596	7.82971
FH	2.92911	10.8324	7.13257	26.2782	18.5024	34.9258	27.4819
FLAD1	2.21993	4.41598	2.80462	5.88011	3.83961	7.33431	7.21032
FOXRED1	2.37653	5.00566	3.24396	8.1126	7.39561	10.11	11.569
FTSJ3	3.8887	9.02889	6.47203	10.3519	7.37206	14.1682	13.2885
FUNDC1	1.09061	2.12548	2.19722	3.74494	3.1941	4.30484	4.97889
G3BP2	10.5781	10.2465	9.70171	16.2978	20.6722	22.2137	21.4482
GBAS	3.05412	5.06505	4.40493	7.94706	7.40871	7.52677	10.081
GCDH	2.38657	4.0832	2.16954	6.76556	5.75853	8.778	6.47861
GCN1	5.96283	10.7292	7.65571	16.9588	15.8605	21.7042	18.9635
GCSH	0.355569	1.12989	0.757742	5.31657	5.2122	6.19831	7.18999
GEMIN2	1.42379	2.41997	1.72702	5.02006	4.43864	5.03221	6.55695
GFM1	2.36424	4.65403	2.65018	8.96798	8.16195	13.5182	14.4936
GHITM	14.2512	22.5477	17.8522	24.5186	33.3104	37.689	39.241
GINS4	0.470935	2.47665	1.21365	5.20562	3.96238	7.55122	5.89508
GLRX2	0.791376	1.13611	1.39041	1.93191	1.19526	3.11416	2.37983
GLRX3	4.8293	12.4281	11.3224	24.1057	18.4405	27.2395	24.2736
GLUD1	7.52483	12.8992	9.07723	16.7228	18.6803	18.6874	17.3462
GNL3	6.7194	17.5564	10.7125	35.9447	32.5729	42.2709	60.0818
GNL3L	2.25389	3.18908	2.84073	5.99811	3.98874	10.4175	9.04265
GNPNAT1	0.842473	1.99846	1.26094	3.62136	3.8056	6.23929	7.03388
GOLIM4	1.29595	3.26407	2.42345	5.48253	5.91008	5.63589	5.13669
GOT2	3.2456	11.95	6.12661	35.6969	25.339	39.778	56.3217
GPN1	3.98161	6.20501	5.72336	7.99023	7.78114	10.3516	9.2233
GPS1	5.6271	8.49439	5.52715	11.1355	8.54121	15.3471	15.2659
GTF2A2	1.26022	2.96771	2.88532	5.36077	6.27466	8.56177	8.5507
GTF2H1	4.38418	6.36737	6.19224	7.45728	5.81172	9.22331	8.63279
GTF2H2	0.797777	0.867673	0.843302	2.27744	1.53834	2.95744	3.1798
GTF3A	24.3091	28.0837	18.2492	46.4051	27.4174	44.7528	41.2329
GTF3C2	5.86599	8.27471	7.93379	11.7102	10.7875	13.0326	14.1308
GTF3C6	3.61625	6.98578	6.69298	22.2002	14.0434	31.4449	26.5543
H2AFX	5.47164	15.6669	12.6656	28.843	22.8739	55.2535	42.058
HACD3	2.04563	4.96402	3.18406	7.20907	5.20296	9.15552	11.0953
HAT1	5.41575	11.4285	8.36393	20.8418	10.8527	22.9375	23.0182
HAUS1	2.4679	6.1388	5.77372	9.92883	7.19451	11.5442	13.7057
HAUS7	1.22334	3.0972	1.49521	4.52437	2.92436	5.82889	5.80292
HCCS	1.9753	3.36091	2.77939	4.0918	3.47696	5.88995	5.0941
HDAC1	23.0954	33.3002	30.8097	45.148	33.7444	52.6784	53.8606
HDGFRP2	6.80366	12.0445	10.3882	13.414	12.5173	13.7738	13.4311
HEATR1	4.70216	5.71403	4.64214	7.30488	6.24671	9.22344	8.26857
HIKESHI	2.36567	3.04981	2.48756	5.64194	7.35474	9.03948	8.51476
HINT1	22.888	28.1108	32.0348	58.416	105.287	130.231	87.8752
HMGCR	3.80752	3.99669	4.06469	8.57387	8.98334	9.29756	10.0676
HN1	3.66142	6.76552	3.75789	15.5155	9.25957	17.4132	11.1187
HNRNPA1	156.059	215.719	160.441	394.176	298.407	389.285	360.794
HNRNPC	44.2577	62.6119	45.8062	90.1481	78.7652	87.4658	116.382
HPRT1	5.44041	6.80753	3.50034	17.6742	15.5179	18.0702	24.8172
HPS5	2.58031	4.57405	3.76833	4.45454	5.15823	6.62365	5.06821
HSCB	1.0737	2.67086	2.52668	4.12591	5.31105	5.11661	5.83001
HSD17B10	4.50927	8.29065	5.96913	24.23	12.5364	32.8224	33.808
HSPA8	72.6827	91.2848	67.1573	198.684	123.214	340.046	301.095
HSPA9	15.578	35.636	26.123	54.3548	43.1834	68.7634	76.8338
IARS2	6.30583	9.02478	7.37881	16.2671	14.5892	17.8838	19.8451
IDE	1.31458	2.29393	1.87068	4.21862	3.50526	4.7727	5.1828
IDH3A	3.53054	11.608	6.12222	18.1374	14.8003	20.9848	19.8086
IDI1	4.45551	6.14571	5.74398	9.40956	13.5675	13.7981	13.1365
IER3IP1	3.71998	6.59394	6.42688	9.76565	13.5697	12.138	13.9173
IFRD2	1.88159	6.69838	3.1205	10.4244	7.64796	21.155	21.4649
IGF2BP3	0.35401	0.561915	0.152469	8.13879	7.07207	7.59097	7.09821
ILF2	13.5366	29.5136	18.8198	60.3039	39.1328	62.4589	76.1312
ILF3	16.6021	28.066	18.0136	28.4141	26.7231	34.855	45.9891
IMMP1L	0.749943	1.21113	1.34293	2.18756	2.26386	3.48028	4.03205
IMP3	11.1589	13.6991	15.1603	17.2585	15.2687	29.5149	24.6769
IMPA1	1.63386	2.11016	1.96567	3.07905	3.84672	3.4873	4.65585
IMPDH2	20.9712	62.831	36.9056	89.5011	76.4361	84.5108	73.7544
INTS13	4.2076	6.8511	4.36521	13.8521	8.67311	12.7872	15.3719
INTS14	2.63336	5.28081	5.62317	7.60312	4.13419	7.34905	6.9838
INTS7	0.832908	2.03299	1.63186	5.03515	3.48926	6.06618	5.27167
IPO13	1.50772	3.67173	2.7195	3.38675	3.29853	5.09874	4.38464
ITGB3BP	1.12806	3.49349	3.10654	7.39983	3.82532	5.2469	9.48463
ITPA	1.50457	3.73973	2.81469	4.65095	5.63936	7.09925	8.78036
IVD	3.27644	4.24702	4.36045	6.45451	6.611	10.0136	9.94534
IWS1	7.65144	11.2406	7.33521	12.147	7.99055	12.968	12.6654
JAGN1	3.73362	6.00134	7.35091	8.13228	10.1715	9.98591	9.30836
KARS	16.9698	28.4314	19.2093	51.0049	33.0579	50.4482	54.5146
KATNB1	2.80338	5.31631	2.96003	5.25931	4.89569	6.62215	5.57229
KDM1A	8.09914	11.8316	9.23269	18.717	13.3405	16.4872	21.2812
KDM4A	3.15647	4.98363	5.16545	5.42669	4.70231	7.13869	6.4049
KIAA0100	5.58765	9.28507	6.04057	7.74323	7.76482	11.048	11.5273
KIAA0391	1.95223	2.90576	2.99182	6.65004	7.39474	7.93529	6.42622
KIF15	0.0608778	1.84898	1.02398	5.17672	2.34184	3.77813	4.91935
KIF20A	0.0363583	1.83861	1.24921	6.79618	4.19508	4.99813	7.78456
KIF20B	0.791329	3.17732	2.00346	6.34824	4.12181	5.02934	7.0415
KIF23	0.0452196	2.57805	1.24606	7.82938	4.6776	7.38298	10.5797
KIF3B	2.81315	4.42859	4.19772	7.75188	7.04433	9.82864	10.8888
KIFC1	0.316095	7.92775	4.14209	14.7724	10.2898	14.4625	16.6868
KLC2	2.77096	4.53994	2.60257	4.39414	4.13459	6.37281	6.44368
KLHL18	1.47461	3.31568	2.31364	3.94027	3.11794	5.77376	6.28839
KLHL23	0.0997898	0.408066	0.147201	2.10882	1.9577	2.03631	3.36786
KMT5A	4.22952	6.4436	4.07834	7.06722	6.25396	7.58868	8.43864
L3MBTL2	2.92129	4.9936	4.74634	6.67971	4.0886	10.3501	7.53187
LAMTOR4	16.0511	18.3527	18.2681	26.5651	29.1693	36.9508	35.0543
LARGE1	0.829884	1.57961	1.27858	5.10072	4.81665	5.76739	5.90314
LCMT2	0.615656	1.16289	1.27018	2.01047	1.41466	3.3281	3.50268
LDAH	0.961543	1.72599	1.67482	4.3089	2.67709	3.74486	3.79184
LDHB	15.9459	55.1991	24.3815	229.897	198.454	260.806	346.361
LETM1	1.92285	4.17444	2.27173	6.61527	5.51969	11.3659	9.84568
LIMA1	1.44869	2.32607	0.885319	10.333	4.87405	8.61447	10.2547
LGALS9	12.2706	30.0313	33.0468	24.3774	15.5292	23.0417	0.043736
LMNB2	2.55443	11.884	5.03744	18.81	19.2089	27.7371	22.2031
LRPPRC	5.22416	12.5432	7.84289	23.9078	18.8308	25.0586	20.7293
LRRC20	0.0779694	0.973291	0.165515	2.62779	1.77369	3.17391	4.31498
LRRC42	2.83801	4.89395	4.00611	6.20994	6.88862	6.61222	6.00435
LSM2	7.93528	22.301	12.6395	24.9129	21.9596	25.9859	25.2632
LSM4	6.77909	14.964	9.3814	24.9116	17.4844	32.545	32.5606
LSM6	3.65254	6.33876	4.35536	13.1737	16.4354	17.9489	17.9611
LSM7	16.0716	32.1223	29.3989	41.3888	36.2688	51.7694	44.905
LYRM4	0.317299	1.40812	0.372897	1.58443	1.44929	2.33452	2.60656
MAIP1	0.760462	2.60579	2.27831	3.77539	4.35416	7.28764	7.15038
MBD3	6.31251	11.9954	11.9674	19.5953	15.0939	31.3595	35.0119
MCCC2	3.0571	7.38846	4.38955	18.0232	16.0324	18.9036	26.1436
MCRS1	6.0012	7.63692	6.61355	10.0507	6.86378	14.7792	13.9488
MDH1	7.1826	19.1896	14.5975	44.1685	38.2097	58.4363	46.8785
ME2	4.57964	9.12299	5.29731	12.4983	8.59283	11.2927	12.7471
MED18	2.98542	3.85882	4.65089	5.31856	5.43622	6.64186	5.85433
MELK	0.134379	3.28953	1.12113	9.32114	6.47861	9.35932	12.7669
METTL13	2.52054	5.28848	5.28275	5.45139	4.8251	8.65323	6.62071
METTL2A	0.990849	2.61673	1.84378	3.61969	3.38222	5.22467	3.26631
METTL2B	2.72475	5.65728	3.70729	6.19386	4.88961	8.34872	6.10866
METTL5	4.6422	10.5901	7.60963	15.9389	13.2168	16.0657	19.1796
MFN2	7.06369	8.3829	7.95277	9.16085	9.54061	14.3965	13.1006
MINOS1	0.686241	1.15268	0.801467	2.40356	1.46356	2.70733	3.91035
MKI67	0.216555	10.386	5.90112	23.5946	14.309	14.0783	25.4571
MMADHC	8.55773	12.5622	13.0237	24.1245	31.9352	37.3731	41.3167
MPHOSPH10	3.57185	7.0895	5.15185	11.2063	7.69074	11.8892	10.8071
MPV17L2	1.43315	3.29357	1.89026	4.52633	2.89024	7.84673	8.21574
MRM2	3.93252	9.81565	8.77792	12.0938	12.6024	17.5619	14.9345
MRPL1	2.4041	4.00149	3.53108	5.68762	5.47128	11.6439	10.4619
MRPL11	2.93851	6.13163	6.43109	14.2965	8.07752	12.4986	15.8091
MRPL12	3.70241	17.4899	8.2568	42.3474	33.0987	61.0488	71.5133
MRPL14	2.76101	4.47435	4.51209	7.54338	8.63205	8.77356	11.3588
MRPL17	2.11577	5.35662	3.88257	12.9176	9.73071	12.7645	11.0794
MRPL19	0.849178	1.60201	0.950306	3.55396	3.67622	3.77963	4.97433
MRPL20	11.5544	19.4975	16.1797	42.4746	30.9072	51.2584	61.9389
MRPL23	8.35284	20.4926	21.2035	44.6001	36.6648	49.4663	44.5767
MRPL24	5.0961	8.96142	6.36402	21.157	11.7797	18.1868	22.8448
MRPL27	2.79247	6.41425	4.87578	10.2488	12.1743	22.674	24.3675
MRPL28	11.513	17.1754	13.5754	28.0548	25.2911	33.7877	28.8985
MRPL32	8.946	15.8679	14.3617	23.2369	18.4329	19.4054	23.6998
MRPL37	5.15975	13.7904	10.392	33.044	23.6004	33.2517	40.1434
MRPL40	1.85617	4.91456	5.68401	10.611	5.79503	10.3707	10.7139
MRPL44	5.88803	11.347	11.8439	14.8367	11.6201	18.867	15.6178
MRPL45	3.03889	4.30638	6.23814	14.3566	9.98669	13.4525	13.5138
MRPL50	5.17763	6.86681	6.46255	12.7686	8.21182	13.6085	15.811
MRPS11	0.554706	1.57047	1.19615	2.3759	1.8165	3.95876	3.50596
MRPS12	3.01776	8.68553	8.93484	16.1866	13.6692	27.5322	24.4545
MRPS14	2.32069	5.15423	4.60219	5.8188	4.26984	6.29758	6.63597
MRPS15	7.97739	13.801	11.1532	35.8603	21.9115	29.3763	36.5435
MRPS16	4.03524	10.7095	6.8189	17.9584	13.8057	25.9938	26.6889
MRPS18A	3.24553	7.28289	7.45878	10.0924	9.58643	11.8648	9.92634
MRPS2	6.33829	8.53638	8.79035	18.1849	14.7499	23.7037	25.6582
MRPS21	6.42102	11.0763	9.83323	15.4002	11.0922	18.3196	18.898
MRPS24	10.4562	16.4444	20.5365	29.4818	27.626	33.0499	32.533
MRPS27	4.3214	8.44295	8.3233	26.1015	17.717	27.2203	20.0406
MRPS33	1.87965	6.26543	6.27181	14.6422	11.6543	15.3915	19.8527
MRPS35	2.24418	5.491	5.43785	9.91127	10.2071	14.0493	15.0744
MRPS5	3.06695	3.91991	3.21907	6.06733	4.45049	5.53233	6.70021
MRPS9	3.35648	6.8739	3.89081	14.5816	9.98706	16.4519	21.1847
MRRF	1.96789	2.89388	2.50737	4.38892	3.62503	4.66885	4.29336
MTA1	10.008	16.223	11.0744	17.9811	18.3805	16.994	21.7782
MTA2	15.4124	22.7153	15.2452	26.585	25.0161	37.0791	25.6799
MTCH2	2.20972	4.70992	3.77444	9.47297	7.87337	14.7022	15.6873
MTERF3	3.34995	4.99686	3.23302	7.47235	5.08095	6.82721	8.35673
MTFR2	0.131193	1.83859	0.76401	3.3879	2.37644	4.83236	4.06637
MTHFD1	3.1192	13.4601	4.75679	31.8674	18.3748	31.7503	25.6285
MTHFD1L	0.90848	5.51406	2.23684	7.89513	8.9998	7.06672	12.392
MTX1	1.21736	3.6031	3.04192	4.29605	3.3621	4.52966	4.84675
MXD3	3.27344	4.17213	2.80765	3.12774	4.67889	2.83207	4.63904
MYO19	1.58695	2.98026	1.89416	4.23556	3.12448	4.54713	5.22333
MZT2A	10.0968	30.0264	26.6349	51.5383	59.7102	45.4454	57.5355
NAA10	6.52103	11.3508	5.35074	17.1391	12.199	20.017	18.6947
NAA35	1.91581	1.88036	1.46632	3.0672	3.11751	3.5997	3.18145
NAA38	3.23589	5.87708	4.94376	10.1024	7.01916	14.4361	13.9399
NACA	153.132	154.076	160.406	293.376	268.912	263.577	312.399
NANS	6.28737	11.4772	9.57813	15.4405	19.3632	20.1068	23.1574
NAT14	0.48818	1.95305	1.68845	3.47418	3.45669	5.06025	6.2044
NAT9	2.19458	3.78428	2.41876	5.6002	6.95417	7.22732	6.09971
NAXE	5.76648	14.9006	8.45451	18.0981	15.0104	18.2991	21.432
NBN	5.6813	8.40688	5.3258	7.92633	10.2268	9.89797	10.297
NCAPD2	5.00084	17.5929	11.636	28.7022	22.4454	25.2242	34.6199
NCAPD3	2.37914	4.59981	2.03336	8.50816	6.03179	7.99791	10.2433
NCBP2	4.73449	10.6899	11.275	15.2286	19.1995	25.1991	29.4664
NCDN	1.55015	4.18038	3.3309	4.97	5.55865	9.38785	9.99566
NCLN	5.9209	8.61095	5.9272	9.30649	8.93407	16.5659	16.2395
NDUFA1	15.8399	16.522	15.6573	35.6814	47.3721	45.5836	38.6674
NDUFA10	2.25534	4.392	3.35564	7.67552	6.88953	9.09869	7.26912
NDUFA11	17.2527	30.5772	31.182	53.5276	39.3775	59.4788	56.5805
NDUFA2	10.1947	15.9304	15.9189	24.2498	25.5504	32.8034	26.7378
NDUFA4	6.77943	12.5422	9.31867	23.4795	19.7584	28.8526	35.9578
NDUFA7	8.17961	17.8304	14.282	29.3469	22.2396	25.3106	31.7785
NDUFA8	1.03264	2.75809	2.83979	5.35199	7.73028	9.16261	10.3326
NDUFA9	4.39228	9.92513	7.09394	19.6375	16.8721	27.681	26.0693
NDUFAF2	1.77471	4.35464	1.59704	13.0034	7.6214	10.8968	13.5719
NDUFAF8	5.25832	10.1388	7.2838	21.0759	33.5399	53.344	43.3431
NDUFB2	8.55495	21.2455	16.6883	28.3939	28.0473	44.9887	41.0561
NDUFB6	1.05897	1.93112	2.0084	3.79676	4.00879	7.53811	10.649
NDUFB7	14.6129	25.1601	26.6492	46.1995	29.3285	46.9716	36.0458
NDUFB8	13.0946	19.5672	15.1872	34.915	41.1394	34.8841	43.4936
NDUFC2	2.065	4.10188	4.6473	6.30593	6.82152	8.13425	6.62435
NDUFC2-KCTD14	1.5723	2.77132	3.07324	4.55034	6.21786	4.88333	4.09956
NDUFS2	12.6145	16.3454	15.2667	26.3834	20.1123	30.7797	22.4593
NDUFS3	7.96881	12.5595	12.3489	24.3246	18.3739	29.9827	31.4356
NDUFS4	3.27339	3.81961	5.36283	8.73577	11.4128	9.42514	9.20864
NDUFS7	12.7199	23.1192	18.2722	30.1299	33.7009	40.8048	48.5505
NDUFS8	8.16217	18.931	13.2375	30.741	22.0124	38.7872	35.4902
NDUFV1	18.6205	25.4692	20.5682	36.8774	42.8308	48.6891	58.8465
NEK9	5.388	7.29335	5.64985	7.80283	9.69753	10.2326	11.8723
NELFB	8.24546	13.1235	9.92466	11.0989	11.9882	17.3551	15.0103
NEU3	2.24008	2.44228	1.88347	3.23384	3.21311	5.30894	5.07802
NIPSNAP1	4.42542	10.956	7.74559	22.4835	25.8898	18.8749	25.5184
NIT2	4.24748	12.0341	8.10397	17.2125	14.4729	19.9201	16.6369
NME1-NME2	17.844	67.3091	38.8682	147.65	108.83	151.419	196.412
NME2	20.9343	75.7147	45.8905	161.342	120.963	152.791	194.177
NMT1	8.16601	12.0849	10.8868	17.7428	11.8258	19.9081	14.7493
NOC2L	6.85084	12.9423	9.91576	16.7891	14.5501	26.3756	28.3625
NOC3L	1.44157	3.92538	2.59627	7.07784	7.05327	8.98011	10.6264
NOC4L	2.08044	6.3924	5.28899	6.47339	4.18291	9.04753	8.82844
NOL6	1.629	2.93473	1.97638	4.8103	4.52654	9.65978	10.177
NOMO1	2.86255	3.53091	3.4543	7.49063	6.53343	8.86043	7.01313
NOP10	31.0323	42.4503	36.8715	53.1188	40.4275	52.4822	46.9371
NOP14	4.41808	10.1828	7.48503	19.0485	16.1013	24.8293	24.6008
NOP16	1.20835	2.4968	1.68787	6.58908	4.82247	10.727	9.42773
NOP9	3.57891	5.87047	3.73562	6.02475	5.13651	8.01521	6.77883
NPM1	71.7891	179.671	138.139	376.889	274.81	368.524	526.436
NPM3	2.17448	11.9402	2.98993	20.9344	14.2409	24.4025	26.2503
NRAS	4.09269	7.72248	8.83083	13.3775	14.7985	14.1374	13.2709
NSD2	1.38885	2.88903	1.44828	3.84507	3.43645	2.90959	4.79941
NSMCE4A	5.20081	9.2321	6.08766	12.567	7.34752	13.5579	14.2725
NUBP2	5.51771	6.24093	4.98464	8.47291	9.12672	12.9091	11.0221
NUDCD1	0.731497	1.64466	1.22321	3.17932	3.31682	3.86653	3.45514
NUDT1	2.75788	9.08797	7.02607	8.84701	9.54559	10.7209	12.8619
NUDT5	1.83376	4.89782	3.14278	8.29019	4.89567	9.08517	9.41144
NUP160	1.52535	2.27755	1.71833	2.59831	2.10635	3.40173	3.11644
NUP205	4.09632	8.40433	5.74645	12.7494	10.1813	12.2523	13.8555
NUP210	13.7031	19.7673	17.0432	27.6862	24.9777	25.5115	25.2931
NUP37	1.99542	5.35277	4.0692	9.59334	8.0418	9.43238	12.5995
NUP50	8.49493	10.8256	9.11037	12.6119	11.47	13.6623	14.6117
NUP93	2.79773	7.96894	3.51316	10.3627	8.46768	13.6013	14.3305
NUPL2	2.87154	5.80225	4.61601	8.58547	7.70434	9.28904	10.7873
NUSAP1	0.829569	10.3377	4.98639	22.587	14.7126	14.7309	26.8013
NUTF2	3.43877	7.82925	5.49515	13.2731	7.46867	15.6295	18.4604
OCIAD1	10.7492	12.5898	13.5739	19.5602	17.2772	19.0858	18.7045
ODF2	3.12688	6.32708	3.96478	6.53745	5.66444	6.31622	6.32441
OGFOD1	2.30882	5.07706	3.81913	8.24646	5.25581	10.1833	10.2676
OLA1	2.35324	4.74773	3.65666	13.2062	11.669	11.8747	11.2139
OMA1	2.59563	3.51669	3.16359	6.92429	3.16379	6.95471	6.36445
OPA3	0.790785	1.24824	1.20598	2.55143	2.27499	3.73059	2.47264
OXCT1	1.89958	4.31572	1.72443	11.9635	9.95916	12.5667	13.7917
OXLD1	1.74122	5.89354	3.65367	7.15456	8.12829	8.29159	7.54067
PARK7	26.0723	43.0843	30.4429	109.927	74.8153	110.486	92.4834
PARPBP	0.0112177	0.515339	0.438742	1.43173	1.53357	1.60556	2.59341
PCGF6	0.629425	1.20295	0.820589	1.56205	2.05704	2.88742	3.43887
PDAP1	10.9925	21.4767	17.5781	26.5818	20.9042	30.8804	26.1859
PDCD11	2.67506	7.15184	3.94535	9.86138	8.43217	17.1591	17.7688
PDCD5	10.6559	24.4306	18.018	50.4478	42.1887	47.6688	61.7088
PDCD6	5.36187	12.1005	13.4382	12.8926	13.1861	17.2455	21.6345
PDSS1	0.764083	1.4622	0.677324	3.18724	1.88994	4.62217	5.68558
PDZD11	2.5546	4.7852	5.54314	8.90273	5.59451	8.79697	9.09948
PEBP1	12.7581	19.9804	12.8921	57.0701	48.2982	72.9851	71.4029
PET100	15.3872	11.8432	16.835	20.8894	19.0205	21.4607	22.2321
PFDN1	6.97932	10.5228	12.09	15.0552	11.8461	15.4351	14.9269
PFDN2	9.87232	24.5013	16.7112	24.9205	20.9014	27.8943	24.3759
PFDN4	1.75017	3.38348	3.37419	7.43895	6.54551	7.54125	10.8319
PFDN6	6.20097	16.3485	10.8062	26.5865	20.4681	29.7585	40.9396
PGP	1.82879	3.55889	1.6723	4.93935	4.47651	8.12886	7.3043
PHB2	19.3821	43.2966	31.9942	62.1651	70.7508	71.1208	76.496
PI4K2B	2.65179	4.67604	3.64089	8.11464	12.9751	11.168	10.9994
PIF1	0.719559	1.9383	1.81155	4.83819	6.59029	5.87391	6.62557
PIK3R3	0.317426	0.414488	0.234013	2.25628	2.30647	3.89696	2.56325
PINX1	0.986155	2.93997	1.73335	4.28845	2.93107	8.16883	6.52495
PLAA	1.78194	2.68271	2.32052	4.4314	4.25685	5.64719	4.19606
PLEKHH3	0.416727	1.50689	0.861955	5.27538	4.36969	5.84851	4.12198
PLEKHJ1	4.87728	8.50649	7.1534	6.68103	9.79947	11.4779	9.8734
PLK1	0.548078	5.30282	3.95153	23.281	14.5586	23.8486	17.5397
PLRG1	3.26665	4.6548	4.36305	5.70622	5.81885	8.93331	8.60082
PMPCA	5.8054	11.4307	10.5169	15.3001	13.6944	23.4792	24.5431
PMPCB	4.55122	6.51372	6.45913	12.0071	11.1317	11.7735	12.7942
POC1A	0.355338	1.64263	0.643106	3.11268	2.84032	4.02503	5.85411
POLA2	1.79594	5.69467	2.80949	8.26716	5.41576	9.57485	11.9612
POLD1	4.18283	10.0979	7.03694	11.0969	9.83493	14.8969	11.4237
POLDIP2	5.59735	12.553	10.2651	22.9175	17.1507	27.2385	31.5349
POLE4	5.84258	5.38103	6.45151	12.8346	8.04018	17.9113	14.1386
POLR1E	3.02313	8.53646	5.47694	13.8318	8.99077	16.7108	17.5376
POLR2E	11.9082	13.6827	13.1179	15.6781	15.5233	19.8957	19.9798
POLR2G	17.9256	19.2764	17.5274	27.1328	20.4505	31.6323	27.9373
POLR2I	4.66334	8.22913	5.52279	13.0042	8.52692	14.606	17.286
POLR2K	3.9135	11.4323	7.58959	15.5552	15.016	21.6824	24.8784
POLR2L	6.24275	10.1753	9.23436	25.3965	18.9874	35.9076	25.5288
POLR3H	3.37807	6.5575	6.95661	8.24702	6.28424	11.3242	10.2324
POP1	0.35018	2.03688	1.39009	2.83534	3.17003	4.87691	3.60374
POP5	1.98163	6.32829	4.71239	8.08138	4.31285	11.6793	7.88659
PPA1	6.11721	22.5517	10.7937	84.4753	72.4113	94.6945	102.741
PPAN	4.05252	10.4539	9.41939	16.2347	11.4633	22.9839	16.266
PPIA	49.4418	89.9889	70.7684	233.573	162.255	277.396	243.436
PPIL1	0.920282	3.90691	2.42719	8.78433	7.02293	14.2982	12.742
PPM1G	10.2212	28.9269	17.5999	48.697	31.1813	52.5947	58.4598
PPP1CC	13.7959	23.3035	18.4256	37.2534	39.8082	39.1462	52.2373
PPP2R1B	1.14615	2.78739	1.72565	3.73889	3.25438	4.95368	3.56582
PRC1	1.07973	5.17315	2.56959	12.6544	10.2136	10.9514	13.9996
PRCC	9.74882	14.5574	13.1908	15.9586	14.7025	18.2432	19.3313
PRDX3	6.45923	12.161	9.83021	32.8731	32.4841	48.0656	44.276
PRELID1	10.5053	18.6414	14.8993	36.8408	34.1355	57.208	44.0322
PRIM2	0.139911	0.714162	0.0380008	1.28282	1.71736	1.41202	2.00679
PRKAG1	6.27529	8.15431	6.84043	14.7905	11.5295	16.2649	12.2321
PRMT1	15.3868	36.9116	20.6178	68.0027	52.3716	82.0147	59.2515
PROB1	0.250165	1.67733	0.975268	2.08334	4.09778	4.4994	3.22938
PRPF31	7.97138	12.6613	12.2316	16.5942	13.7042	23.5407	17.5412
PRPS2	3.14682	8.92574	6.22289	13.0813	11.6133	13.0302	16.8978
PRPSAP2	3.53893	6.01907	5.72299	10.5701	12.9895	11.8312	12.1165
PRR11	0.541564	3.0642	1.6495	13.9289	9.68909	10.6907	9.91204
PSMA1	13.8601	23.3623	20.4588	30.5625	32.6976	36.9553	34.0748
PSMA2	6.81979	16.81	13.1285	31.8665	44.2871	54.1806	40.3422
PSMA3	10.6925	17.6028	15.3315	23.8764	27.4097	39.0099	39.1264
PSMA5	3.5214	5.9979	4.63679	9.2429	7.74219	12.4646	12.6777
PSMB1	17.7839	31.8893	27.698	46.4189	46.5604	71.4242	72.7495
PSMB3	19.5183	47.0314	35.1164	64.6584	46.1701	78.0873	67.89
PSMB5	2.48853	7.4506	5.9192	13.5426	16.3178	21.4509	26.9831
PSMB6	8.61914	25.2028	20.1454	33.9524	27.4904	41.6491	39.9503
PSMC1	11.0414	18.9278	17.7233	22.9943	20.6502	31.3383	27.5903
PSMC3	8.50206	22.1488	16.7045	33.5512	23.628	45.3371	43.0035
PSMC4	7.86197	14.7011	10.9456	19.3254	16.0563	27.786	21.7602
PSMC5	13.0092	23.348	16.9549	27.3681	24.1814	40.9057	43.4892
PSMD1	3.86445	10.4305	6.82778	18.487	10.583	25.9291	25.9534
PSMD10	3.78927	5.24077	4.84918	7.88432	10.1414	11.0493	10.1706
PSMD11	4.6031	9.65661	7.2597	12.3217	10.0045	16.9346	14.2195
PSMD13	12.1451	19.5354	14.3192	24.9842	19.4071	32.6406	29.4391
PSMD14	3.3075	9.74581	5.92905	19.0223	18.5964	27.0301	29.164
PSMD3	10.5663	22.913	22.1223	30.5246	29.4211	47.0395	53.5355
PSMD4	23.7409	41.0487	37.0198	43.1465	34.4614	57.4252	48.2434
PSMD6	10.3821	14.0391	11.0805	24.2693	19.0629	29.5529	27.9142
PSMD7	11.0498	22.8928	18.2672	25.7843	19.3284	31.7774	33.0394
PSMG2	8.0392	12.7383	10.0352	16.7635	15.8534	16.9984	15.9194
PTDSS1	10.7466	16.2642	18.6495	33.5382	21.3376	29.9181	25.966
PTGES2	5.19741	7.0116	5.154	12.7939	11.0647	18.6022	11.4928
PTPA	5.11435	13.2987	12.3791	12.1727	11.3524	16.1128	15.8542
PTPMT1	2.42692	4.18028	3.51108	5.72196	5.38796	7.13435	7.9695
PTRH2	1.45907	3.41454	3.39679	5.1288	3.4627	5.31987	5.09978
PTRHD1	8.72709	7.90944	12.1646	22.0363	16.1134	20.5796	18.7572
PUM3	2.68201	7.26791	3.69454	13.8589	7.02374	16.3708	13.3897
PUS1	1.50387	5.02831	2.88476	5.65339	6.23007	13.7881	12.4684
PUS7	0.642851	1.59251	0.623659	3.81503	1.94187	4.14151	4.9037
PUSL1	1.24247	3.41335	2.0418	3.53824	4.29653	7.94606	8.29523
PWP1	3.78349	8.33277	8.46518	11.8332	8.46749	12.6074	14.8247
QARS	13.4186	21.2944	17.2797	43.9214	36.7054	38.5882	44.4327
QTRT1	2.76449	9.36581	6.79624	10.7326	11.3508	16.3321	18.3307
R3HDM1	2.55357	5.95325	3.72096	12.2373	7.26951	8.3486	12.6759
RAB11A	3.82318	4.14343	3.32556	6.24911	6.14464	6.09586	7.78189
RAB35	6.67297	7.16635	7.93712	12.5723	11.9406	15.7734	11.6007
RABEPK	2.29435	2.97564	2.34772	4.6026	4.53871	7.60741	7.05064
RABGGTB	10.1971	13.2492	8.37674	15.051	19.862	21.9997	18.9121
RABL6	4.98082	7.74482	5.08132	11.3601	9.34161	12.4984	12.941
RAD18	0.987099	2.03607	1.39759	3.31466	2.40901	2.8716	4.05442
RAD50	3.65593	6.72626	6.53892	10.4631	9.59208	8.04431	10.8333
RAD51C	0.505304	2.15939	0.823464	4.60989	2.96554	6.37457	5.60876
RAE1	3.38335	6.5031	5.67545	7.38632	5.00955	9.35449	7.72592
RALY	12.4731	16.4012	15.7927	17.7137	17.2937	18.9014	17.8522
RAN	10.1857	37.7456	18.8042	96.2528	63.736	104.446	96.3841
RARS2	4.4951	4.39355	4.06294	6.56087	6.01798	6.24911	7.52738
RBM15B	3.83441	4.84321	5.04267	5.2364	5.71187	8.37749	8.30341
RBM19	2.88499	4.97358	4.37331	5.54807	6.75621	7.15011	6.05317
RBM3	13.9874	12.9899	16.6047	33.3486	31.6225	45.5487	32.0685
RBM34	4.86652	7.69376	7.0337	9.41044	6.29962	10.6006	9.74682
RBM4	12.3373	13.6865	13.5643	16.0562	18.5364	25.3149	25.5578
RBM45	1.11961	1.94684	1.13249	2.37028	2.08986	4.01679	3.92363
RBX1	9.17788	14.0879	14.6414	27.0417	28.938	38.5312	34.5097
RCL1	0.957647	2.69595	1.93938	4.9376	3.25294	5.82006	6.70203
RECQL	6.6392	10.2256	7.26777	10.518	10.4925	14.7291	11.1404
RECQL4	0.290292	3.77661	1.79198	5.93108	5.04885	9.36054	6.59779
REXO4	2.61993	4.03693	4.44695	6.89392	7.58223	9.42534	7.483
RFC2	3.28846	8.71017	4.43199	9.57179	7.98288	11.209	14.4176
RFC3	0.556664	4.13228	1.48978	10.5811	5.76523	8.82326	10.2496
RFXANK	4.75259	7.34267	8.41269	10.3793	9.91498	11.5588	11.6836
RIC8A	6.17125	10.3771	10.8884	11.4901	10.1625	13.4237	12.4346
RIDA	0.73509	2.60793	2.10203	4.74593	6.78	7.69231	9.03353
RMDN3	3.51012	5.18241	3.87307	4.83427	5.5624	6.49962	7.05141
RNF126	13.7757	18.5399	12.3085	18.2051	20.7597	21.5548	22.7288
RNF168	3.22822	3.51056	2.73085	7.52217	8.98088	8.03374	10.5775
RNF34	7.25786	8.29165	7.002	11.1691	12.3208	18.6583	12.3332
RPL26L1	1.86119	5.251	3.97539	11.4717	7.71035	16.3134	12.575
RPN2	15.068	20.1971	21.9804	41.8503	36.5052	41.2313	56.7711
RPP30	1.38515	2.4968	3.11315	2.73747	2.49292	3.66347	3.55923
RPS6KB2	11.8991	15.861	11.0576	16.108	16.4861	19.8209	17.5248
RPS7	155.4	226.687	197.303	417.639	483.123	628.894	411.821
RPUSD1	2.47027	3.96256	3.65301	6.22036	5.43005	11.9433	11.1817
RPUSD2	1.00931	2.29526	1.27767	2.93491	2.55853	4.62348	4.36562
RPUSD4	2.61431	4.44655	3.54953	7.17511	6.35568	7.84188	7.44213
RRM1	2.88438	9.50438	5.07681	21.9298	15.2012	24.174	33.0445
RRP1	5.81218	11.847	11.4477	13.3278	13.8554	20.0878	21.1547
RRP9	1.55113	4.40333	2.665	7.41172	6.02193	15.3088	13.8968
RSL1D1	9.55649	17.3371	15.7705	33.0576	22.7594	28.6853	33.1003
RTCA	6.11032	5.83126	5.73674	8.83454	9.62624	9.03447	9.22848
RTCB	6.91607	17.8812	11.7463	21.9548	21.2658	29.5909	22.4214
RTFDC1	13.8995	13.567	15.7244	18.2919	16.1804	23.3983	24.8481
SAAL1	2.48205	4.11947	2.03735	6.94314	4.60366	8.33161	9.71648
SAMM50	4.03258	8.88952	8.16902	19.6541	16.6285	21.6713	20.7008
SARS2	0.71507	4.17629	2.58032	4.83299	4.2789	6.38254	7.64042
SCCPDH	1.84204	2.28285	2.32067	5.43164	5.76044	6.29472	7.54274
SCLY	1.78676	2.4306	1.15974	3.58381	2.94241	5.18522	3.28202
SCO1	2.35035	5.95303	3.84978	8.05709	8.20232	14.0606	15.9397
SCRIB	3.23086	6.24807	3.83555	5.36668	7.73324	12.2735	8.04706
SCRN1	4.1836	6.88037	5.8414	14.7666	15.1289	11.5831	17.3674
SDAD1	3.54639	6.63303	5.11566	7.87266	4.65832	8.9081	9.13013
SDHAF1	4.17814	5.90755	4.62175	6.72506	8.13221	9.35019	9.13719
SDHAF4	2.67089	5.5643	2.54627	6.96468	5.97493	6.24874	6.61361
SDHD	5.47426	6.91514	9.32326	11.0342	16.2186	22.3852	24.5914
SEC13	4.25699	7.32907	6.94323	11.8045	14.4181	15.5172	13.4683
SEC61A1	22.7571	23.7567	25.8866	36.1516	44.9092	54.8675	49.453
44806	27.143	28.7327	29.8054	41.2052	39.5493	42.4879	43.7151
SERBP1	10.1488	22.9428	16.6512	42.5507	39.5708	44.7328	60.6575
SF3B6	9.87555	16.5158	14.2931	30.8562	30.0871	41.874	33.1034
SFXN4	1.40424	3.55092	1.7163	6.96932	6.3893	11.1503	13.7763
SHCBP1	0.0992526	1.50515	0.744706	3.63406	3.5102	5.23607	4.40349
SHQ1	1.04871	3.16659	2.87043	4.32832	3.41304	4.72276	3.71524
SKA3	0.0150238	1.33757	0.912005	4.18762	2.44115	4.19722	4.04927
SKP1	11.4921	15.1862	12.6426	21.0128	22.4338	26.0328	26.729
SLC19A1	0.900576	1.51875	0.700453	3.25922	2.21999	6.4735	5.72105
SLC25A12	1.54672	2.60047	1.79614	5.54531	4.28625	6.13487	5.41662
SLC25A15	0.338262	1.3375	0.852442	2.90452	2.5426	3.6042	2.76239
SLC25A3	27.8692	35.5404	27.7925	112.09	88.1308	111.389	90.4523
SLC25A39	17.209	18.6828	12.0473	31.2315	22.5863	36.9273	34.007
SLC25A46	2.05991	3.21722	3.36445	6.56219	9.41799	7.99616	7.93153
SLC25A5	19.5854	63.2609	27.0459	126.542	100.07	159.637	167.419
SLC35F2	0.933338	1.87142	1.71924	6.80393	6.84737	8.80262	7.16367
SLC39A14	0.377459	2.17934	0.422079	4.29442	3.48227	5.99043	4.45792
SLC39A3	0.709092	1.35459	1.0159	1.93239	1.29045	2.88882	1.84617
SLC52A2	2.09553	4.16795	4.20512	4.03076	5.29487	8.95849	8.18859
SLC5A6	1.20732	2.17433	1.71805	5.25656	7.52021	10.4499	10.3227
SLC7A6	3.91879	7.44619	7.02867	8.6037	9.0129	11.328	12.6705
SLC7A6OS	4.79457	8.12954	6.62809	7.01793	7.32212	8.92024	8.55614
SMIM11A	1.12177	2.76312	2.03756	4.23415	4.08779	9.37004	8.5021
SMIM4	1.59272	2.96947	2.71007	5.53212	5.17502	8.16601	6.19378
SMPD4	4.44256	8.19094	6.57271	11.8336	9.72447	13.9472	16.6833
SNF8	5.77122	7.42506	6.91786	13.1035	10.411	14.4311	11.8491
SNRNP40	6.80387	11.1157	8.19982	18.4206	11.172	25.2746	21.8869
SNRPA	11.1644	26.6417	15.455	33.9626	21.6335	27.2109	32.7598
SNRPD2	32.0479	59.9864	54.8138	113.617	84.3158	122.734	123.036
SNU13	10.0212	20.9731	18.1895	32.8824	23.494	36.4981	44.0134
SNUPN	2.54313	3.12412	2.614	4.20144	4.61796	5.44784	6.31576
SNX5	13.2316	23.7652	19.6353	38.8729	26.7434	35.5747	43.4439
SOCS4	1.4616	3.8942	2.52444	3.99947	5.00025	4.22384	5.2584
SPAG5	1.56498	6.54623	3.20444	16.4207	12.0105	13.7333	17.8385
SPATA24	1.07545	2.0107	1.33972	4.20973	4.54093	4.01321	4.51439
SPHK2	1.89063	2.68115	2.51711	3.72082	4.9185	7.51924	5.75156
SQLE	3.59351	9.26714	8.17641	13.8693	16.0075	14.3198	18.5037
SRM	5.33129	16.6283	5.49289	48.3203	24.8391	74.0524	71.5492
SRP14	37.7648	59.3773	54.9444	81.4943	51.0992	82.2109	69.0859
SRP19	1.77505	1.72123	1.42021	1.804	2.15584	3.19828	3.1121
SS18L2	3.6298	7.09617	4.76781	10.6721	9.87919	15.7531	13.5569
STOML2	5.31242	15.8477	12.5893	31.0109	24.5178	32.0435	27.5531
STT3A	7.25545	8.12388	7.76092	14.4091	19.2358	15.6384	18.9342
STX18	2.88198	4.30094	3.85415	6.03615	4.73819	6.29617	5.89219
SUCLG1	6.092	11.1045	8.86913	20.8814	16.3066	25.4829	21.5607
SUV39H1	0.85994	2.30435	1.3497	4.07417	3.50407	5.43229	6.43558
TACO1	2.73953	5.4967	4.86501	7.92935	6.56425	9.23499	10.4402
TAF6L	2.31936	3.2567	2.96438	3.7914	3.08384	6.70308	6.15143
TAF9	5.71629	9.74469	7.99477	17.5492	11.4034	19.5616	19.2696
TARBP1	2.92471	4.04452	2.22832	5.72313	5.80896	5.29649	6.45717
TARS	8.52681	18.8612	13.3061	32.2559	23.8105	38.6082	30.6525
TATDN1	1.55802	2.85075	3.83041	6.00966	4.57496	4.95378	5.38014
TBL2	2.38852	2.81783	2.83479	4.58124	5.52689	5.55257	6.75868
TBL3	3.98935	6.21409	4.32093	7.62483	8.00953	13.7107	13.8674
TBRG4	5.01885	10.008	7.76345	12.1742	10.2298	16.0295	16.6266
TCF19	1.66023	8.88739	3.21244	10.8445	9.46081	11.0203	12.0963
TCTEX1D2	1.23907	1.83123	0.605774	1.95407	2.73766	6.02516	5.33173
TDG	4.60346	4.81658	3.7193	6.06375	7.23434	10.0592	10.0794
TEFM	1.73837	2.15929	2.80306	2.88052	2.81989	4.58299	4.64544
TEX264	3.18632	3.25115	4.55078	5.0289	4.59773	6.94713	6.58227
TEX9	0.668847	1.90833	1.84656	5.41974	3.30326	5.7178	5.66991
TFB2M	1.3504	2.60025	2.53333	4.51786	4.6836	10.2214	8.76223
TGFBRAP1	1.88043	3.45511	3.16515	4.28063	3.97897	4.79651	3.96648
THOC7	6.69771	10.0178	11.1752	25.7586	14.9509	20.38	21.9794
THOP1	2.89501	10.471	5.8841	21.2351	22.9961	29.6475	28.9825
TIMM10B	3.07383	5.17106	3.89563	6.70432	5.98202	8.14138	6.38077
TIMM13	1.99614	6.16503	5.58392	11.5691	10.1718	20.7679	19.5653
TIMM17B	8.22143	10.7231	7.39655	12.4562	15.6536	14.2599	16.1612
TIMM23	2.91652	6.78168	4.24964	14.2452	10.3607	20.179	18.4019
TIMM29	3.35248	4.73981	3.63132	5.05803	7.05503	8.46773	7.60942
TIMM8B	3.9576	5.90484	6.12978	16.0475	9.79939	22.6077	23.9028
TIMM9	1.31551	1.50127	1.24244	2.3027	3.40611	3.25055	4.12269
TIPRL	3.51004	4.80634	3.23541	7.65965	7.19294	7.82418	8.49682
TKFC	1.78212	4.22472	4.31591	5.01295	5.73454	5.33743	5.84737
TKT	17.6892	31.7581	30.7817	46.6658	44.2428	56.0558	52.9625
TM7SF2	1.21772	3.144	3.74338	5.40998	5.28667	6.48754	5.45635
TMA16	2.37602	4.38177	3.10957	7.15902	8.09661	8.67284	11.531
TMEM14B	0.669401	0.627337	0.444966	0.788202	1.11898	1.55156	1.90191
TMEM14C	3.5085	9.8694	11.0165	15.3241	20.1952	20.273	16.7329
TMEM165	9.85458	9.52703	7.22848	11.2723	14.216	19.3562	15.6058
TMEM19	1.36941	4.22511	3.27759	4.47378	4.6756	5.58756	5.48169
TMEM97	0.77537	2.61347	2.5227	16.3052	7.92474	12.7298	15.2189
TNPO2	5.32854	8.77312	5.8261	10.0107	10.2482	13.8896	10.0214
TOE1	1.27794	2.93103	1.60493	3.16044	1.7728	4.6227	4.42349
TOMM22	5.27104	10.6648	9.10397	33.0394	21.2321	33.5117	41.8199
TOMM6	16.206	29.5406	21.9146	66.301	35.7562	56.6725	66.7476
TOMM70	3.70639	8.17259	6.75206	11.1212	12.4462	13.6638	16.7148
TOR3A	4.14592	12.4911	9.51324	10.4161	12.4986	17.744	13.6588
TPGS2	1.36586	2.59303	2.8704	5.16792	3.28374	4.80073	6.54998
TRAF7	6.64591	11.8596	7.39375	15.0452	16.2531	18.0977	17.1871
TRAP1	7.16529	20.0912	9.47943	40.025	31.4233	45.7561	43.3838
TRAPPC3	4.9675	7.87332	6.02532	8.19142	8.42256	10.0901	11.1721
TRAPPC4	3.86573	4.98344	3.95769	6.07393	4.43207	7.10653	9.15692
TRIAP1	1.63711	5.50056	5.74178	6.89174	13.1382	21.6485	17.5973
TRUB2	1.26416	4.39828	3.86274	7.7598	4.83506	11.3542	12.4638
TSEN15	3.42435	5.68757	3.01172	6.33127	4.78718	7.74429	8.27755
TSR3	8.54841	13.102	11.8858	15.8894	16.9187	22.2307	17.5901
TSTA3	5.40295	9.68478	4.91706	10.371	9.48372	13.8048	10.14
TTC27	1.11296	3.09039	2.05968	4.20504	3.55222	5.83045	6.27176
TTLL12	2.71491	6.66453	5.65368	15.6424	11.1898	24.6368	24.1703
TUBB	38.0175	135.93	77.1392	258.809	187.206	255.833	256.729
TUBB2A	0.242209	0.767061	0.518062	4.70171	5.94872	8.21427	5.37017
TUBG1	1.52368	8.68441	4.60302	19.5243	12.6739	20.7516	20.5295
TWISTNB	1.00519	3.3141	2.3999	4.01955	3.38806	6.31187	5.92353
TXNDC17	1.60833	2.34639	2.03182	5.5095	3.65801	7.46793	7.17705
TXNDC9	2.63947	5.46358	5.71278	6.66534	5.2268	9.08121	9.86265
TYMS	0.752928	17.2994	10.859	53.74	52.5853	69.5468	81.8106
UBA1	28.0642	40.9243	34.7043	50.0024	44.4305	59.4521	50.3841
UBAP2	2.57789	5.21019	4.28288	8.92042	7.72833	8.07841	9.42943
UBB	117.384	165.918	152.071	232.258	161.437	246.346	197.453
UBE2A	7.3091	10.0626	10.0645	10.2422	10.0282	12.7463	11.5319
UBE2E2	3.8322	5.31989	7.42013	10.1685	7.97632	9.3966	9.8734
UBE3C	3.8946	6.25429	4.9255	8.02523	8.125	11.6471	8.54704
UBL5	14.7787	21.3599	25.691	34.4531	46.1135	52.1295	41.155
UBR7	3.06712	7.45796	5.30296	9.81901	10.3788	8.81294	10.7715
UBTD2	0.948765	3.21975	3.83694	6.45779	4.52129	7.59742	5.23962
UCHL5	2.00238	3.59774	2.41045	5.05002	4.654	6.73997	8.55824
UCK2	0.624158	2.81347	1.27493	5.42805	5.78929	6.61687	8.16429
UFD1L	5.07392	8.75467	7.53889	12.1017	8.87574	15.2261	13.6306
UGGT1	4.12693	4.60777	3.04742	6.72448	6.26642	8.24814	7.88059
UHRF1	0.224761	5.11237	1.72358	6.76874	3.69944	11.9437	12.6736
UQCR10	11.7643	14.5352	16.3122	25.6818	17.5163	30.2626	27.7974
UQCRFS1	10.299	21.6512	16.3822	42.2886	33.4743	54.0773	45.8312
UQCRQ	4.21108	7.73141	4.90903	12.2451	11.6668	17.6661	21.4702
URGCP-MRPS24	6.74337	9.38534	12.7413	18.9997	17.0064	18.2613	20.599
USMG5	14.203	17.6636	16.5245	50.7491	42.1386	56.0957	56.3689
USP16	7.30833	7.6517	5.94537	8.74708	9.77933	11.4474	10.3595
USP5	4.2361	9.91052	8.2335	15.9551	14.9214	20.8276	22.5821
VARS	3.29492	12.898	4.51808	15.2484	10.1776	24.9197	20.9854
VBP1	2.77866	5.44678	3.64227	11.3429	13.1127	17.2581	17.7884
VDAC1	22.3314	34.3664	29.9685	85.3615	83.7777	82.2059	115.875
VDAC2	11.593	16.1475	15.564	27.2976	43.212	42.2851	44.3884
VKORC1L1	1.01218	1.7302	1.47591	2.75307	2.99371	3.31723	4.4309
VMA21	1.88897	3.38776	2.743	3.78861	3.30352	5.40707	5.69138
WARS2	0.719599	1.23327	1.38646	3.29895	2.88447	3.5968	4.01715
WBSCR22	7.10729	14.9929	11.5362	21.7039	18.1755	26.3531	27.7714
WDR41	2.14178	2.70668	2.09069	4.66559	4.749	4.46584	4.82874
WDR46	3.96265	7.89538	5.32605	9.82042	8.81506	15.9659	17.0388
WDR61	2.10333	3.7452	2.83442	8.55962	8.0618	12.6548	10.2057
WDR75	4.99912	8.00036	6.20418	13.3556	10.0218	14.2613	14.5041
WRN	1.10303	1.53562	0.951468	2.74408	3.2418	2.6095	3.32493
XRCC5	18.6336	31.4509	19.3269	67.2584	47.0419	78.1524	65.8131
XRN2	10.4466	11.3039	8.83952	17.6117	15.244	18.2866	22.133
YARS	13.8422	23.281	14.0483	24.4909	20.6615	32.1193	34.606
YBX1	72.4938	93.1986	55.2875	193.745	152.449	154.13	194.078
YIF1A	4.05408	8.32094	7.54798	13.2538	15.7514	16.258	15.0915
YKT6	6.03268	10.2688	9.30031	13.4145	13.6159	19.3115	18.1096
YWHAH	9.82257	17.7129	11.2886	25.1513	16.7714	31.5348	31.2961
ZBED4	1.97932	3.87682	3.03642	4.32417	4.45697	4.36339	5.071
ZBTB8OS	1.60324	4.33481	3.64774	4.23357	3.59335	3.81878	4.66027
ZC3H15	9.51458	13.1345	9.99068	19.8454	19.3178	27.0202	28.5545
ZC3H7B	4.93189	8.24854	5.82554	7.33667	8.19866	10.6644	9.53252
ZCCHC3	4.95498	6.21578	5.69003	7.36214	8.20939	9.70468	8.98449
ZCCHC9	4.25911	6.25664	5.07165	8.09738	7.48149	7.5531	7.47901
ZDHHC16	2.26391	4.59361	5.45896	5.19419	4.93168	6.9679	6.74497
ZMAT2	12.4268	15.2572	15.2095	18.9198	15.7668	19.9978	18.3583
ZNF22	4.73344	5.12501	4.38568	7.24504	7.82787	8.44925	9.02673
ZNF367	0.397497	1.96562	0.744945	2.14927	2.26357	3.05302	3.33645
ZNF593	1.27474	7.6866	5.07021	12.7894	11.1883	20.8438	22.9213
ZNF598	4.44098	9.81823	5.42791	10.061	9.28791	14.6865	14.4921
ZNHIT2	1.36443	1.85017	1.34695	2.19411	2.81172	5.79216	3.25172
ZNHIT6	0.860243	1.09892	0.811817	2.31929	1.67836	3.41516	3.08273
ZNRD1	4.67406	5.82918	5.0755	7.00718	8.30587	9.58472	8.43544
ZW10	1.74088	3.77061	3.09281	4.52167	2.4828	5.09932	5.12426

## Sheet: cluster4
	D0	D3	D7	D14	D21	LCL	AKATA
A4GALT	0.0194662	5.91329	9.64379	0.935252	1.70246	1.34842	0.00761484
ABCA7	5.75981	11.257	7.2434	2.78063	3.41036	3.15825	3.22646
ABCD4	5.66306	6.33493	7.51873	3.53815	3.39792	3.42919	3.85199
ABHD14B	6.68923	12.8129	12.2808	4.81165	8.64774	3.01404	4.80368
ABI1	12.0928	16.1962	16.6596	11.2559	13.0162	12.1922	15.8737
ABL2	0.943549	3.01716	4.50883	0.187444	0.588135	0.315615	1.19188
ABLIM1	4.37634	11.2229	18.0717	4.58463	1.60418	2.93277	1.44152
ACADVL	44.1201	105.532	95.5621	31.7503	55.3409	53.6275	20.8616
ACAP3	3.41322	6.57178	5.65807	3.45993	4.57423	4.93862	4.00557
ACBD4	1.95754	4.04515	3.53219	1.94977	2.90946	1.85744	1.72295
ACP2	3.14535	8.86707	13.3849	3.44583	2.86759	2.67169	2.8339
ACP5	19.044	117.57	165.505	2.47083	3.36964	1.13157	0.363145
ADAM19	4.35334	13.9207	14.348	5.7492	6.10049	5.30247	4.50143
ADAMDEC1	2.86231	18.9864	35.3685	0.0761368	0.104243	0.017315	0
ADAMTS7	0.0685619	4.38409	10.1117	0.463793	1.24132	0.457802	0.00298002
ADARB1	1.24245	4.47884	4.75914	0.241238	0.0560684	0.653776	0.0524142
ADCK2	2.69292	6.19764	7.88045	2.75408	3.90704	3.37952	3.20899
AGTRAP	5.56159	6.75266	8.27264	0.821371	1.04805	1.02738	3.81094
AHDC1	2.96632	6.78589	5.37494	1.17931	2.31457	1.19282	1.74702
AIDA	4.6694	9.85762	9.96601	6.29236	5.54615	5.25772	5.89032
AKAP2	8.26754	27.0951	60.1935	17.5981	12.3457	15.8723	3.5905
ALOX12	2.22999	3.36719	3.05263	0.935631	1.50274	1.48946	0.390805
AMDHD2	4.65156	7.90513	8.70533	2.65182	3.01123	4.56192	3.05028
AMFR	8.89665	17.0236	19.0952	10.0266	8.9272	9.68533	12.8003
AMIGO2	1.83247	4.30469	2.823	0	0.0603686	0	0.0598543
AMPD3	9.00874	14.9958	27.1622	5.71697	6.00677	4.21802	0.935262
ANG	1.60631	2.54391	2.35595	0.499022	0.704591	0.234068	0.110887
ANKRD1	0.0284137	19.9213	25.3689	0.0703408	0.11771	0.0977587	0.141715
ANXA11	24.8857	44.4547	43.8668	23.0668	24.91	15.9431	15.77
AP1G2	12.0779	15.9161	24.2114	12.3985	8.87686	9.94648	8.53545
AP5B1	2.91925	6.70558	8.63025	2.2107	2.86558	2.75053	0.778494
APOBEC3H	3.75242	9.96375	7.85843	1.37621	1.96965	1.05699	0.154513
APOC1	0.375989	3.04814	12.4618	0.389352	0.397037	0.27394	0
APOC2	0.480871	1.76728	6.5121	0.0211634	0.079684	0	0.0677188
APOE	0.517673	7.67075	32.5023	0.123821	0.279725	0.0774381	0.528272
ARL8B	14.5718	18.1677	19.8196	13.0454	12.7142	17.1189	16.0643
ASB2	0.73111	18.3368	10.3471	2.03045	1.91474	1.22128	0.0591718
ASPH	0.809767	1.37714	1.91885	0.0363656	0.559103	0.0454863	1.10545
ATF3	13.5658	20.8396	30.7323	2.85848	7.60178	2.78302	0.0659216
ATP2A3	24.4734	44.6628	48.4595	15.7634	19.1162	22.5891	35.3099
ATP6V0A1	8.72153	11.2899	13.4623	6.86438	7.73593	6.70288	5.23084
ATP6V1F	39.3033	62.802	72.56	41.0534	33.3464	38.9258	34.7845
ATPAF2	5.08666	9.34369	11.4845	5.3879	4.70356	6.42838	8.38688
BANK1	12.9883	21.4515	25.113	1.27634	1.00048	1.0251	1.00788
BANP	5.56746	6.90051	7.28977	1.5947	1.82672	2.27961	3.48282
BASP1	31.9899	130.979	139.478	63.2615	51.8839	57.8139	14.2462
BBC3	3.53413	7.54037	8.14358	2.619	4.62191	3.11851	1.5492
BCAP31	16.3438	21.3624	30.9129	15.0728	12.24	17.6577	7.93012
BCAR3	1.108	9.95822	7.87293	1.57725	0.458147	2.46389	0.264466
BCL11A	2.64832	3.65576	4.38979	2.07317	1.09093	2.01544	3.38744
BCOR	8.21021	9.65786	11.111	3.21804	4.08467	3.57757	5.33031
BEND5	1.12685	3.92536	5.48001	0.576261	0.164374	0.0655266	0
BEX2	1.27003	3.43368	3.1679	0.869791	1.77168	0.535053	0.0152086
BHLHE41	2.17381	4.03847	7.40395	0.187749	0.691543	0.142945	0.0087067
BIN1	10.6116	23.4219	36.9162	4.01474	2.70447	5.46235	0.0174781
BIN3	5.10308	6.8672	7.93902	4.13238	4.6875	5.36562	2.59687
BLVRB	15.775	19.8986	23.6453	6.77682	14.2283	9.80659	12.4571
BMF	8.47593	31.9003	51.048	11.7266	11.1882	11.6999	3.12317
BMP2K	4.09726	6.58571	6.9942	2.14697	2.03365	2.30905	3.21583
BSCL2	4.78823	6.79588	9.37227	4.98375	3.66801	5.66614	3.8145
BTBD19	1.48963	6.62319	5.70188	0.559415	1.25639	1.19075	0.0628079
C12orf77	0.0554968	2.99418	2.62276	0.478311	0.39595	0.776485	1.13974
C17orf62	28.7132	34.7929	39.2468	23.3408	24.1448	27.9811	17.2267
C18orf32	4.9346	6.47927	7.21675	4.39322	6.46307	6.24676	5.31577
C1orf115	1.15593	7.84828	9.8263	0.0415292	0.74925	0.20778	0.0110738
C1orf228	1.37309	4.08082	5.20762	0.329621	0.769932	0.744417	0.156256
C3	0.833353	11.5976	25.7843	0.0210438	0.139602	0.0188012	0.0897815
C6orf1	6.1858	9.60815	8.86141	4.41287	3.72779	3.37548	2.53443
C6orf89	4.49156	5.33373	6.09694	3.24626	3.58982	3.79254	3.63857
C7orf49	1.356	1.7634	2.47671	1.53666	1.07301	1.02044	0.888046
CA11	1.84783	3.51773	4.09871	0.401599	0.588037	0.324417	1.92756
CA12	0.066672	11.9816	17.3571	0.00386088	0.116296	0.00965844	0.0411804
CAMKK1	1.52886	1.8467	1.83376	0.0941503	0.141797	0.133466	0.0669474
CAPG	11.1225	38.0878	38.5613	3.14276	8.93457	2.0995	0.253946
CAPN12	4.329	6.09478	7.71198	1.11926	2.25254	1.01761	0.667903
CARD11	18.6414	32.9395	22.6024	15.3759	13.9894	13.9463	15.1339
CC2D1A	4.95014	6.81956	7.01542	4.17491	5.71321	4.93573	5.31193
CCDC115	5.90135	6.87858	9.73572	3.4957	4.16394	3.23259	7.19129
CCDC28A	6.25187	6.96968	9.25654	5.8371	5.50091	5.09528	4.43291
CCDC9	5.02045	7.1011	6.71348	2.96237	5.45115	4.00253	2.73997
CCL18	0.0897707	14.789	13.2762	0	0	0	0
CCL2	21.0239	178.61	56.1744	0.082393	0.0258521	0	0.0439404
CCL7	1.70331	49.7767	15.3509	0	0	0	0
CCR6	0.882684	4.69792	11.8919	0.172951	0.6011	0.199687	0.05203
CCR7	35.6688	153.124	147.643	57.4736	56.1016	63.0599	0.810957
CD180	5.99918	15.4386	15.1065	2.73229	4.55563	0.895248	0.823995
CD22	7.05383	102.597	86.5275	49.165	42.7146	25.272	26.5973
CD52	139.333	200.031	274.01	149.759	70.8579	89.7624	15.5433
CD72	13.6146	16.926	24.2572	2.28232	1.68865	0.7729	2.61505
CD79A	29.5152	203.171	367.291	106.567	114.521	61.7387	126.798
CD83	40.7748	84.3525	100.587	10.8464	11.6023	15.1106	4.95997
CDK18	0.417327	3.02244	6.68997	0.0338335	0.321507	0	2.12398
CEMP1	2.21457	3.88149	4.40308	1.40357	1.36698	2.58425	2.59889
CEP250	4.03064	6.00492	6.01129	3.66382	3.42142	4.15159	4.22214
CEP68	2.5081	3.40235	3.96153	1.15477	1.65179	1.11516	1.73583
CERCAM	1.54354	2.72429	4.14278	0.923735	1.13774	0.380354	1.05258
CERS5	5.26662	6.52308	6.36749	3.77096	3.37776	4.86027	3.32117
CES1	0.803464	3.50074	3.56088	0	0	0	0
CHI3L1	0.198463	9.80235	58.2163	0.016797	0.0210813	0	0
CHMP7	7.24747	9.3328	10.9784	2.43792	3.51388	3.83575	7.25574
CIITA	13.3747	18.5995	21.4613	7.43228	5.19778	10.48	4.29254
CLCF1	3.22486	4.10887	6.80279	0.3592	0.329867	0.219166	0.766249
CLCN7	11.5175	18.8937	21.0702	4.50512	4.26047	7.916	7.08299
CLDN23	0.158037	4.15195	5.65425	0.0869411	0.198394	0.138405	0.0590111
CLEC2D	19.2172	35.1394	42.8104	12.1288	10.1916	8.47053	1.37969
CLN8	2.58185	5.40596	5.38368	1.14274	2.32553	1.66892	0.920452
CMPK2	0.606823	12.9313	9.36269	0.035896	0.180207	0.044899	0.0459442
CMTM7	13.639	21.7742	18.6952	0.284861	0.0858045	0.142523	3.39079
CNNM4	3.78599	5.25576	5.24505	3.32347	2.69471	2.6494	1.96097
COL9A3	2.18938	4.9735	6.36567	0.273173	4.25445	0.0776562	0.701932
COMMD9	2.65272	4.03192	5.07328	3.21265	1.56144	2.81683	3.25866
COX20	10.0198	12.3997	12.3214	9.60964	7.27946	8.73332	9.13914
CPNE5	1.48243	3.6521	5.94376	2.21787	3.41567	2.28866	2.0354
CPT1B	6.62118	10.5668	10.2771	5.58502	6.04641	5.0727	8.02036
CREG1	20.3827	32.2168	45.1722	3.0384	3.5649	2.98131	26.6572
CRIM1	1.78682	1.99708	4.35255	0.115484	1.02493	0.230429	0.0263948
CRIP1	42.8553	88.2931	84.2279	55.9268	46.1087	37.4293	18.1698
CRIP3	0.469362	11.408	9.3759	1.27492	1.57984	2.05895	0.0688522
CRTAP	3.35849	5.40804	5.46026	2.65138	2.55905	2.04843	1.45481
CRY2	3.79509	5.94739	5.67908	2.03281	2.87973	2.46675	2.90037
CSF1	2.51408	4.91253	14.925	1.36359	2.81507	1.68471	0.130601
CSTB	89.4735	95.0962	173.754	36.0426	22.4943	32.2516	13.9173
CTSL	14.5885	48.1122	24.3458	0	0.0170002	0	0.0433424
CXCR5	8.49608	31.5637	25.898	0.482128	1.67411	0.408733	20.421
CXXC5	18.5772	27.1825	35.6276	12.3572	13.5897	13.1442	13.7043
CYB561A3	6.52855	22.5622	41.6583	9.74886	11.2646	22.3746	13.6217
CYB5R1	5.77786	8.11498	7.2705	3.79364	3.88914	4.49846	3.37527
CYFIP2	20.8036	38.2513	36.4859	16.476	16.0488	12.6388	25.9416
CYP27A1	7.82136	23.4218	40.0019	0.0470984	0.0591114	0.0252476	0.0502354
DBNDD2	2.18611	3.31278	4.34887	0.15096	0.846272	0.163645	0.193217
DCP1B	4.60559	6.17356	6.9007	3.34664	2.92827	2.90923	1.95197
DDI2	4.74034	8.11646	6.92568	4.23121	3.99547	3.23306	6.11561
DDX58	3.07509	4.77836	3.95306	0.879103	0.920119	0.96569	0.775036
DDX60	2.77073	10.5973	6.93097	0.223559	0.608986	0.228787	0.00541929
DERL3	1.34837	4.19598	12.4431	1.17988	3.01789	1.73734	1.5399
DHX58	4.50617	12.296	9.7185	2.31687	3.56632	1.36418	0.886607
DMXL1	4.26424	4.7573	5.87677	3.71312	3.41526	2.73351	2.3065
DNAJC5B	0.487728	5.63408	4.4212	0.257135	0.21047	0.0978862	0
DNASE2	6.31278	11.2953	12.3161	4.89427	7.37692	4.3631	3.71236
DOT1L	9.85098	14.3986	12.6993	7.96509	12.0669	8.40311	8.44028
DPF2	12.2209	15.49	17.5583	12.1717	10.9138	12.2498	12.8588
DPYSL3	0.89046	1.07982	7.4777	0.678498	0.159004	0.669076	0.02102
DTNBP1	2.33584	5.23527	5.41303	2.66435	2.6633	3.21462	0.972419
DTX3L	6.88225	17.9806	15.1119	2.75234	3.9747	2.48245	3.4121
DUSP10	9.96203	16.0429	13.1799	4.58813	6.01849	5.48685	1.99556
DUSP4	1.98916	35.5922	25.0951	4.19262	9.5733	5.21418	0.0357954
EAPP	10.4334	10.2798	13.8963	9.49949	6.83746	8.97595	10.3397
EBF1	1.74869	3.29997	2.71657	1.11785	2.15523	0.588523	1.70055
ECE1	4.40384	20.9605	14.2182	5.99343	4.88791	6.02382	5.69873
ECHDC3	0.279765	3.40555	1.85476	0.158572	1.28776	0.326682	0
EDEM2	6.81656	9.07826	8.87352	5.19692	6.13562	4.71195	3.26009
EFEMP2	2.4071	2.76725	5.85091	0.992232	2.81834	0.158636	0.143231
EIF2AK2	3.03357	21.3895	16.18	8.83639	8.5463	5.72537	9.55447
EIF4EBP3	5.09344	6.80748	7.04384	3.39373	2.99836	3.12783	4.47709
ELK3	2.3764	3.81082	6.987	0.348276	0.867691	0.754218	1.13105
ELK4	3.60279	5.24922	4.40345	2.53738	2.57707	1.04518	2.33684
EMC3	6.62365	8.57909	16.3599	6.56365	5.02036	6.04784	5.51844
EMILIN1	0.206523	2.64389	7.442	0.195887	0.2311	0.225416	0.108646
ENDOV	0.355124	1.194	3.53618	0.344762	0.713951	0.783402	0.386111
EPHX1	2.99266	2.68367	5.2466	0.871601	1.81384	0.819984	1.00911
EPSTI1	7.66318	18.7428	20.4033	1.90501	3.9807	1.33065	0.142496
ERV3-1	2.48157	3.10991	4.22424	2.17769	1.25096	1.3708	2.19678
ERV3-1-ZNF117	1.8239	3.01787	4.51124	1.78597	0.961145	1.13268	2.34314
ESR2	0.39597	1.30994	2.33493	0.103185	0.479644	0.205548	0.464688
EXOC7	10.0146	10.6872	12.4545	8.05011	7.33053	9.76555	7.9424
FADS3	9.81475	12.6246	18.9736	1.54883	2.64584	1.62517	7.02096
FAM102A	5.82365	26.5526	32.2773	5.69607	12.2728	6.07585	7.16407
FAM107B	25.3302	43.9201	59.544	11.1447	9.92779	10.1445	18.091
FAM118A	6.30133	16.9921	12.1661	1.72376	1.99608	1.48901	3.54508
FAM159A	4.79904	7.1299	9.00451	0.0412516	0.207093	0.0773967	0
FAM175A	2.26439	4.67247	3.29419	2.17724	1.41125	1.76498	2.35165
FAM175B	3.92734	5.56272	7.01114	4.37267	4.05773	4.34066	4.8289
FAM177B	0.838502	1.75927	6.19845	0.0222307	0.0558018	0	0
FAM20C	4.36806	3.63742	9.62953	0.00554967	0.0139304	0	0.0118386
FAM213B	4.3218	8.06053	10.2367	1.97841	3.68097	2.04046	1.35125
FAM32A	15.9274	17.7286	23.3673	16.3399	9.24751	16.2954	15.2707
FAM46C	6.19722	9.59085	14.283	1.44031	4.10283	2.13218	0.161104
FAM50A	21.8008	27.9893	23.6286	17.8473	15.6538	19.3118	17.3198
FAM53C	8.17723	9.6448	11.1347	7.26192	6.80057	8.81251	8.33769
FAM65A	10.2053	12.5081	16.2409	3.80118	7.5696	3.0362	1.15952
FAM89A	0.62716	3.07016	2.95173	0.195683	0.581672	0.296291	0
FBXL3	6.1557	7.69934	9.25249	4.1472	6.56352	5.01335	7.53001
FCRL2	2.10799	12.878	7.26672	0.012814	0.0562884	0.0160279	0.266516
FCRL3	12.4056	25.5762	37.1197	0.0390302	0.0839749	0.104613	0.160572
FCRL4	0.149992	21.4859	19.1698	0.178411	0.0223917	0.36821	0.0095147
FCRL5	2.8722	12.0236	11.7707	0.478902	2.63815	0.401734	0.0764669
FGD2	8.30279	17.3767	19.1083	6.62217	13.2331	7.12965	5.22042
FIG4	4.85922	6.85595	6.86638	4.32782	3.28645	3.33745	4.41998
FLCN	5.17073	9.03494	9.05645	2.37492	4.87139	3.45827	1.8053
FLOT2	15.7992	34.9179	49.903	14.8802	21.5275	14.2766	14.9055
FNIP2	2.31126	7.54546	12.4891	0.191924	1.40968	0.158222	1.97031
FOXO1	4.41095	7.64966	7.68508	4.24555	4.13721	3.85413	5.18792
FOXP1	1.68015	2.29829	3.99191	0	0.06505	0.0216098	1.7506
FTL	1739.27	2060.09	3421.2	678.889	779.864	917.754	164.916
FXYD2	0	14.4036	19.3294	0.0810583	4.06933	0	0.028819
FXYD6-FXYD2	0.024995	3.63171	4.88794	0.0137505	0.724826	0	0
FXYD7	0.963656	2.6894	4.30262	0.0216383	0.0814721	0.0270653	0.046159
G6PD	12.5006	29.7177	35.1422	11.4616	8.93003	12.951	9.64951
GADD45G	0.342005	2.30474	3.64954	0.217093	0.599424	0.199131	0
GALNS	3.89106	4.22202	6.20142	1.74531	1.77833	1.96247	1.85507
GALNT2	6.82935	20.8092	33.2865	10.2899	13.5993	10.3101	4.85139
GALT	4.64485	6.92862	6.34655	3.72444	3.57009	4.05551	5.28381
GBA	5.57382	10.0184	12.6324	4.11416	2.44461	3.98012	7.17879
GBGT1	3.66868	5.91021	4.72324	0.662116	0.740888	0.598684	0.74025
GDF15	0.240552	6.30714	22.308	0.551397	6.25602	0.937981	0.0588123
GDPD5	3.33104	4.16763	5.14583	0.476356	0.378235	0.54719	2.25527
GGT7	2.43264	4.08567	5.09606	2.03955	2.86047	2.09788	2.56185
GIT1	7.29825	11.9567	8.90192	5.27673	5.73687	6.06642	4.94545
GLA	9.14705	25.535	19.8215	6.24522	7.25096	7.74353	9.46955
GM2A	6.94259	53.5951	70.3805	13.3222	21.2661	12.5212	7.90629
GMPR	0.805234	4.12343	2.05886	0.0407342	0.12781	0.114639	0
GNG8	11.8497	37.5575	59.0589	1.81081	3.63628	0.543594	0.0772567
GNL1	3.87161	5.58892	5.33651	3.04661	3.57644	3.48137	2.94579
GNPDA1	3.22321	8.66108	7.88648	2.91502	3.20332	3.88976	0.0931318
GORASP1	3.05136	4.57901	5.56475	2.71277	3.00022	3.06659	2.94131
GPATCH8	6.99448	7.67105	7.36856	5.94497	5.39892	5.17346	6.42122
GPX3	1.16723	2.55186	5.78207	0.229635	0.234835	0.45744	0.154215
GRASP	3.62994	8.03508	5.49345	0.1077	0.574476	0.0336781	0.0382913
GRN	52.7535	142.656	221.352	77.6797	60.0375	73.645	18.7985
GSK3A	14.6914	17.5177	16.9024	13.4668	12.7163	13.5676	15.2323
GSTT1	0.725526	5.14266	8.13432	3.26983	0	2.26578	0.114617
H1F0	9.17159	25.5252	28.7968	5.73422	2.41001	2.88221	0.247188
HCFC1R1	4.42004	11.8462	9.24446	3.85702	4.2357	2.4122	6.50625
HEBP1	4.01297	7.81876	7.01694	0.548724	0.240238	0.590579	0.027222
HELZ2	3.91141	15.1471	9.32483	0.79593	3.28334	1.32548	0.769971
HERC5	2.45388	10.9462	6.6898	0.565404	4.32372	0.515333	0.0233745
HERC6	1.43152	4.36626	3.58994	0.424364	0.752815	0.296022	0.0043522
HEXB	15.8955	17.7383	29.3667	10.1149	7.8181	8.19264	0.0895657
HEXDC	7.13099	13.6931	10.8445	2.69401	3.4683	3.23074	5.80614
HHEX	4.64749	8.72957	10.815	1.07006	0.154113	1.99668	0.00935513
HIST1H2BD	3.23854	6.51499	15.3277	2.06592	2.83074	4.71771	2.62806
HIVEP3	0.974348	8.86152	7.60854	0.864143	1.57025	0.657925	0.0173653
HKR1	4.02028	5.35706	4.62085	2.92938	3.42533	2.58319	2.93182
HLA-DMA	64.0746	123.745	166.587	68.5464	36.7936	67.5587	21.4716
HLA-DMB	26.067	57.5962	74.2703	30.4476	17.7554	36.8684	9.80037
HLA-DOA	11.3344	34.5268	47.5448	18.9166	11.4735	20.0949	6.73337
HLA-DPB1	50.9709	67.8329	96.9595	42.2018	21.7699	44.6819	5.84775
HNF1B	0.0449269	16.6554	6.90659	0.477837	2.98479	0.247317	0.0058582
HPS4	5.47286	6.86607	6.26091	4.61579	4.54505	3.87734	5.77659
HSD17B14	0.238048	6.53972	9.47666	0.935414	1.48707	0.889217	1.15735
HSD3B7	2.00046	3.09085	7.78383	0.341299	0.305965	0.365913	0.549761
HSH2D	21.0622	24.3541	28.1449	15.3962	15.9893	11.7819	17.98
HTR3A	0.35446	3.87036	3.84034	0	0	0	0.16921
IFI27	0.0584258	2.08067	2.57075	0	0.24204	0.107209	0.799928
IFI44	4.78509	33.7979	35.4881	8.74199	21.2031	6.09338	14.3868
IFI44L	1.81967	31.8396	39.8965	6.06132	11.8084	2.72032	6.04352
IFI6	11.0031	95.6011	123.31	4.72439	19.6875	6.71722	9.54665
IFIT1	0.808388	8.99367	7.52171	0.203969	0.365106	0.292768	2.871
IFIT2	4.26483	8.96705	8.07145	1.90258	1.56235	0.861351	2.99922
IFIT3	4.86548	39.7666	31.5841	4.58362	2.68173	3.54196	4.08635
IFIT5	2.27678	7.16731	5.50602	1.15118	2.2992	0.770181	0.0244755
IFITM3	29.6187	50.3247	37.4581	1.06241	4.05816	0.346663	0.591222
IFNLR1	1.04007	7.08877	8.48111	2.24734	2.8941	3.18177	2.78305
IL11RA	2.69532	2.95788	3.95118	1.4783	1.60798	1.15427	0.955614
IL1RN	40.901	61.6213	82.9203	0.093268	0.0195095	0.0097217	0
IL2RA	3.49597	18.2758	16.7403	2.71362	4.23901	2.44515	0
IL4R	15.961	18.1196	28.432	4.77919	5.4638	4.74967	10.765
IL6	2.02324	8.78133	3.77799	0.046377	0.252226	0.135354	0
INAFM1	4.17824	5.98161	5.10678	1.36076	2.53868	2.30007	1.94173
INHBA	2.18287	18.5877	28.9408	0.0279863	0.00638628	0.00636464	0
INPP5F	1.5144	9.4379	14.7047	2.37593	0.910071	3.12621	0.329113
INPP5K	5.45169	5.83771	6.97834	3.52302	3.42818	4.57831	3.85039
IRAK2	3.41561	8.14897	9.63878	1.54325	3.11464	1.37959	0.0758982
IRF7	24.8903	55.878	59.0432	11.9742	32.1008	11.855	3.67525
IRF9	27.1837	42.148	44.2349	20.393	20.7826	17.6645	11.6406
ISG20	10.633	29.7696	34.2767	14.5835	25.453	12.0821	13.2259
IST1	15.0436	16.5696	17.1001	11.3547	13.6672	11.3534	10.9949
ITGA1	1.64021	3.083	2.20126	0.492181	0.427961	0.724263	0.00343112
ITGB3	0.836632	8.3781	7.34001	0.592661	1.44413	0.366709	0.0168121
ITGB8	0.26041	5.69055	4.71759	0.676748	1.62812	0.998188	0.00187486
ITPR1	5.48126	9.4113	8.95826	2.49343	4.03139	1.49884	1.13933
JUP	2.11052	8.96371	8.64246	0.34744	0.999071	0.231043	2.92712
KAT5	10.1917	10.7207	12.7636	7.33059	7.0932	8.08026	9.63169
KCP	0.0101207	1.9841	2.73372	0.317359	0.2865	0.285529	0.0178156
KCTD11	4.21675	4.15698	9.36553	1.67609	2.76889	1.63549	0.36616
KIAA0930	6.45016	6.77913	13.9026	3.66868	6.1382	3.5452	4.76369
KIFC2	3.52916	6.5455	5.91394	1.99819	2.60271	2.09165	4.14667
KLHDC7B	0.82511	2.64455	3.20306	0.247592	0.796281	0.0580669	0
KLHL6	7.29065	21.1035	24.7259	3.57629	6.68827	2.34197	9.56356
KLK1	0.464205	28.0804	32.7116	5.28359	21.5294	2.20292	0
KMO	2.63082	3.72671	8.31207	2.12407	1.13252	2.44793	0.028124
KRTCAP2	22.5842	29.2221	35.6553	25.5537	19.7526	21.2379	27.1353
LAMP1	26.3054	37.1866	48.2708	22.1338	20.6134	35.8904	25.0139
LAMP2	3.21821	3.85662	4.31841	2.50343	2.85099	2.43417	3.16474
LARGE2	1.78485	5.16012	3.673	0.0313707	0.0236233	0.0235432	0.00669202
LASP1	33.7383	35.0359	40.0732	27.0643	31.4748	28.251	26.8263
LDB1	17.0997	18.9629	20.2881	10.8296	10.5364	11.3103	13.586
LDLRAD4	1.33891	3.26982	3.94605	1.11775	1.07499	0.700154	0.0208492
LGALS3	46.4449	75.1719	146.324	8.46741	13.9831	8.22868	0.339526
LINGO3	2.54111	2.07481	7.55536	0.593945	0.554533	1.16873	0.100434
LIPA	10.1347	15.2059	25.656	11.8464	14.0823	11.7583	7.62821
LMNTD2	1.02259	2.40635	4.70529	1.01481	1.14444	0.947402	0.501984
LOC391322	1.46947	3.99133	3.95735	1.72641	0	0.856908	1.49066
LOC645177	0.0289715	2.48855	2.27331	0.497269	0.608101	0.334917	1.86316
LPAR5	3.40363	4.2345	5.06047	1.42122	0.990203	1.07472	0.547562
LPIN1	3.70964	11.6246	16.6355	2.80968	4.16665	2.30097	0.168619
LPXN	24.5859	78.9854	77.3967	33.3877	29.7342	48.4431	19.2322
LRRC32	1.47961	10.8326	11.8283	0.858706	2.89191	0.102932	2.15236
LRRC37A2	1.03507	4.11067	3.20909	1.06133	0.535061	1.04412	0.740903
LRRK2	4.19374	5.69676	9.31509	0.0735866	0.484867	0.0669401	0.00178381
LTA4H	14.539	19.26	21.9424	12.6373	13.6162	10.6221	12.9203
LTBP3	3.2063	4.42816	7.58194	0.58232	1.03678	1.14761	0.30333
LTBP4	3.02423	6.06282	4.81954	1.53321	4.08202	1.31728	3.97791
LY6E	22.0212	116.994	108.143	41.0142	52.8478	23.1538	13.4343
LY9	11.9293	25.955	18.6247	0.802833	4.41316	0.389221	0.0796563
LY96	2.16131	4.89973	4.34902	1.59501	2.65698	1.41467	0.0309317
LYL1	7.61496	8.16906	11.5022	1.95008	1.73273	1.6621	4.344
MACROD2	0.302762	17.1742	34.978	2.6459	3.80655	2.00793	0.0304547
MAF1	23.1149	23.024	26.7648	18.9222	19.5487	22.0373	20.1084
MAN2B2	4.93837	5.57321	6.05708	3.54708	3.12155	4.10169	2.91402
MANBAL	4.61164	7.69048	10.2573	6.41335	7.241	5.86337	5.10977
MAP1S	7.21995	10.0805	9.23989	5.05108	6.41859	6.36301	6.9158
MAP4K4	6.95241	14.3698	17.7099	0.922365	0.694575	1.07422	9.5822
MAPRE3	1.99667	2.8419	2.814	0.27908	0.727468	0.84136	0.0381625
44622	0.573074	2.21651	5.19559	0.0478885	0.831426	0.159732	0.00851302
44628	6.09336	5.53476	8.39895	3.68052	3.3039	3.34405	4.11538
MCEMP1	0.793304	3.00074	7.03616	0.106157	0.0148037	0.103274	0
MET	2.48721	5.84497	3.73672	0	0.031743	0.0316354	0.0053953
MFSD12	11.1353	15.6204	19.5205	4.31811	6.01656	6.30741	7.66578
MGAT4B	11.2313	18.0554	19.9121	7.61842	9.48157	9.51588	5.37756
MIA3	4.43474	5.49553	5.02573	3.01613	2.47247	2.47137	2.54422
MICAL3	1.10451	2.95388	3.50462	0.724398	0.772541	0.930839	1.88306
MICU1	5.78329	8.81848	8.8263	4.98278	4.65858	4.6849	5.68273
MMP1	0.0294739	16.0121	9.83451	0	0.0101751	0	0
MMP14	2.89415	45.8425	50.1756	0.0987054	0.14004	0.128829	0.100702
MMP7	0.124642	5.16671	31.7326	0.0685693	1.08434	0.0343068	0.0292545
MMP9	13.1338	122.97	400.33	0.145299	0.0414452	0.148697	0.0704438
MPZ	0.817662	2.77394	3.06825	0.465605	0.524936	0.355352	0.193596
MRAS	1.66549	2.46714	3.99295	0	0	0.0528942	0.0526221
MRNIP	8.39165	12.4792	12.4898	3.29113	7.1771	3.98618	3.00205
MROH1	3.11244	4.72804	5.54767	1.94412	3.022	2.35363	1.26509
MS4A1	51.837	198.357	323.154	98.8537	67.0359	98.9442	48.4877
MS4A4A	0.357613	2.68448	2.27745	0.0103544	0	0	0
MSANTD3	1.33282	5.44297	10.7187	2.32549	1.80781	2.33351	2.56368
MSANTD3-TMEFF1	0.547292	1.84644	3.63327	1.02051	0.596648	0.547055	0.62875
MSMP	6.80428	6.78334	7.93723	4.64208	4.74085	5.06632	6.01918
MTMR10	3.97404	5.70424	6.8816	2.57809	2.38479	2.26779	1.99684
MX2	7.55806	26.9614	23.9972	11.2076	12.7649	8.92211	0.627994
MYCBP2	6.64106	11.0245	9.78226	7.33361	8.07391	6.03266	8.23276
MYD88	17.4929	17.7783	23.8611	10.2399	6.58991	9.95087	8.90364
MYO18A	10.1137	17.416	16.024	6.9985	8.9029	6.28286	4.3231
N4BP1	6.76048	9.29501	8.02893	3.94278	4.54788	3.14747	3.07762
NAT6	2.71056	3.24688	4.34554	2.10442	1.66896	1.14655	1.87278
NCBP3	4.19107	8.17018	6.20263	2.96426	2.82868	3.26458	3.69233
NCF4	16.4896	21.1103	23.6848	5.01027	4.47376	4.73467	2.63667
NDRG2	0.205453	1.2141	3.82945	0	0.0265978	0	0.0301386
NEIL1	2.81985	4.73294	18.3249	0.542526	0.766017	0.890657	5.23507
NEU1	9.22851	17.4402	19.1493	7.39744	8.77936	9.4205	5.53025
NFATC1	3.83724	7.91813	7.26193	1.38321	1.37813	0.942254	6.92727
NINJ1	45.9306	66.7295	68.9949	3.96241	8.02644	4.44402	13.5396
NIPAL3	1.18649	2.848	2.51425	1.28002	0.9788	1.49503	0.840867
NIT1	5.09598	6.83186	6.34127	3.80806	4.19673	4.40025	3.00179
NOXA1	1.84411	3.08538	3.47658	0.0574247	0.576572	0.0718272	0
NR1D1	2.20818	3.88151	3.81676	0.984062	1.68861	1.06397	0.770896
NR1H3	0.848859	12.6708	13.6148	0.546283	0.453393	0.396752	1.86078
NRP2	1.08419	2.56418	5.11604	0.0537972	0.029356	0.0321821	0.0149688
NSMAF	7.39061	14.0717	16.0251	7.78437	6.13996	6.88335	3.72714
NSMF	5.77987	10.0644	11.2394	6.50676	8.01949	5.51979	7.18057
NUBP1	4.24356	6.47666	6.08863	4.84303	4.40404	4.96949	5.22746
NUDT14	0.726678	2.94728	3.79939	0.281318	0.761892	0.518553	2.0846
NUMBL	0.865567	3.65165	3.96598	0.57584	1.10631	0.603915	0.316546
OAS1	5.54285	54.2984	48.7498	8.27802	11.0493	4.25647	13.4174
OAS2	3.10707	15.4981	12.8229	5.72726	4.3277	3.72994	10.4811
OAS3	3.76854	54.3827	45.3942	2.0639	7.63385	0.732598	0.143783
OAT	2.42446	4.15039	4.01166	0.670787	2.04596	0.887805	3.20295
OPN3	3.60677	6.97814	10.9654	4.62491	2.89124	4.06921	0.00625215
OSBPL8	5.7588	9.30335	12.983	3.56316	3.89057	3.10028	6.74666
OSER1	10.0292	12.2904	16.6648	7.23965	8.56848	5.94235	9.67981
OSGIN1	0.542095	3.02705	3.76337	0.111337	0.119772	0.258627	0.0593761
OSTM1	3.01978	4.46372	3.81364	0.763288	1.4478	1.87489	2.15504
P2RX5	4.00455	27.467	11.3386	4.24721	4.06506	3.79214	8.2352
P2RY11	4.1563	10.8965	18.6121	7.09364	3.9079	8.52139	4.30328
PALM2-AKAP2	7.49317	24.612	54.3303	16.1647	11.2435	14.4674	3.30251
PAPLN	0.670584	7.04873	7.8847	1.13185	1.89848	1.00226	0.0366684
PARP10	15.9298	20.7208	19.1784	6.36842	10.3667	8.81252	6.86932
PARP12	9.95147	17.6802	11.8289	0.796603	1.29054	0.818469	6.94467
PARP14	21.8592	36.4627	30.5858	10.3761	14.2687	7.17275	0.0320232
PARP15	10.3233	15.57	21.24	9.15696	6.80731	4.46575	0.0157848
PARP9	10.7325	31.4839	24.5499	3.57806	4.72217	2.2089	3.22622
PBX4	1.71022	3.91406	2.38748	0.436981	0.98495	0.635816	0.418526
PCED1B	6.32833	18.0528	12.0432	0.410357	1.49523	0.223524	0.0635354
PCP2	0.542095	2.2587	4.28459	0.735618	0.873341	0.174076	0.360498
PDCD6IP	12.6145	15.9355	17.4179	10.6287	9.16879	8.2843	10.797
PDE4DIP	4.03972	4.74392	7.19539	0.355091	0.0922058	0.428835	0
PDE7A	9.28104	13.2515	15.2896	6.44504	5.35178	4.52064	1.46273
PDGFA	0.349431	7.80772	6.10123	1.07651	0.572142	1.69	0.0175746
PGAM2	5.85758	5.76857	11.7789	2.32231	2.44017	2.61204	1.38251
PGD	19.4362	36.1147	51.1437	32.0774	20.5042	34.8018	25.0091
PHACTR1	4.05857	26.0804	23.0774	6.40546	7.12541	4.45182	0.0217237
PHC1	3.20027	5.59719	4.15636	2.48148	2.6695	3.02561	3.08524
PHF11	17.6769	22.825	22.2449	9.36481	7.47431	6.41377	6.50551
PIK3C2B	3.60049	8.34718	8.55115	2.17851	3.0193	1.59587	6.08379
PIK3CG	7.84348	9.84868	10.9248	1.38874	1.69462	1.12681	2.97845
PIM1	27.5889	24.1274	43.1654	4.2087	8.01261	3.75409	15.5324
PINK1	4.43333	5.18696	7.33857	1.69361	1.78345	2.67699	4.41086
PKIG	3.989	38.2534	42.0563	3.07226	6.94537	3.22223	22.3683
PKN3	0.464338	4.47368	3.30292	0.681193	1.3575	0.454806	0.0441829
PLA2G4C	0.916814	4.02613	6.78522	0.897342	1.84855	1.45525	0.0990112
PLBD2	4.20256	6.10511	5.78795	3.28749	4.16847	3.27974	2.3216
PLD3	26.2884	60.8612	107.029	15.5621	18.6729	15.267	10.8752
PLD4	3.62088	67.8766	51.3723	2.00734	0.250969	2.0779	1.23869
PLEKHB2	12.1951	15.7594	13.723	5.42108	8.88157	7.03495	11.3751
PLEKHM2	15.587	23.3943	30.489	9.88491	11.6029	13.5767	5.08601
PLK3	4.35772	18.5925	17.0148	2.89779	3.69894	5.22433	0.784231
PLPP3	0.220421	5.20343	6.14452	0.0326471	0	0.128339	0.00994901
PLSCR1	12.1568	21.59	16.5102	1.82903	2.97896	2.56719	0.03723
PLTP	1.37048	3.27512	5.8891	1.04759	2.66941	1.16143	1.10043
PMEPA1	1.245	3.98711	5.4314	0.99321	0.602355	1.35904	0.0639883
PNKD	3.21881	7.4904	5.01941	7.67334	6.48846	10.0816	15.9781
POLD4	12.6448	24.7882	31.3698	10.458	9.65207	8.80695	9.2971
POLR2A	18.434	34.9952	35.9198	16.7172	19.777	15.6689	23.0912
POLR2J2	6.61237	12.048	12.3945	3.54838	6.40243	3.32147	4.95244
POLR2J3	4.90776	8.14135	6.85534	2.97542	4.89843	4.28452	4.73101
POU2F2	12.7942	30.4536	38.2216	17.8336	17.4068	13.6339	20.5866
PPFIA4	2.33232	2.85868	7.97806	1.35363	2.36525	0.0448711	0.26274
PPIL3	8.86802	12.3229	15.829	11.2764	9.53367	5.42232	8.29768
PPP1R14A	1.19107	3.70182	2.20571	0.0397119	0.0747614	0.024836	0.0635354
PPP1R3E	3.1507	4.96916	7.57595	1.97013	2.35632	0.931607	3.46686
PPP3CA	6.58919	9.15751	9.8318	2.03091	3.39713	1.87852	5.53012
PQLC2	1.66144	2.94598	4.21017	1.57918	1.36936	1.97525	1.32707
PRCP	4.64145	6.44502	7.44603	4.44681	5.31666	3.81736	5.83138
PRKCZ	2.36678	3.13601	3.42605	0.174575	0.264749	0.181967	2.04047
PTPN7	11.42	13.1817	17.3246	8.60161	8.96806	14.0127	11.3907
PUM1	10.0598	10.5247	10.9445	8.43253	8.2183	7.54467	8.82286
PXDC1	1.71922	8.18003	8.35046	0.239086	0.732519	0.158321	0.0600024
QSOX2	6.14747	12.5601	13.7636	4.19249	5.40289	5.66147	7.27246
RAB11FIP4	6.68365	6.46523	9.64665	0.99588	1.33067	1.12489	3.54133
RAB29	6.36776	13.6762	12.9164	2.69608	4.40227	4.55089	4.9819
RAB7A	40.4017	59.3258	52.0754	45.7382	39.5679	37.9554	40.6968
RAD9A	5.51426	10.9904	8.12907	4.42023	4.72868	5.09161	6.68667
RASGEF1B	5.56734	8.64195	11.5847	0.0489608	0.00682765	0.0340225	0.632464
RCAN3	1.0989	4.72355	4.69695	0.282825	0.150859	0.247632	2.89596
RDH5	0.880975	2.5771	3.30718	0.761596	0.666199	0.837142	1.02156
REEP5	10.5301	11.5144	13.5193	9.3331	6.61183	8.8313	6.05733
REL	17.838	30.5137	22.8621	7.01956	5.17044	3.3836	10.278
RENBP	6.73942	13.9828	14.3422	2.43325	2.14562	2.32201	0.111867
RFTN1	18.9407	55.2373	72.3841	29.1191	38.2749	35.1239	42.7179
RGS16	0.732244	29.0253	57.5178	6.10907	16.2024	9.92651	10.5148
RHOBTB2	1.40762	5.24287	5.95392	1.5346	1.93312	1.707	3.78701
RILP	1.7919	2.84234	2.67787	0.430471	0.723959	0.473824	0.0367314
RNASE1	6.78238	16.4806	35.472	0	0	0	0
RNF220	7.18983	9.2711	9.19179	6.17517	5.7633	7.46566	8.04954
RNPC3	6.99995	8.45498	8.52831	7.65273	5.38722	5.48145	5.65963
RP9	3.64001	4.97133	5.94721	3.42694	2.45279	3.25356	4.41852
RSAD2	1.42138	36.4538	27.8401	0.0219648	0.0771882	0.021979	0.412329
RSC1A1	5.75285	8.82174	7.72631	5.39118	4.00129	3.47157	6.34658
RTKN	0.208648	2.86356	2.7267	0.376726	1.37412	0.198792	0.106733
RTP4	2.7104	5.37772	4.9353	1.49108	0.591972	0.742214	1.33073
SAMD9	6.00417	7.44604	10.6728	1.29976	1.53094	1.18003	4.44405
SAMD9L	9.06546	17.5447	22.2259	2.15259	3.85184	1.67058	2.25555
SBF1	13.5748	17.4543	17.5001	5.90309	10.5554	9.12292	13.9388
SCAMP4	7.72629	9.59165	11.0393	6.4085	5.50669	7.01662	3.85958
SCARF1	2.43599	4.85312	3.49428	0.210302	0.567194	0.302224	0.0763604
SEL1L3	16.7735	22.7942	32.1829	4.65329	5.81065	3.24848	19.2365
SELENON	2.90996	4.08064	4.72373	0.747899	0.487209	0.44992	0.072174
SELENOO	7.36543	8.4449	10.0905	5.27821	6.34846	7.86074	6.14866
SERPINB2	12.0995	56.0708	19.8444	0.420248	0.125155	0.899841	0.0151945
SERPINF1	2.54385	2.41473	3.49917	0.497366	1.11381	1.28081	1.86192
SERTAD1	6.34198	10.6171	17.9064	2.95758	3.39057	6.48591	1.6524
SESN1	4.3844	7.01448	7.41857	0.73881	1.65451	1.60058	4.0637
SESN3	3.95682	6.51332	9.71448	0.325236	0.225852	0.427458	0.473684
SETBP1	1.57801	2.49705	3.51285	1.69259	0.406864	0.869453	0.0382342
SETDB2-PHF11	11.6795	15.8124	14.2011	6.79318	5.5726	4.11328	9.76432
SETX	10.7318	11.615	18.162	8.84286	7.93442	7.15075	4.93401
SGF29	7.45576	6.67693	11.4355	3.73974	2.89355	4.12442	6.57655
SH2B1	5.08902	6.06498	6.30449	4.02982	5.06961	4.13236	4.46393
SH3BP5	14.7664	19.859	31.1733	6.61823	6.89168	7.16956	2.08586
SHF	0.622585	2.16922	3.45509	0.826946	0.844236	1.05751	0.0592404
SHISA5	24.5227	27.9327	36.6049	13.6686	12.8276	12.7113	14.2271
SHISA8	2.73458	5.49118	4.70847	1.40555	2.8528	1.11253	0.0351367
SIAH1	2.78446	4.73838	5.98083	2.30096	2.87974	2.23131	3.97776
SIGLEC1	0.696936	4.24456	5.92701	0	0.00288143	0.00287166	0
SIRT6	2.50184	3.86669	5.10041	2.70916	3.53672	2.54488	3.89923
SKIL	6.42997	9.46238	9.80831	1.52027	1.87051	2.31007	2.96094
SLAMF8	0.844255	1.75859	5.78772	0	0.00651302	0.0259638	0
SLC10A3	4.39194	5.46608	6.54221	2.98662	2.83236	4.42826	3.59716
SLC12A7	2.24979	4.88627	5.1764	0.506125	1.08425	0.527554	0.043435
SLC17A5	2.84336	4.71032	5.71968	1.58285	2.75783	2.04971	1.50455
SLC1A3	0.236485	2.3779	4.15707	0.183668	0.0768381	0.105294	0.0163251
SLC23A2	6.86809	11.411	11.3041	3.27531	1.80505	2.47248	2.44637
SLC29A3	1.01172	2.26722	5.9792	0.631242	0.332233	0.687683	2.06329
SLC43A3	32.4831	43.4177	37.4983	26.7379	27.9893	28.6074	21.9568
SLC48A1	0.993662	2.80458	3.39491	0.544102	0.644589	0.890461	1.03051
SLC50A1	10.2474	20.8181	23.9965	12.1479	11.787	10.2026	8.48724
SLC6A6	13.4055	19.5214	19.4888	5.81568	3.62578	4.21968	13.3415
SLC7A11	3.0332	2.90206	6.70755	0.316621	0.726522	0.402033	2.19
SLC7A7	4.22147	9.83115	10.108	1.86061	5.53965	1.07869	1.42683
SLCO4A1	6.73328	22.8597	15.6073	3.14008	3.98285	3.34371	3.21289
SMAD3	6.98791	10.377	10.0173	2.91048	3.72397	2.13039	3.54565
SMCR8	6.23827	8.46929	10.0417	3.37524	4.32701	4.67229	2.54855
SMTNL1	1.50511	4.46063	3.36739	0.364885	0.657574	0.187241	0.449063
SNX10	7.00808	19.374	21.1856	5.18686	6.42669	3.57946	2.04194
SNX2	4.93833	6.60546	6.58537	3.64112	4.15043	3.8568	3.87669
SNX3	19.9484	24.8397	26.457	16.5887	14.7682	14.1752	18.0459
SNX9	5.60757	15.3718	16.9786	4.67768	5.32928	2.99065	0.0421842
SOAT1	2.99547	6.21977	7.30971	1.63201	2.77472	2.34512	3.41122
SORBS3	3.41619	6.10247	8.22473	0.400828	0.711883	0.293247	0.104865
SP110	14.7103	31.3335	30.8331	14.1225	10.6019	9.69353	14.262
SP140	10.1764	23.3593	19.7621	13.1767	12.2613	8.36647	4.45965
SPATC1	1.21289	1.93581	3.37163	0.0325487	0.122552	0.010178	0
SPHK1	4.45577	7.8951	10.1308	0.218988	0.354638	0.265077	0.0678118
SPIB	6.31759	24.7075	19.2471	8.92373	9.27285	9.70116	17.7856
SPINK1	0.229872	5.40291	1.71384	0	0	0	0.053953
SPINT1	1.18455	5.07497	5.72503	2.24938	1.5195	1.23299	0.23992
SPPL2B	7.49171	8.23165	15.9681	3.72019	4.74654	4.92091	7.67258
SPSB1	0.948903	3.0125	7.11258	0.247404	0.229775	0.198051	0.0158329
SPTLC2	3.34753	4.7049	4.00959	2.43591	2.34569	2.33538	2.10231
SQSTM1	48.3996	89.8385	121.926	19.6396	31.9466	46.5564	10.344
SRGAP2	2.49977	4.38591	3.63193	0.707616	0.625561	0.775262	2.39095
SRXN1	3.63288	9.47266	16.3697	2.1501	2.59803	3.59058	0.0609921
STAP1	4.22432	11.6752	15.9123	4.0727	2.74109	2.00267	12.5677
STX7	12.3353	17.2899	21.468	10.2197	6.88632	8.45901	10.059
SYNGAP1	3.01568	4.51108	3.39834	1.96701	1.86778	1.05212	2.01521
SYNGR3	1.31266	5.77758	5.79077	1.88808	2.97387	1.2702	1.55651
SYS1	0.606775	1.14458	1.37315	0.260786	0.648059	0.945959	0.41167
TAF3	4.24747	5.89148	4.99392	3.37753	2.5892	3.01927	4.6004
TAGLN	1.41431	2.97033	3.9891	0.678304	1.5357	0.465803	0.851155
TBC1D2	4.03739	17.0495	14.3289	0.152179	0.100045	0.163155	0.517863
TBL1XR1	5.44206	8.6515	9.88659	5.53768	4.69097	5.95813	8.85139
TDP2	6.46113	19.0587	31.7482	9.32899	8.57011	12.4106	12.3866
TFEB	10.5807	37.0754	32.9138	12.4243	17.5579	15.5668	7.51335
TGM2	1.76856	4.26971	3.78279	0.0916082	0.277524	0.0750725	0.0505395
TIAF1	5.6317	8.20394	7.07193	3.84041	5.06095	3.49185	2.6704
TINF2	11.9758	14.4583	14.008	9.57264	9.31283	10.7691	9.06232
TJAP1	6.28314	7.40215	9.17495	3.60708	4.81942	4.71071	4.04727
TLE3	8.79794	9.4309	12.2931	4.52655	6.13219	5.30692	6.00982
TM4SF19	1.32912	6.06332	9.53575	0.146238	0.495551	0.0914577	0.233967
TMEM110	2.62215	6.85071	3.97996	1.88551	1.99171	2.52484	1.93494
TMEM123	27.1343	45.0425	55.2724	27.1474	36.7092	20.5769	33.8693
TMEM131	10.9641	13.1837	15.699	9.32094	6.30966	6.21275	6.45694
TMEM132A	0.478437	3.55246	4.50265	1.32918	1.49752	1.59121	0.0701834
TMEM138	2.3413	7.30325	8.46996	3.23416	3.62249	6.24437	4.10138
TMEM150A	2.1295	2.88241	2.93359	0.804167	0.946978	1.31631	0.296499
TMEM150B	1.38268	4.81698	3.21459	0.016536	0.0622611	0	0
TMEM154	2.93873	7.34599	7.58329	3.65074	4.13034	1.42812	2.33327
TMEM156	2.79428	5.83879	6.84824	3.95285	2.36528	2.16748	1.95049
TMEM159	1.56301	3.61936	3.14432	1.40704	2.12737	1.27621	1.82548
TMEM176A	1.31036	4.08436	7.16575	0	0.167889	0.0185911	0
TMEM176B	1.63021	9.47816	17.5571	0.0129975	0.0652509	0	0.0415897
TMEM222	6.5767	8.52996	10.3319	5.8405	5.55463	8.48902	5.7605
TMEM251	1.36159	8.599	7.93169	1.90888	2.33511	2.52364	3.00248
TNFAIP6	0.925622	7.20635	3.79114	0.0433373	0.285553	0.135517	0
TNFRSF12A	2.2669	2.94395	3.9984	0.328575	0.843509	0.224173	0.955799
TNFRSF13C	17.265	32.3194	40.0384	13.6937	27.2412	9.29755	6.14885
TNFRSF18	3.67214	22.5848	7.69406	0.826783	3.77867	0.897562	0
TNFSF12-TNFSF13	5.21318	6.02768	9.838	1.72159	3.12678	1.57362	1.59789
TNFSF13	3.15917	5.06987	9.28498	1.31084	2.89293	1.45538	2.16791
TNK2	8.792	17.6155	13.493	3.31434	7.50576	3.23448	12.5632
TNNI2	1.74566	1.05413	4.98612	0.041754	0.0786057	0.0261131	0
TNS3	4.85199	5.15813	10.9561	0.680472	0.742197	0.777678	3.76506
TOB1	7.21285	7.1536	9.94086	3.09394	2.66418	3.41872	6.43724
TOB2	7.10785	11.8698	11.8486	5.55614	5.35298	7.96844	3.62277
TOLLIP	4.21576	7.78927	7.48511	3.45498	3.84509	5.0915	2.71292
TOX4	8.65179	10.0264	11.1705	8.34578	8.05027	7.05745	7.75709
TP53BP2	7.32585	9.10297	9.7233	1.3595	1.62135	1.91001	3.80724
TP53I11	4.72629	7.98657	9.19608	0.143651	0.123628	0.195081	0.227639
TPCN1	6.78868	11.9386	13.7446	5.37131	8.16549	4.67525	8.80141
TPRA1	5.10685	12.03	12.5893	4.88296	6.42181	6.50833	6.13163
TPSB2	0.397195	1.95458	4.75166	0	0	0.0331289	0
TRAK1	3.15284	5.64307	7.13397	4.76567	4.52006	4.04302	3.38704
TRANK1	6.93619	10.0124	11.5427	0.392913	0.90869	0.342364	5.42924
TREX1	5.3622	17.292	13.7365	7.18429	8.05131	5.01955	2.67037
TRIM21	8.63575	11.8511	11.5677	6.17444	4.92864	5.79227	3.59994
TRIM56	8.58016	14.172	11.5647	5.85699	9.29828	7.00318	6.29935
TSC22D2	4.29469	5.89084	5.8579	2.15713	2.93128	2.56265	3.31017
TSPAN13	1.63666	4.06419	3.35198	0.032446	0.0610827	0.0608756	0.181687
TTC24	1.25036	3.09136	4.09868	0.158129	0.244769	0.257125	0.00562203
TTC7A	5.71072	9.84851	9.83899	4.36865	5.86274	4.69228	4.27291
TTLL4	1.87449	8.33432	10.9751	2.88061	2.11573	3.14739	6.68501
TUBB6	4.24665	12.2033	12.8681	4.25826	7.95971	10.4097	9.02853
UAP1L1	6.70898	9.5049	13.619	3.88797	7.56115	2.74697	0.347207
UBAP1	10.461	11.6466	12.7444	8.35289	7.98449	7.6844	7.10921
UBE2D1	2.18646	4.47196	4.3777	1.58222	1.96364	2.59704	1.20453
UBE2L6	19.5705	46.4035	37.5351	19.1042	18.8612	10.7566	23.9928
UBR4	10.9771	17.6606	14.4071	8.0317	12.0676	6.69133	9.30747
UNC93B1	14.1673	19.6966	23.3093	9.71324	11.3891	12.0495	8.05398
UPK3BL	7.93058	15.3492	15.0567	4.0697	7.67603	4.1126	6.27817
USP18	0.516281	12.9804	10.803	5.41536	6.74908	2.77574	1.63991
VAT1	12.8579	26.2408	23.4891	3.92695	6.81714	4.1142	4.2959
VAV1	13.1881	14.5115	15.9499	11.2683	10.8369	11.7782	10.7677
WASHC1	2.54185	4.66468	3.81578	2.44397	2.61409	2.21654	1.54972
WASHC3	6.5677	8.58583	10.178	3.6131	3.59712	1.75432	3.82123
WASHC4	9.48396	10.9773	13.2303	5.9298	6.96942	5.12058	4.33535
WDFY4	8.61945	17.0066	18.4888	7.31883	10.2414	5.81837	3.60404
WDR19	2.28636	3.73194	3.03334	1.44382	1.24661	1.03746	1.69654
WDR81	2.73952	3.95839	5.25453	1.75192	2.04372	4.1663	2.74301
WWP2	5.12892	4.6417	4.51783	2.45055	2.06483	2.30247	2.24563
XAB2	12.0733	16.73	16.8414	10.7212	14.4112	14.5513	11.8754
XAF1	13.7275	45.7147	49.9216	1.99281	2.22441	1.37878	0.0461072
XPC	10.3668	16.9817	18.147	7.26003	12.182	9.39207	6.53185
ZBED2	0.712885	5.40614	5.39901	0.0210097	0.747105	0.0437984	0.0298787
ZBTB40	3.36988	4.42993	5.98089	2.7761	3.45403	3.10967	3.35262
ZC3H12D	4.50642	9.54045	15.4235	4.4772	5.67046	4.38885	6.45215
ZCCHC11	7.67767	10.4133	9.72678	5.37398	4.4501	3.44505	6.32845
ZCCHC2	6.29139	8.17282	18.6317	1.93164	2.05404	1.71983	4.19482
ZFPL1	6.81887	8.18215	9.5584	7.71404	6.67793	6.89199	7.00494
ZFYVE19	3.91049	5.22047	5.52503	3.13931	3.0603	3.1432	3.20524
ZFYVE27	4.9419	6.13259	7.06716	3.19541	5.04749	4.23535	3.55615
ZNF117	1.71227	2.90072	4.16416	1.7153	0.931273	1.09686	2.27666
ZNF256	1.16746	2.85381	2.97789	1.41715	1.28796	0.960513	0.007446
ZNF274	5.75812	7.62776	7.6417	3.68366	3.23765	3.73322	4.70416
ZNF317	5.81115	7.13461	8.04154	5.68424	5.41138	5.63068	6.99335
ZNF350	3.33034	3.54522	4.72934	1.11377	0.951204	1.3519	1.00519
ZNF439	1.92461	3.02553	3.52176	0.955937	0.26577	0.915689	2.36833
ZNF626	1.18726	3.08428	2.16902	0.123755	1.57046	0.189192	1.08531
ZNF627	2.53117	5.04086	3.37	1.9738	1.59494	1.64364	1.04975
ZNF646	4.18768	5.97977	6.29713	2.28886	3.12843	2.94064	3.07484
ZNF687	4.7592	7.24257	6.2915	3.40393	4.63925	3.87386	2.75892
ZNF737	1.92845	2.77978	3.93175	0.729943	0.666901	0.931417	1.14725
ZNF766	4.46825	6.12828	5.34025	3.21008	2.57742	3.15896	3.12519
ZNF791	4.91198	8.30999	12.0621	4.50785	3.87264	3.27943	1.62908
ZNF91	3.16169	4.31951	3.45754	1.79084	1.23152	1.49214	2.61802
ZNFX1	9.34051	14.5703	13.86	5.66597	6.69346	6.96399	5.02087
ZNRF2	4.41739	7.08341	6.73646	2.74228	2.8765	2.48191	1.793
ZSCAN18	3.58095	5.26297	6.51831	1.06927	1.342	1.29134	0.0393273

## Sheet: cluster5
	D0	D3	D7	D14	D21	LCL	AKATA
AAGAB	2.46562	4.43062	2.81368	6.19154	4.09963	8.01565	13.3112
AAMP	11.2361	14.8254	13.9202	15.0491	20.4202	23.6585	31.8245
AAR2	2.55087	4.06351	4.87808	4.39129	4.29282	6.93736	9.39134
AARS2	1.64501	2.87273	2.45141	3.01335	3.68071	3.99914	6.24572
AARSD1	3.64947	5.12906	3.16632	6.57164	6.53012	10.0449	19.0495
AASDHPPT	4.05815	4.85397	4.07942	6.39557	6.91012	10.0164	21.7875
AATF	10.5969	16.2753	13.224	17.0567	13.4394	20.244	25.6327
ABCD3	0.536526	2.02946	1.68371	1.59546	3.70444	3.11316	5.49657
ABCE1	3.74393	6.81303	4.9031	15.568	12.9273	19.9883	29.6524
ABCF1	10.1043	15.8126	11.3727	16.1926	13.0745	24.1997	29.0651
ABT1	6.00154	7.65582	8.77356	8.95429	6.97897	9.59764	11.6585
ACACA	0.696967	1.20543	0.472538	3.33217	1.92125	2.65855	5.85509
ACAD9	3.45245	5.48617	4.06661	6.34499	5.26379	8.82817	17.0756
ACADM	2.22877	9.69009	8.90786	18.6409	19.067	23.2834	35.3101
ACLY	10.0681	18.348	12.2467	29.7262	23.5913	28.529	40.0074
ACTR6	0.972736	1.56189	1.54349	1.67112	2.985	3.50723	4.21906
ACTR8	2.78589	3.76068	3.72142	4.53192	4.09247	5.63134	6.57048
ADH5	4.14003	6.97635	6.3461	10.6403	10.4848	14.4513	18.7329
ADI1	1.85625	1.11914	1.51381	2.78855	2.11923	3.79466	5.35444
ADIPOR2	8.72099	8.56531	7.0974	9.82884	10.7975	9.97244	14.0112
AFG3L2	3.16362	8.11829	7.41825	11.9136	12.937	18.1189	23.1015
AFMID	1.9858	4.16518	4.09141	5.69858	3.77191	5.11999	11.148
AGL	1.26122	2.06542	1.68416	3.37392	3.74319	3.17093	4.97713
AGPAT1	7.84199	8.95767	10.3485	10.6229	9.85229	10.4143	12.8938
AGPS	1.52021	2.35706	1.94973	2.7998	2.73586	4.37814	4.99145
AHCY	1.9971	10.2777	4.49752	27.2049	22.7664	32.7649	74.8683
AHSA1	13.9779	19.5721	13.1854	29.5157	16.7631	41.8724	68.2533
AIMP1	3.83315	4.819	4.56514	6.47332	5.39782	6.56952	10.0952
AIMP2	1.67657	4.55937	2.13383	7.8665	4.726	14.3778	22.7648
AK6	2.19282	6.30637	4.76629	11.007	7.34918	10.5704	19.2655
AKAP1	0.827528	3.72511	3.23018	4.10984	3.51853	6.13543	8.26814
ALDH16A1	3.07225	4.17007	4.34117	3.87661	3.63921	8.05754	9.19467
ALDH3A2	1.77157	3.67564	2.89599	3.70064	5.84999	4.47231	9.43952
ALG3	1.88592	4.76662	4.68477	7.6468	5.3291	8.61542	23.9765
ALG8	1.38709	3.71826	4.07909	7.6493	5.56054	9.74134	13.2592
AMD1	7.23991	11.7392	8.92156	14.134	13.3975	19.0771	41.6816
ANAPC1	1.95941	3.74326	3.18796	7.28527	5.84451	7.31891	10.3124
ANAPC13	2.46644	4.86347	4.8661	7.69729	7.411	11.0002	16.2502
ANAPC7	2.88058	5.35513	3.28033	7.07877	4.56481	9.59639	14.892
ANKRD46	0.664635	1.00449	0.455702	1.45363	1.3655	1.33856	3.11992
ANKRD54	2.2513	3.19029	1.8208	2.79308	2.47229	4.44056	7.11851
ANLN	0.0389588	0.947706	0.5714	3.09617	1.92432	2.21887	5.83809
ANP32A	24.5431	28.7957	22.0291	40.8935	30.0926	41.8179	65.8627
ANP32B	48.4923	69.2248	61.7171	115.591	75.3932	78.1212	159.886
ANP32E	10.0588	11.7877	9.41542	17.9078	23.8662	23.3493	53.4464
APIP	3.07215	7.8655	4.50586	8.80053	9.63615	10.0867	23.8981
APOO	0.34776	2.03017	1.95824	5.09715	3.89322	3.9313	8.01649
ARFGAP2	10.2498	12.7203	13.4804	12.1046	10.7709	17.7969	18.6556
ARHGAP11A	0.454042	1.80984	1.12611	4.83205	4.63456	5.25102	14.6702
ARL14EP	3.91536	3.45856	3.23596	4.10032	5.68357	6.54072	10.3523
ARL2BP	5.0146	4.90086	5.06806	5.33371	7.77295	6.48766	10.5786
ARL5A	4.34673	5.96043	6.01872	9.38502	8.67456	10.0628	15.3824
ARL6IP1	21.6313	29.2167	30.4274	30.3867	30.9247	29.7528	39.6121
ARMC1	2.36489	4.73797	3.41926	6.18855	5.73021	6.6513	14.7536
ARMC10	1.29152	1.78061	1.88672	2.05708	3.2272	3.37708	4.37374
ARMC6	1.25493	4.11657	1.95867	6.48887	5.32082	15.5597	17.7624
ARPC1A	6.72715	6.56168	6.96212	10.1893	10.9303	17.0372	27.1698
ASF1A	2.86144	3.60041	2.2883	4.33511	3.21048	6.18384	7.05056
ASPM	0.0594451	1.47536	1.13455	5.37832	3.49504	3.44858	8.1138
ATAD2	2.90523	6.78376	2.99036	9.11546	6.41613	7.8404	17.5793
ATAD3A	1.14467	4.55765	2.02085	8.45455	7.50818	15.3958	21.0391
ATAD3B	3.27601	5.35153	2.25767	5.17059	4.65137	10.3852	21.2056
ATG5	1.76558	2.43861	2.12218	1.9426	2.2293	2.88625	4.16686
ATL2	1.64719	2.85233	2.06072	2.54939	4.85756	4.42245	7.01065
ATP1B3	10.2893	14.4833	12.5489	19.9174	17.8219	32.0032	57.2609
ATP2A2	6.97821	7.73272	6.32563	13.4465	13.7813	16.5938	23.8355
ATP5B	51.0672	82.7967	66.2193	173.987	158.583	221.791	375.087
ATP5J2	16.2123	33.3649	35.8758	71.8204	51.177	60.7502	101.171
ATP6V0E2	1.24734	2.05445	1.19422	3.03072	2.13871	3.44753	9.01463
ATR	2.59336	2.72345	1.56823	2.93566	2.29514	3.52693	6.02703
ATRIP	1.42326	2.4968	1.73956	2.76633	1.95773	3.25437	4.49736
ATXN7L3B	7.47951	7.46599	7.40086	9.13869	11.4854	11.0167	15.9998
AUNIP	0.136201	0.471181	0.285375	1.1489	1.04787	1.64235	4.27756
AURKB	0.298621	8.19783	4.53849	14.6567	10.2015	14.2766	25.3996
AVEN	0.47626	0.900218	0.369409	2.94252	3.40216	4.57545	6.45974
BANF1	6.62052	13.5716	11.3004	27.0802	15.9857	35.2115	49.5774
BAP1	9.01724	10.7185	10.6831	10.0756	10.2126	13.197	15.6954
BARD1	0.646851	1.53698	1.34359	2.45403	2.88959	2.78251	5.50043
BAZ1B	6.67286	12.8568	9.52629	13.2936	10.3798	15.4791	20.4922
BCCIP	2.76267	6.41943	5.36029	10.5174	6.31158	11.7838	20.6431
BCKDHB	0.65673	1.17363	0.846458	3.52529	3.29224	3.51662	6.88494
BCL2L2-PABPN1	20.7502	25.6995	23.1569	28.6905	24.8358	34.3461	41.7727
BCS1L	2.13006	4.77248	2.84585	6.02512	4.0608	8.9367	13.288
BIRC5	0.0363538	2.68545	1.65036	8.39974	10.3701	16.6031	30.0834
BLCAP	5.86212	8.267	8.04102	7.96098	7.20685	10.9719	15.8581
BLMH	3.18359	6.15884	4.21535	10.0948	11.044	15.2966	46.1044
BORA	1.38188	2.6762	2.12958	3.55955	3.81648	4.98022	8.43394
BRCA1	0.337303	3.13238	1.6717	4.85314	2.30332	4.01969	6.6597
BRIX1	4.18573	8.28475	5.43904	14.2161	10.1455	18.4941	47.3634
BYSL	0.986485	4.15548	1.60188	5.45798	3.72669	7.94207	19.7799
C11orf58	9.13908	10.1591	11.1873	12.7107	17.8112	18.643	25.742
C11orf84	1.42424	5.74092	2.74987	7.17656	7.11631	8.34208	15.6321
C11orf98	12.7748	24.631	18.3738	33.4118	15.4431	36.1681	46.5403
C12orf29	0.946522	1.63152	0.936229	1.94864	2.43219	2.42395	5.65699
C12orf43	1.08083	2.49884	2.20171	2.93209	2.70864	4.57255	5.43601
C12orf65	3.61435	4.22394	3.57011	5.22656	3.88079	4.87261	7.98113
C12orf73	1.08436	1.45033	1.23429	1.88525	1.8746	1.77711	4.14792
C14orf80	0.952124	1.83099	1.03676	2.37135	2.5459	4.75292	7.3441
C15orf61	1.74061	0.854726	0.51534	1.58206	1.85122	2.64839	3.52712
C16orf59	0.0172263	2.01523	0.315817	2.9283	2.55718	5.38151	11.2703
C17orf75	0.737366	1.26502	0.923669	1.31962	1.98575	1.83165	4.18663
C1orf109	1.04445	2.28719	1.70678	2.02533	2.51005	3.81187	6.61613
C1orf131	3.46419	4.2728	4.01996	4.94641	3.48027	5.90578	8.08509
C20orf24	8.82087	11.5553	9.77095	12.1825	11.8265	27.0441	37.3764
C20orf27	1.46015	7.01139	3.20071	7.84938	5.33666	10.5607	26.3272
C21orf59	4.55942	8.06255	6.49744	8.49788	7.49018	10.8456	20.4226
C2orf74	2.14079	1.71536	2.11504	2.25729	3.17793	3.26537	5.02463
C6orf203	1.18013	1.63729	1.84305	2.47066	1.56173	3.24822	4.35676
C8orf33	3.04877	5.29508	4.35499	7.55192	6.68131	10.6185	19.9581
C8orf59	3.42301	4.5852	3.9501	6.28977	4.12698	4.56733	15.2118
C9orf40	1.30271	2.39693	0.914045	2.79365	2.72334	4.26622	6.70259
CACYBP	6.19415	7.43048	5.50812	12.0312	6.99096	14.5252	21.7387
CALM2	28.0672	29.1815	23.2462	43.1585	57.6485	77.787	123.023
CAND1	5.30563	8.37631	5.78661	11.7105	12.8761	15.9103	24.2811
CARS2	4.84056	7.80822	5.09033	12.8177	9.62582	17.7712	22.9897
CBX3	12.0001	13.3155	11.5923	24.7909	30.9313	47.4323	88.1756
CBX5	3.23865	5.40707	4.21759	12.1534	12.1394	10.4048	24.4367
CCAR1	11.3982	10.4242	10.0144	13.6683	9.54588	15.6619	19.6049
CCDC138	0.32739	0.87773	0.475646	1.15541	1.18568	1.5132	4.89321
CCDC34	0.0661424	0.65011	0.582057	1.20077	1.59838	1.51104	2.82541
CCDC43	2.09759	3.50921	3.90745	5.818	4.77794	6.04267	12.5614
CCDC51	0.693212	3.54364	1.93048	3.82323	3.45339	4.9995	10.586
CCDC58	4.34199	7.41007	6.20289	18.7577	8.72123	11.7182	30.4628
CCDC86	1.23868	6.15588	2.89183	10.7958	6.52487	17.2768	25.7084
CCNA2	0.386515	5.67138	3.41451	17.1022	11.1139	14.9613	36.7812
CCNB1	0.471932	5.40801	3.92705	23.7432	18.2384	27.0913	48.5249
CCNF	0.483177	3.71025	1.79627	6.1321	5.1524	7.57773	12.392
CCT2	7.45711	20.3698	11.1458	35.8271	25.3361	51.0127	88.7476
CCT3	10.1033	27.9171	17.3017	64.7779	43.9243	84.4717	110.071
CCT4	11.0489	20.3657	14.612	35.5345	37.2435	55.8254	76.917
CCT5	4.38643	11.3316	5.59072	22.9619	14.4093	36.0771	92.0908
CCT7	14.234	32.0888	20.5039	67.1891	46.7847	83.9095	116.01
CD2AP	3.55477	5.42542	5.18711	7.19521	9.12347	6.03317	11.8917
CD3EAP	0.719851	2.15247	1.89501	2.49324	1.59399	4.51957	10.2373
CDC25A	0.0340528	1.14397	0.430077	3.68009	2.42955	6.23292	19.8969
CDC25C	0	0.660353	0.632476	1.98485	1.93533	1.3353	3.4497
CDC45	0.0270568	4.11918	0.868079	7.61357	3.98847	7.99644	13.1614
CDC6	0.243425	3.63602	1.42024	6.34204	4.33183	7.78729	13.3187
CDC7	1.81386	3.49003	0.947049	5.63355	3.67202	4.19275	12.2604
CDCA2	0.0661944	1.30046	0.557345	4.63692	3.08755	5.02557	10.5777
CDCA5	0.157858	7.13565	4.11161	13.3498	10.1702	17.1176	33.646
CDCA7	0.48903	4.20102	1.42718	11.2334	5.34728	10.3081	22.6514
CDCA8	0.24254	4.96548	2.59902	12.4368	8.17056	12.5985	27.3048
CDK1	0	0.486833	0.29313	1.53049	2.61635	1.74932	7.98391
CDK12	4.55687	6.0424	6.20684	6.3013	6.90002	6.38578	8.62647
CDK2AP1	1.95419	5.64985	4.4522	10.8355	8.10746	11.3356	15.6007
CDK4	3.84524	18.7672	12.4899	26.8026	19.5083	35.5781	44.8216
CDKN2AIPNL	2.42649	5.16085	4.18209	9.15351	8.64705	10.7568	26.9931
CDV3	16.5356	23.9708	26.9067	34.4787	27.9183	42.8936	80.92
CEBPZ	5.21726	7.28796	5.6922	7.62138	7.18125	10.8889	22.8551
CELF1	7.97135	9.62505	7.95683	8.30466	10.1511	10.3424	12.9805
CEND1	0.0937084	0.191128	0.104121	1.36847	1.08227	2.56754	5.37858
CENPF	0.0817144	2.01665	1.23011	8.17107	3.89672	6.87298	19.1375
CENPH	0.555234	6.69768	2.08523	8.19721	11.919	10.8505	17.0717
CENPI	0.13969	0.653811	0.138213	1.32471	0.698104	1.4464	2.57608
CENPK	0.611456	2.3482	1.13111	4.44569	3.54859	5.84499	11.8399
CENPM	0.199746	3.32907	1.0742	7.88986	3.53061	7.91695	12.0956
CENPS	0.315866	1.16906	0.937577	2.12245	2.00954	3.27577	6.89735
CENPU	0.577384	5.35784	2.60772	7.01827	3.53094	5.67576	18.4433
CENPV	2.04791	3.46206	2.57664	7.82008	6.55421	8.04066	29.2215
CENPX	2.16023	4.45097	2.14524	5.49639	3.4092	9.50279	12.155
CEP83	0.389505	0.770617	0.387905	0.931188	1.12222	1.2243	1.45031
CETN3	0.831102	1.55955	1.09394	2.91914	2.85446	2.47818	5.08925
CFAP20	4.71024	7.44402	5.7968	8.00063	6.38447	8.03568	12.8512
CHAC2	0.199567	1.44758	0.308105	2.31132	2.20465	5.24721	6.77949
CHAF1A	3.20459	7.13414	3.54251	8.75012	6.21499	11.1583	20.497
CHCHD4	0.987847	1.55038	1.42107	2.99136	2.22122	4.36722	13.7883
CHD4	15.905	30.5032	25.1175	27.0028	23.0025	32.2864	40.3512
CHEK1	0.108793	2.12228	0.728872	4.26046	3.13818	4.29759	9.24922
CHERP	7.1258	10.4628	8.75542	8.95545	8.71936	11.9791	16.524
CHTF18	3.07671	4.82876	2.05217	4.928	5.65857	6.20145	8.53139
CHUK	1.70261	3.59223	2.87147	3.57945	3.56705	5.21715	7.79118
CIAPIN1	2.04149	4.39707	3.57482	6.78894	5.24063	10.887	14.3517
CISD1	0.478936	2.82134	1.9675	5.41593	3.92224	6.0694	11.1552
CISD2	1.21135	1.60436	2.05358	2.29379	2.44834	2.69223	4.48258
CKAP2L	0.0503756	1.6874	0.992373	2.53983	2.17284	2.07983	6.76032
CKAP5	3.03449	7.71967	4.77115	13.074	10.6773	10.7652	21.9359
CKS1B	1.54656	15.3847	8.90522	21.9132	22.8989	19.2976	44.6279
CKS2	2.0487	14.5674	5.75915	24.4445	35.7402	43.8581	135.946
CLPB	1.22689	3.33005	1.77817	3.98586	3.18809	4.72314	6.41591
CLPTM1L	8.44395	13.1014	13.6427	15.8589	16.6754	25.7639	33.8037
CLPX	4.12763	4.58871	4.63199	5.64048	7.11161	7.3786	8.95357
CLSPN	0.0473494	1.72536	0.44644	2.65135	1.35907	3.73058	7.61263
CLUH	2.1554	7.97791	5.26552	12.965	12.7729	24.3769	31.1568
CNIH1	7.98171	8.20101	6.91315	11.8502	14.2469	13.7239	24.5852
CNOT9	4.33182	8.01274	5.79644	9.32786	9.00646	10.4697	18.2803
COA7	0.636769	2.84167	1.47549	3.86067	2.47307	7.41231	12.081
COG2	2.30463	4.28602	3.0718	4.70095	3.66048	6.51301	11.0298
COG8	3.90036	5.4099	5.61204	5.76312	6.16984	8.41513	12.5182
COIL	2.4435	3.38404	3.91697	4.4984	3.87411	4.87201	7.96544
COMMD10	1.35221	1.51391	1.64139	2.59852	3.73452	3.92579	6.74965
COMMD4	2.54067	5.05576	5.87872	5.07868	4.82072	6.75282	8.78546
COMMD8	2.44892	2.48501	2.51933	3.74519	5.75804	7.7945	10.6745
COPG2	0.725576	2.61398	0.824951	3.39752	3.63497	3.32076	5.18819
COPS3	4.17594	7.5037	5.11411	13.1262	10.3752	16.087	24.2402
COPS5	9.09089	9.41076	9.33983	12.0318	12.6706	17.5362	19.0069
COPS6	9.97089	16.7457	14.6505	19.3446	15.7241	19.9201	35.5309
COPS7A	4.65113	6.5201	5.66793	7.70647	6.39423	8.19058	10.1657
COPS8	4.35213	5.99748	4.79549	8.49442	6.32659	7.79213	16.3423
COQ2	1.18774	2.75698	1.14882	2.02135	1.15636	4.10412	5.30472
COX11	1.28036	2.66979	2.77975	4.22002	5.72289	7.22596	15.7044
COX15	2.05864	2.78702	2.5359	3.71574	3.45712	3.15596	4.47583
COX6A1	34.9084	64.9517	54.7109	100.283	69.0576	104.315	163.147
CPSF6	4.77297	8.42104	7.06931	8.97329	7.71485	8.8	14.5703
CPTP	3.19064	4.16703	4.1107	4.79094	5.43018	6.30933	10.4302
CRCP	4.6777	5.58576	5.09753	5.23067	5.72163	7.8931	9.02759
CRLS1	1.05482	1.53115	1.57884	3.34296	3.13485	3.58181	6.82177
CSE1L	4.79973	10.6888	7.23884	17.6493	10.7984	21.5403	57.4783
CSNK2A1	11.7867	18.832	17.3433	26.0845	22.1106	20.4282	38.7945
CSRP1	5.92578	6.37727	8.63108	9.67241	10.7207	13.0841	16.9142
CSTF1	3.5865	5.679	5.52609	9.18291	6.28566	7.40791	16.6278
CSTF2	1.62409	3.44082	2.45603	4.74291	4.22691	4.68991	6.51249
CSTF3	1.57258	3.8402	2.19664	5.39674	6.51473	6.49264	9.53506
CTPS1	0.875033	3.20257	0.608869	9.46085	6.0596	14.7489	25.3418
CTPS2	0.768739	1.26833	0.709638	3.07634	1.9081	2.48195	9.08621
CUL3	5.09666	6.08822	6.21629	6.92766	5.77195	6.92921	8.10302
CXorf56	1.98914	2.88597	2.80637	3.07346	3.84043	4.95113	6.97421
CYCS	2.34716	4.0928	2.42004	13.4028	14.178	24.6185	41.5076
DAZAP1	21.4889	32.1568	21.3837	41.5206	31.1602	36.8615	56.9023
DBF4	1.19221	3.22909	1.72453	5.70029	3.68032	4.64125	8.90386
DCAF1	3.46197	4.7384	3.33772	4.6215	3.77436	5.87057	8.25625
DCAF12	3.67075	3.21163	4.18305	7.96831	9.44161	9.53577	28.5408
DCAF17	1.393	1.62401	1.05687	3.21613	3.21057	2.59267	4.48897
DCTPP1	2.82948	13.67	7.63575	17.5357	13.0875	27.5163	40.0078
DCXR	10.9606	13.77	8.51749	11.5943	12.5195	18.6225	29.5368
DDIAS	0.200598	1.08837	0.33171	1.54065	1.09716	2.11651	5.32674
DDN	0.101122	0.164053	0.0823959	1.50819	0.822316	1.81946	3.45464
DDX1	5.33569	10.1931	8.12837	15.839	11.649	23.7048	34.028
DDX10	1.12985	3.19443	2.10554	7.49189	3.67213	6.29654	11.4998
DDX18	8.86396	10.4249	8.70346	14.9773	13.9477	20.0767	35.8528
DDX19A	3.33219	5.51401	3.73142	6.15997	5.34689	8.73611	10.8412
DDX20	1.92555	3.25651	2.81733	3.30539	2.52108	5.01407	8.46225
DDX21	6.86742	17.1391	7.9856	22.5689	18.3411	29.7992	48.914
DDX27	8.23641	15.3921	13.7743	14.1973	11.0862	17.5934	25.6391
DDX28	1.8271	2.23499	2.44456	3.21765	2.47825	5.00666	6.57846
DDX31	1.57446	1.63694	1.1107	1.80208	1.91152	2.22497	3.01336
DDX39A	18.5111	31.9266	23.1479	31.7177	27.6366	50.3992	83.4751
DDX46	6.09022	8.32528	5.83535	12.0884	7.59262	14.6019	18.485
DDX50	6.26523	7.4963	6.43532	10.7535	12.7028	11.6637	16.2806
DDX51	2.4044	2.73706	2.3103	2.81878	3.07398	3.86933	5.5108
DDX52	0.863334	2.12073	1.65252	2.81415	2.44381	4.15699	5.33615
DDX54	5.03812	11.6411	11.145	11.3508	11.3756	14.7178	28.352
DDX56	4.83032	7.75169	6.7009	8.35314	6.87422	12.3695	18.1718
DEK	23.821	26.7371	20.9572	40.6011	27.5588	41.571	64.2657
DENR	7.07291	10.5724	10.4769	13.0759	14.0565	18.9856	26.2795
DEPDC1	0.0154713	0.264464	0.280492	2.1874	2.11151	1.9766	10.0314
DEPDC1B	0.0503992	1.16065	0.56124	4.36226	3.62674	4.26951	10.3505
DHFR	0.789463	5.21825	2.62418	7.89873	5.02802	10.8495	31.1969
DHODH	1.06885	1.97522	1.44055	1.78628	1.81904	3.02941	5.33606
DHX15	16.212	22.6252	18.4624	29.5927	22.9713	33.1629	49.3943
DHX30	4.94881	7.33717	4.98475	8.70256	8.71413	15.1005	22.3214
DHX9	9.49651	17.4215	14.4142	24.5809	14.6462	31.7117	46.5119
DIABLO	4.04946	5.30595	5.10948	5.60851	3.83804	6.21567	8.85612
DIS3	2.99069	4.22245	3.44248	5.88133	6.24443	6.0878	12.284
DKC1	4.85313	8.34644	4.70748	15.383	11.0961	24.4478	31.6291
DLAT	1.04537	3.49529	2.85508	5.69412	5.15045	7.04233	19.0493
DLG1	3.02755	3.85077	3.0562	5.3478	4.75893	5.08934	8.06462
DNA2	0.174168	1.29901	0.578374	2.89977	2.46408	3.76726	8.40331
DNAAF2	1.41764	2.97065	2.12178	2.52848	2.72005	3.36116	5.26535
DNAAF5	1.66755	4.37927	2.58029	6.19112	4.17438	6.44948	9.73169
DNAJA1	15.614	20.8146	16.5105	18.917	21.5088	45.6037	54.1601
DNAJA3	3.77262	9.33936	6.1704	11.21	10.3012	15.8531	27.5025
DNAJC11	3.72165	6.31441	5.95392	10.0636	6.86797	13.789	21.123
DNAJC2	5.66898	6.97596	5.83522	9.34102	5.91366	10.0577	15.6381
DNAJC9	2.41293	8.39708	4.90803	10.2615	6.91718	14.4874	22.473
DNMBP	1.85743	1.38441	1.21855	8.79257	4.87371	6.38171	10.4756
DONSON	1.55	4.43963	2.47162	5.70301	4.49558	6.75874	11.9897
DPM1	4.03545	7.09846	5.96189	9.07447	8.61213	13.5382	20.0912
DPY30	2.249	2.94883	2.54056	2.62446	4.63494	4.47854	8.23783
DR1	8.28047	11.0827	8.74809	9.05301	13.112	12.9532	16.4352
DRG1	6.72098	10.3109	10.4958	15.8856	14.2353	20.6417	31.9921
DRG2	5.18134	6.11029	5.67529	7.50766	6.30453	8.96202	10.8985
DROSHA	2.52668	3.97314	3.21463	5.61979	3.89978	4.67313	11.017
DSCC1	0.0185397	1.57137	0.438089	1.99906	1.82624	3.22335	9.16702
DTD2	0.831603	1.22372	1.06116	2.3709	2.23894	4.18198	5.09444
DTYMK	1.44117	5.45135	2.4438	9.64256	5.59382	15.4381	24.6073
DUSP12	4.03936	5.6325	5.35405	7.58084	5.66914	7.31611	8.96408
DUT	1.14911	4.14038	2.01952	7.79255	12.3833	22.8429	45.2421
DYNLL2	6.9466	12.215	10.5961	10.5321	15.6865	18.8158	24.8024
E2F8	0.0159253	1.3356	0.5596	2.86922	1.4899	2.27385	8.7044
EBPL	1.09422	3.63696	2.57571	7.3276	10.9874	10.095	23.336
ECI1	2.83248	6.63649	4.37028	9.82769	11.6567	9.88036	20.2898
ECSIT	2.37687	5.53268	4.80393	6.7644	6.72945	8.47924	16.5492
EEF1E1	1.14074	5.83347	2.47519	11.3807	6.90279	12.5064	31.4372
EEFSEC	2.8686	4.48953	4.54409	7.0392	6.49784	7.38485	14.9718
EI24	2.72184	4.88664	4.58858	8.1994	9.71185	13.8984	30.3486
EIF1AX	3.59178	5.76106	5.0862	8.93792	8.11498	12.4557	20.0766
EIF2B1	11.0228	16.7913	15.8278	18.0269	12.643	18.8745	24.5515
EIF2B3	0.495844	2.32931	1.34576	4.54098	3.79612	6.15154	12.0316
EIF2B4	4.75328	5.09637	5.58138	5.42598	5.27448	7.20739	9.69211
EIF2S2	11.0294	25.5959	19.4917	38.7199	25.6274	36.7878	58.9825
EIF3B	10.0891	22.3542	18.38	39.0906	32.0532	54.5963	68.8524
EIF3C	0.933654	1.98569	1.9479	2.49888	3.47207	3.62166	5.49881
EIF3J	3.62332	6.72924	4.68444	11.691	11.6131	16.5442	26.4888
EIF4A2	68.2126	57.4039	46.376	69.2184	82.9618	91.7119	110.247
EIF4A3	10.7228	18.4625	13.1058	23.9429	22.6351	35.8129	43.1226
EIF4EBP2	8.29489	9.2419	7.46432	11.1567	10.4671	10.5162	19.683
EIF4G1	15.0388	24.4122	17.7067	35.1588	28.1311	55.7992	86.258
EIF5A	29.6454	67.0335	42.9482	140.35	102.524	199.384	279.55
ELOB	19.277	26.6023	24.8766	33.6457	26.6782	45.2811	52.6415
ELP4	0.767156	1.37324	1.52755	2.76699	1.49433	2.60098	3.61309
ELP5	4.00452	5.75192	4.94107	6.86081	6.1706	8.01295	11.9576
ELP6	1.54878	3.35374	3.62078	6.95351	5.03817	10.6573	14.077
EMC1	1.96374	2.55615	2.574	3.70695	3.64691	4.89378	5.95693
EMG1	2.76171	6.32486	4.81142	7.72244	4.48788	8.94534	12.7312
ENOPH1	3.65796	5.35622	3.67817	7.21452	6.80668	7.41734	19.8199
EPM2A	0.299464	0.432346	0.28193	1.19328	0.97794	1.03589	3.36712
EPRS	7.63881	14.1354	11.7901	26.5062	21.0737	25.9469	37.5183
ERCC1	3.39752	5.27722	5.67999	5.40216	4.50443	7.10687	9.11276
ERCC6L	0.213316	0.829695	0.374787	1.50724	1.13685	2.35314	5.7499
ERI3	2.76435	5.20179	4.45046	6.24842	5.78936	7.50525	13.0058
ESF1	2.41115	4.41598	3.86359	7.45979	4.72039	8.68871	11.4412
ESPL1	0.967558	2.80254	2.02617	4.26526	3.9586	4.29191	13.3524
ESRRA	3.43905	6.2844	4.74007	4.48483	7.60179	11.3896	16.5718
ETF1	5.41181	10.2676	7.10259	16.0523	14.6783	26.6581	31.5492
EWSR1	28.3562	32.6075	30.3787	35.5317	23.878	37.0381	55.3575
EXOSC2	2.31552	4.54938	2.9002	5.60806	4.07855	8.6622	20.2499
EXOSC3	2.05061	4.83395	4.06896	4.9326	4.78062	6.82099	9.08033
EXOSC6	4.04994	6.30075	4.78866	5.95343	6.01399	10.2277	10.6865
EXOSC9	7.36759	9.9966	5.97099	12.7066	9.97941	11.4719	23.635
EYA3	2.45966	3.1695	3.29739	4.05552	3.55611	5.23819	6.62544
EZH2	2.80757	8.82538	4.23027	8.88179	7.02476	10.8792	22.2906
FABP5	21.6759	24.039	8.86224	42.1265	26.5416	60.2686	110.485
FAHD2B	0.465417	0.943471	0.612605	1.31303	1.23595	0.739056	2.33881
FAM111A	8.19257	9.3402	7.68607	10.8168	7.91917	10.2308	14.2346
FAM111B	0.519185	6.46827	4.97416	9.61434	2.88511	9.25408	25.7129
FAM122B	3.78967	4.34689	3.22796	4.05838	4.22226	4.79239	6.92021
FAM126A	1.78953	3.85053	2.77513	4.65276	3.57925	3.55771	6.61865
FAM133B	1.78776	2.42866	2.07336	2.39434	3.25744	4.10319	6.07285
FAM136A	4.62698	5.69055	5.44153	14.7325	8.67398	19.2513	33.9216
FAM216A	2.62743	4.67842	5.01418	8.84503	5.42323	7.10496	21.8002
FAM35A	2.23267	4.15009	3.59482	5.43428	4.05012	5.99789	8.86595
FAM72A	0.0584258	0.711588	0.357049	1.8578	1.15372	1.21414	5.95147
FAM81A	0.0444764	0.656598	0.232267	3.39436	1.32885	3.44441	13.6324
FAM83D	0.0923652	1.07314	0.719684	4.07139	3.98584	6.52256	9.18645
FAM98B	1.5179	2.28399	1.65994	4.02227	6.22641	6.75063	9.19537
FANCD2	1.81492	4.08931	3.00558	6.51415	5.26712	5.73851	11.3144
FANCE	0.878102	2.22806	0.657361	1.84171	1.7658	2.38671	5.1267
FANCI	1.74625	6.76415	3.01206	11.3288	8.23011	11.5473	18.4293
FARSA	9.00507	21.7234	16.7591	23.9539	24.2014	38.1682	57.0398
FASTKD5	2.72313	3.93488	3.6755	5.21095	4.01738	7.66376	9.16184
FBXL6	3.12566	3.95338	3.10819	4.66914	4.49018	6.91289	8.08462
FBXO5	1.21557	3.4915	2.21638	8.39738	3.21039	7.51426	17.3911
FDX1L	2.15471	3.70093	3.72749	4.46795	3.77651	6.20442	7.31363
FEN1	1.2642	12.2991	5.6879	18.4922	12.3044	31.409	40.1286
FIZ1	1.33896	2.41044	2.31948	1.91981	2.97728	3.64913	5.345
FKBP1A	11.0497	23.128	22.8448	42.8767	39.4786	42.022	45.9699
FOPNL	3.17295	4.76449	6.16065	6.43925	5.83915	7.7792	10.2472
FOXM1	0.615255	5.13824	2.68355	10.163	6.44145	8.09092	25.9459
FTSJ1	3.72189	6.19338	4.76465	8.22708	6.34612	8.70645	11.6738
FUBP1	16.0848	22.3455	14.9384	29.8449	24.8481	27.753	43.2997
FUBP3	5.60976	6.92808	7.22558	6.441	8.09612	9.18117	13.1353
FUS	18.8762	19.5137	14.445	23.9081	15.8736	28.969	43.7252
G3BP1	7.45116	17.3049	14.938	24.8863	21.8492	35.5532	43.5571
G6PC3	2.34504	5.39062	5.79109	8.58644	6.4898	10.3829	14.7075
GADD45GIP1	13.0482	24.8567	22.1698	32.0694	27.611	38.4434	51.2649
GANAB	25.4254	20.9579	20.3892	26.2778	28.9651	26.6417	36.8778
GAR1	2.65698	5.67725	3.12843	9.67317	6.81939	13.0565	22.5449
GARS	10.288	36.617	20.733	33.729	29.7244	31.1932	67.8745
GART	3.8812	11.3124	4.95473	15.4844	7.39034	16.0505	27.5612
GATC	5.34414	6.88383	6.76981	7.75763	7.91303	9.96678	16.0605
GDAP1	0.262534	0.741548	0.589007	1.40867	0.660505	1.50461	3.90817
GEMIN4	2.2377	4.85344	3.28474	5.29941	5.4865	8.24312	12.7651
GEMIN5	1.58889	3.23137	2.37037	4.3762	3.28038	5.70602	12.2145
GEMIN6	2.16504	5.03683	3.61068	8.83831	6.09117	8.74378	12.9651
GFM2	3.01303	3.76377	2.71239	4.72406	3.35256	5.15134	6.58907
GGCT	0.947445	5.53345	2.79849	8.28739	8.76578	10.1051	20.7178
GINS1	0.106454	1.72873	0.723423	3.37328	3.36342	5.38551	19.9187
GINS2	0.344613	6.01771	1.8736	16.3302	9.99339	15.389	32.4232
GINS3	0.20526	1.92351	1.06801	2.29711	1.78974	3.24451	6.94428
GLMN	2.07162	1.46797	1.01624	2.87629	2.33526	3.77224	5.11035
GLO1	6.30896	14.7173	11.0097	31.3009	31.0076	28.9228	47.0598
GLRX5	3.92765	8.12366	5.09321	16.7061	13.1127	22.165	32.5741
GMFB	2.63787	3.66803	2.9748	5.39329	6.92382	9.52014	15.1233
GMNN	1.28195	4.77239	2.53602	9.74253	7.39124	9.63969	28.2895
GMPS	6.36905	12.6456	6.91254	27.7291	15.7932	18.7164	38.1019
GNB1L	0.69234	2.14998	1.65855	1.38132	2.34551	2.41378	4.41996
GNL2	5.67339	11.467	6.92646	13.6327	10.4546	15.9812	21.2729
GNPAT	5.93009	8.6933	8.60693	9.82405	9.18919	10.1009	12.2973
GOT1	1.6679	7.00794	3.13438	8.47203	6.05385	9.4628	15.0631
GPATCH4	1.72498	7.37162	2.58599	12.4477	5.57355	15.4121	26.5932
GPN3	2.41129	3.55619	1.84731	5.27727	4.94637	5.74719	10.8679
GPSM2	0.679611	1.78308	1.39005	2.55863	2.3813	1.97875	5.27905
GRPEL1	2.82047	5.40037	3.85138	5.97501	5.36138	7.99756	11.2409
GRPEL2	0.898376	1.71157	1.17735	1.62361	2.5283	2.3458	5.32755
GRSF1	2.94234	5.28393	5.90713	6.21466	6.74584	7.9852	13.8577
GRWD1	1.65571	6.36806	3.93568	8.91387	7.29274	19.0147	21.1324
GSPT1	4.34113	7.51128	4.80896	12.0732	7.48725	11.6662	17.3296
GSS	3.70455	6.29651	4.68373	9.21868	6.60238	8.08981	18.4557
GSTP1	48.5214	82.973	82.2927	161.286	99.767	171.059	295.704
GSTZ1	1.12502	3.30841	3.74237	4.73434	4.5325	3.73501	10.7391
GTF2H3	1.48283	2.77695	2.79229	4.32537	4.50003	6.11614	8.13425
GTF2H4	3.46469	6.63485	5.87258	6.5902	5.13419	7.63581	9.0813
GTF2I	5.32606	8.4554	11.489	11.6687	9.59989	12.4693	16.8175
GTF3C4	1.17847	1.77589	1.95964	1.97223	2.77076	3.12415	5.92681
GTF3C5	7.2038	9.56795	9.31004	9.23681	8.4962	9.75005	11.4145
GTPBP3	1.82099	2.88647	2.06056	2.54459	3.13393	4.56598	9.45488
GTPBP4	3.16989	9.64199	5.33148	14.1593	12.4934	21.2986	30.0935
GTSE1	0.157705	3.17235	2.12577	7.87765	5.9359	9.87202	13.7483
GUF1	2.91661	4.04572	4.20876	5.30352	4.89596	6.25007	10.4
H2AFV	4.37283	6.49101	5.34917	7.47369	8.58582	10.8642	22.7005
H2AFZ	22.166	54.861	30.8925	84.4391	87.4718	156.153	324.752
HADH	1.71093	6.85858	3.94591	10.2799	6.22499	8.87586	20.6896
HAUS2	0.921165	1.53088	1.39692	2.45873	2.56763	4.46051	3.08294
HBS1L	1.11398	1.60108	1.22722	1.75332	2.90414	3.07304	3.62294
HDAC2	2.69236	4.35965	3.82884	6.44614	5.80082	7.41055	10.7595
HDDC2	6.3382	5.78825	3.82031	12.3234	8.56058	10.2403	19.2577
HDGF	24.8911	33.9718	34.4003	53.1188	34.7299	51.1268	83.6132
HDHD2	3.39025	4.46761	4.49406	5.40326	3.78658	5.20606	7.21124
HEATR3	1.23431	1.08894	0.622885	2.49248	2.09497	3.90006	6.88995
HELLS	0.172777	2.70082	0.639076	6.46339	5.33053	8.40358	12.2724
HINT2	4.60237	8.63923	6.04574	11.9023	10.2756	9.97436	17.4652
HIRIP3	0.750951	2.10157	1.78694	2.72002	2.28504	3.49368	5.49822
HIST1H4C	0.575269	0.806658	0.351556	0.435151	1.19158	5.39342	7.84809
HJURP	0.0573504	3.00739	1.98604	7.90861	5.00249	6.39306	14.8796
HMBS	0.757956	3.78569	1.58646	6.05657	4.14739	8.9838	17.6343
HMGA1	25.249	72.5668	59.1858	127.002	94.6238	115.681	194.954
HMGB1	16.191	20.5174	16.5114	28.4269	19.0322	28.9003	42.9221
HMGB2	48.1229	32.9701	23.2087	82.3822	51.3778	68.6962	99.1641
HMGB3	0.339493	0.941394	0.652712	5.16228	3.37118	5.95831	10.7302
HMGCS1	2.70225	3.05863	2.78128	6.91714	7.69582	6.296	18.1
HMGN1	57.4651	55.1785	41.5447	84.0145	69.4046	114.764	236.613
HMGN2	37.8791	38.2775	36.4614	70.7859	45.5021	101.839	147.483
HMGN3	10.1398	13.2566	9.89968	37.8583	25.5653	35.976	57.9611
HMMR	0.102678	3.34337	1.89881	11.9259	8.53806	9.89761	21.768
HN1L	2.60798	6.56096	4.13684	9.75618	7.65486	13.3768	25.3738
HNRNPA0	17.3966	26.3111	19.3738	26.5611	36.2008	45.4439	53.5988
HNRNPA2B1	53.9277	67.3932	46.2726	102.029	93.0131	134.304	213.87
HNRNPA3	17.8402	25.121	17.2667	27.2436	25.3097	32.5647	67.6992
HNRNPAB	10.0225	33.3438	14.0523	63.352	46.1369	98.5813	143.987
HNRNPD	35.5985	49.2403	37.4907	70.7603	56.6938	65.0741	109.715
HNRNPF	25.1229	43.9962	30.5193	39.9282	35.6761	54.6286	71.8853
HNRNPK	57.9434	61.816	59.9037	92.9283	81.7056	107.221	147.82
HNRNPL	50.871	68.3167	51.1558	88.1772	68.7829	85.6757	135.255
HNRNPM	14.4268	20.2744	14.93	30.4842	34.739	73.2392	95.0201
HNRNPR	6.28779	8.00523	5.75364	10.8473	7.56219	11.8556	18.3407
HNRNPU	28.9387	40.8292	35.9832	43.3709	33.2161	56.2725	82.5813
HRAS	4.27023	5.04913	5.16056	6.81	5.86362	8.43547	10.7687
HS2ST1	2.12885	1.97734	3.32978	5.35577	6.9625	6.03941	9.90311
HSP90AA1	140.298	77.4535	55.6864	141.788	75.5983	230.031	427.144
HSP90AB1	100.271	213.267	116.261	322.572	232.219	351.743	473.486
HSPA14	1.24703	2.22168	1.47809	2.92127	2.75333	4.22915	5.64068
HSPA4	9.63533	19.3533	13.9385	29.9537	20.9992	37.8711	59.6779
HSPBP1	1.12014	4.46367	3.64752	3.13959	4.68556	7.49398	17.3192
HSPD1	30.9451	46.9346	18.5684	110.893	88.7544	180.446	320.539
HSPE1	15.5377	24.8684	12.8403	44.2768	27.4295	55.5438	111.356
HSPE1-MOB4	2.68057	2.40519	1.95455	2.70776	4.05908	5.02846	10.8371
HTATSF1	4.41121	5.86248	4.11026	8.25758	5.95693	8.75828	16.7768
IARS	6.79386	19.2697	11.9663	24.7956	19.6098	27.5253	39.9902
ICE1	3.23562	4.11651	3.21075	4.29184	3.7786	4.80983	6.10152
ICMT	1.56967	3.73042	2.1463	5.16192	4.49194	9.41834	15.8747
IDH3B	7.88998	11.0862	11.5843	16.0215	15.5016	19.1739	53.8794
IGF2BP1	0	0.0307509	0.10163	1.38464	1.00029	1.6725	5.77609
IKBKAP	3.35133	3.50974	2.22715	3.66914	3.9229	4.15355	7.7799
ILKAP	7.82249	6.75849	5.22583	6.99236	7.21927	11.501	14.4942
INCENP	2.2251	6.59894	4.1001	10.1063	8.48721	9.51341	14.3699
INO80C	1.07102	3.57356	3.32295	3.86155	3.32201	4.94344	9.76512
INTS8	6.07394	7.09477	5.95721	8.28537	6.38775	7.12911	9.40532
IPO11	0.791092	1.87218	1.25196	2.92679	2.18919	3.98617	5.37056
IPO4	2.02543	4.47343	2.67549	10.0111	8.07876	15.69	21.2141
IPO5	3.62586	11.1545	5.69089	32.802	23.7895	32.7789	64.1311
IPO9	2.24777	3.97747	3.4664	4.40976	3.29392	4.29699	6.26745
ITGB1BP1	2.22005	2.89346	2.10733	3.30722	3.7399	5.85857	8.46061
JMJD4	1.09006	2.52327	2.5435	2.62889	3.62633	5.15966	7.36532
KANK2	0.257782	0.272378	0.186964	1.89189	0.934911	1.70364	7.09422
KAT14	1.7254	2.79529	2.09961	3.36477	2.12192	3.87095	8.43165
KBTBD4	2.69446	4.01838	4.26779	4.16256	4.24472	5.54711	6.14345
KEAP1	5.86422	10.4033	11.9545	9.20209	9.85343	14.8231	20.0934
KHDRBS1	21.5563	27.1436	23.4626	34.748	37.0936	37.5868	61.897
KHSRP	14.5651	30.468	25.2388	39.3004	36.7925	39.7397	61.9591
KIAA0922	8.49101	14.2462	18.0607	21.7137	18.2825	16.0012	28.6966
KIAA1524	0.374626	2.08896	1.20896	3.70245	2.85888	3.4145	7.25021
KIF11	0.289943	3.74962	2.35576	10.1203	7.03909	9.18136	18.3125
KIF14	0.0289038	0.825519	0.42628	3.25862	1.89188	2.53252	5.11738
KIF18A	0.170064	1.73471	0.984849	3.59974	2.74541	2.5745	5.77825
KIF18B	0.0228854	1.89661	0.911062	3.99641	3.25053	4.53531	12.6458
KIF22	8.72271	11.4231	5.26224	16.0433	12.4827	16.3563	30.6366
KIF2C	0.161835	6.70399	3.38811	13.9117	9.7609	12.7884	26.9197
KIF4A	0.0436149	1.98035	1.02426	4.45944	2.42632	4.39887	8.67935
KLC1	11.4418	14.1751	11.5024	12.5831	13.799	14.4046	18.7884
KNL1	0.0711601	1.6628	0.943334	3.37069	2.3382	2.42067	5.65938
KNOP1	1.1002	4.59411	1.83688	5.22973	2.6612	6.76899	10.3797
KNSTRN	1.00099	2.91662	2.17389	5.67972	4.78654	5.49895	18.6692
KPNA2	1.18505	12.0064	6.54903	35.7909	23.4504	51.455	77.6205
KPNA3	2.56687	5.02932	3.21392	7.85198	7.14543	10.313	18.806
KPNA4	3.16791	4.5321	3.74406	4.24139	5.14211	5.47062	7.48668
KPNB1	26.3441	34.324	24.5882	54.7784	45.5978	63.6206	79.0889
KPTN	0.433011	0.915384	0.979656	1.409	1.73022	2.44706	3.22194
LAGE3	2.46755	6.85107	7.54882	6.35657	7.36577	11.1637	19.4728
LAMTOR5	15.5399	24.7448	22.2799	27.9884	29.7054	25.7452	38.0416
LANCL2	0.573386	0.39233	1.09846	1.4496	1.35227	3.09878	3.61775
LAP3	25.0463	33.9921	27.9274	33.8757	34.2083	31.6848	43.9288
LARP1	12.2553	17.3137	14.2018	21.5619	22.4578	22.7679	49.5392
LARP4	1.07261	2.93862	1.67951	3.61897	3.92858	5.74936	13.3439
LARS	4.11642	10.6299	5.82618	10.164	8.63779	11.2818	21.675
LARS2	0.817377	1.9176	1.72484	4.85638	3.51053	6.8182	10.0425
LAS1L	3.91796	7.03683	4.61075	11.0306	6.71682	12.879	20.3134
LBHD1	6.41621	11.0881	8.97167	15.9774	6.73312	16.2129	21.0184
LBR	10.5028	13.3503	9.00741	13.1582	12.7666	16.5393	28.0778
LIAS	0.967047	2.30308	0.984963	1.08617	2.4204	2.60628	5.5798
LIG1	3.44822	10.6326	6.49425	9.89727	9.40151	11.6938	15.7105
LIPE	0.680332	2.00373	0.804554	1.39189	1.63518	1.91306	3.81937
LMNB1	6.4404	17.2964	6.55216	19.4449	15.5395	23.4656	41.746
LONP1	19.2871	26.511	22.1237	24.3893	30.2958	25.9409	36.5322
LRBA	3.15584	5.16553	3.85198	9.88089	6.17613	6.28184	11.5991
LRFN4	0.63233	1.65334	1.59994	1.61116	2.7038	2.6641	6.13833
LRR1	0.945778	2.07945	1.05544	4.29815	3.65308	6.37593	11.1152
LRRC47	5.68195	7.16793	8.69215	8.47147	8.89187	13.0885	14.9766
LRRC58	2.39452	4.67772	3.26795	5.02824	5.38329	5.58607	8.6894
LRRC59	6.21017	12.0926	10.3418	17.7092	16.2146	24.2031	30.3541
LRRK1	1.59962	2.54339	2.70631	3.47128	4.08427	3.57732	5.34821
LSG1	2.33965	4.8524	5.02827	5.7445	5.64309	9.08693	16.4326
LSM10	8.48592	15.4333	12.2575	13.4143	11.2795	17.8612	28.1362
LSM3	7.5861	15.4766	17.4589	34.9407	28.1393	33.5417	55.2626
LSM5	0.630016	0.975666	1.10205	2.72822	3.92692	4.85223	9.36739
LTV1	3.07438	6.20498	3.87425	9.91538	5.1585	11.2577	15.1997
LYPLA1	3.31684	6.95768	7.6163	14.5855	15.5134	13.6637	24.2665
LYRM7	2.32225	2.21614	1.65685	2.83787	3.17538	4.25079	7.19085
MAD2L1	0.448554	4.19837	1.81156	11.9198	16.6432	17.2041	46.8495
MAGEF1	2.00912	4.87188	4.28968	6.97108	7.13745	7.15915	17.6786
MAGOH	6.00951	8.87751	8.07044	9.2242	15.0859	20.4718	26.4031
MAGOHB	0.654406	0.501949	0.68362	1.10157	1.3053	1.87818	4.29278
MALSU1	5.5903	10.5957	6.76454	15.4281	12.5156	12.4476	22.3187
MANEAL	0.467601	0.424633	0.400062	0.842468	1.21071	2.29254	5.83048
MAPK12	0.239312	1.12656	0.941467	4.05656	3.84166	4.70346	10.005
MARCKSL1	27.1467	24.9264	21.582	56.9318	45.4949	58.6587	87.6196
MARS	13.6325	27.8083	15.1335	22.769	19.5359	28.3406	39.4823
MARS2	0.772197	1.54806	0.571834	3.46345	3.42479	6.92012	10.4054
MAST2	1.6632	2.59879	1.97716	3.24066	2.93542	3.74342	9.42735
MAT2A	12.6461	23.8367	16.7393	33.0734	24.3361	45.7082	80.8222
MATR3	20.5814	25.3529	18.9983	29.9302	25.4788	29.8717	53.2231
MAZ	15.2907	17.1052	13.4299	23.3968	18.3572	23.9096	48.1801
MCAT	0.632179	1.61933	1.29399	2.12021	1.8932	3.77356	5.54183
MCCC1	3.21418	5.52441	4.69318	15.2931	9.48679	10.7715	20.8539
MCM10	0.030818	2.11048	0.546167	3.28228	1.94058	4.46601	8.90053
MCM2	2.17087	22.1319	10.9719	31.9974	20.5068	34.0529	71.7954
MCM3	4.29953	22.2945	8.99833	27.94	17.0234	29.1615	62.0637
MCM4	0.84715	13.0213	4.12422	21.1367	13.1359	26.5715	54.6625
MCM6	2.9955	14.2015	4.81521	11.5334	8.77404	14.5738	33.0721
MCM7	8.04063	22.2373	8.78554	34.6491	25.9441	47.1027	84.405
MCMBP	5.45573	5.81775	4.35353	7.28904	5.62203	8.02576	9.9087
MCUR1	0.884236	1.94687	1.82943	2.45338	3.3906	3.30856	5.59451
MECR	0.458386	2.2008	0.823505	3.18406	2.11249	3.83823	5.73583
MED10	11.3078	13.2175	12.9705	10.9858	16.0481	16.9698	22.3144
MED27	0.555157	1.09056	0.306433	1.12312	1.63215	1.9963	3.7619
MED4	3.31106	4.16248	4.43978	5.68031	6.67636	8.37024	10.5027
MED7	2.95844	3.24728	2.9472	3.89046	3.022	4.01568	6.09954
MED9	1.50193	2.44736	2.43732	2.33296	3.52058	3.98631	5.72468
MEN1	5.05718	6.81503	6.57006	6.77046	6.4951	6.83202	9.58704
METAP1	5.34564	8.25837	8.25982	11.8245	8.50723	11.0978	14.5844
METAP2	4.07161	7.54924	6.99596	13.7358	9.79146	16.9226	36.5357
METTL1	0.662367	2.20306	2.01628	2.65385	2.03642	3.62904	4.67857
METTL16	2.20147	2.90354	2.75023	4.49874	6.44992	6.68612	8.83656
MFAP1	6.328	13.4268	9.32931	15.0168	12.549	15.1069	20.3403
MFSD14B	6.5434	10.2703	7.56623	12.7242	8.56021	12.6973	17.0145
MFSD3	0.674396	2.15214	1.30598	2.64041	2.63659	4.38746	6.39315
MIEF1	2.46098	4.03955	4.36581	5.11969	6.05023	8.52464	10.8618
MIS12	3.20072	4.39654	3.09981	4.58818	3.54431	5.73054	8.38524
MIS18A	0.714051	2.65096	1.70184	4.06571	4.79458	8.35286	14.6959
MLH1	4.86064	8.43318	5.38235	11.4941	8.53401	11.1069	14.9944
MLLT1	6.87258	8.03077	6.38361	7.08562	8.48887	9.33823	12.1673
MLLT11	0.383368	2.02012	1.5963	2.44504	3.66986	3.39809	6.57312
MLST8	3.62858	6.22303	5.02749	9.39101	8.64194	11.9384	15.5333
MMAB	0.769035	1.70837	1.0683	2.53842	2.60578	2.53633	5.55414
MMACHC	0.172202	0.604488	0.601346	2.15452	1.09385	2.68812	5.23117
MMS22L	0.313118	1.02957	0.464003	1.15492	1.28595	1.21015	3.51466
MND1	0.0337884	1.15515	0.991134	2.0261	2.61287	2.83651	8.92175
MON1A	0.812065	1.30567	1.0908	1.17657	0.699474	2.68882	3.41568
MORF4L2	17.8232	17.2002	19.4198	27.7755	33.7271	25.554	44.1556
MPLKIP	3.90416	7.72124	7.99547	8.14852	9.63016	11.0125	15.6687
MRM1	0.428392	2.93405	1.47728	3.03007	2.94726	4.13745	5.70068
MRM3	1.246	2.79151	3.25038	4.18441	5.30306	7.89562	10.3448
MRPL13	1.73067	5.19604	3.64383	10.2576	8.4605	14.5688	19.8654
MRPL15	2.4613	4.37689	5.61479	9.40328	7.67222	14.9945	25.9866
MRPL16	7.09413	11.8376	8.94616	20.3619	17.1844	24.522	59.892
MRPL18	7.52735	13.7176	10.1161	13.156	10.3025	15.4701	28.2795
MRPL2	3.32369	8.28547	5.63528	8.2866	8.76212	8.4552	18.2549
MRPL21	5.5179	10.6704	9.4273	21.0423	16.9599	27.7079	36.0446
MRPL22	0.789465	1.34361	1.13882	2.35335	1.70498	2.46352	3.94828
MRPL3	4.33225	12.9171	7.11183	31.5996	23.3588	31.9438	62.7816
MRPL30	2.2041	3.53713	2.87528	5.48282	4.60602	6.31766	8.19881
MRPL34	4.51955	8.04754	5.93114	10.2641	12.5421	18.1014	30.6674
MRPL35	2.07093	3.61059	3.26617	6.19267	4.62004	8.0664	14.3037
MRPL36	5.25261	8.22236	6.44782	17.2121	12.7406	19.989	59.0689
MRPL38	5.76022	11.5756	8.59638	13.1065	11.7778	19.8979	27.656
MRPL4	3.16141	10.3445	6.18806	18.6626	14.466	24.6518	39.8112
MRPL42	1.94318	4.1616	2.56065	6.32065	4.62028	7.04524	11.8948
MRPL46	3.05684	5.42305	4.76446	8.06889	6.56413	13.1223	20.043
MRPL47	1.94903	3.55722	2.84536	7.63959	5.43889	9.87231	31.18
MRPL48	1.309	4.3438	3.41797	5.78281	3.6152	3.98507	8.51878
MRPL49	6.92099	14.5815	15.3274	14.2605	12.4787	18.0668	23.1915
MRPL51	10.6461	27.1513	26.8847	55.6733	40.0135	53.8166	104.349
MRPL52	1.46481	3.20103	2.84825	3.38451	2.77668	4.10509	6.09469
MRPL58	2.60076	5.65755	5.45746	7.79162	4.52169	8.21494	12.4107
MRPS10	3.53176	7.23138	6.87136	8.54312	6.29757	9.98244	16.0635
MRPS17	2.39286	4.44822	3.68504	8.45122	6.41035	14.0615	20.3309
MRPS18B	6.62717	19.3754	17.9092	23.0516	25.3842	25.3988	41.7292
MRPS22	8.30343	13.4867	12.4532	15.6891	10.9317	15.4827	21.1594
MRPS23	1.48492	5.6429	4.85893	8.34482	8.50061	14.9517	21.2755
MRPS25	2.91188	5.34469	4.12977	5.04754	5.63531	8.85907	11.8421
MRPS26	3.53591	7.62737	4.30521	9.80033	8.46092	14.7657	40.9254
MRPS28	3.0345	7.14078	6.18144	10.169	10.873	16.9229	23.7641
MRPS30	5.55849	7.92995	7.01954	10.2916	11.073	12.5839	26.9006
MRPS34	10.4572	19.4765	13.2425	32.3328	30.097	45.2137	70.4821
MRPS36	1.66705	2.3559	3.08207	2.94863	3.68615	5.03857	6.191
MRPS7	4.5089	9.66605	7.71529	15.2318	10.66	21.8888	34.5046
MRTO4	1.46823	5.55601	3.67197	11.342	5.75018	20.4522	23.9921
MSANTD4	1.06296	1.83224	1.66859	2.60062	2.89815	3.60807	4.70276
MSH2	2.17402	5.75461	2.97442	7.18617	5.80576	8.3761	24.1966
MSH3	1.46623	2.12568	1.60323	2.89342	2.51674	2.35199	4.47378
MSTO1	1.6426	1.94445	1.52496	2.77076	2.87682	3.96979	5.19865
MTA3	0.524853	1.04893	1.30851	3.09424	3.16951	2.42927	7.56287
MTAP	0.632451	2.52318	1.60868	1.62368	1.54213	2.36025	4.04538
MTFMT	1.02128	1.98035	1.6664	2.30354	1.81222	2.62127	4.52441
MTHFD2	11.6382	24.224	12.329	25.3633	40.5849	35.4818	68.1541
MTIF2	3.84195	6.12135	6.34043	8.88855	7.44587	10.3588	14.7761
MTOR	2.87997	3.98172	2.5516	4.9812	3.51978	6.37428	8.37212
MTPAP	1.00301	1.65535	1.43328	1.72125	1.79506	2.47915	4.19883
MTRF1L	0.733944	0.825388	0.236065	0.78628	2.027	1.67458	3.0826
MTX2	1.10167	1.7369	1.24191	4.1071	6.63164	5.96149	11.0458
MUT	1.88719	1.84272	2.38596	3.32303	3.69725	3.47118	4.86556
MVB12A	3.41436	5.43379	5.15141	5.21701	6.6596	5.91197	8.67965
MYB	0.470081	1.10243	0.878171	3.08646	2.3485	3.1137	5.37758
MYBBP1A	2.3575	6.05725	3.11777	11.3178	8.72786	17.9246	27.8356
MYBL2	0.336947	20.9454	9.36432	31.2782	24.9968	30.4766	114.496
MYC	5.47019	17.6401	4.52725	36.9335	23.0787	32.4698	63.7431
MYEF2	1.46661	1.97685	1.52591	4.74844	4.27551	2.90458	9.457
NAA15	2.60802	5.56722	2.86051	10.4002	6.95179	13.8009	20.2007
NAA20	1.99891	3.88863	5.59731	5.39983	9.31082	10.9421	19.2391
NABP2	3.99347	11.5698	8.93005	17.7847	11.9966	15.248	25.1827
NAE1	4.69607	6.4517	4.78008	10.6891	8.99766	12.2188	22.8537
NAF1	1.32074	2.60217	1.8239	3.08562	2.93705	3.26937	6.28033
NAP1L4	19.1065	21.3646	15.0896	21.9228	22.616	27.1377	39.2701
NARS2	0.646754	2.19787	1.0764	2.66471	3.84794	3.5603	5.78129
NASP	7.1491	16.402	7.69816	18.9777	11.253	18.239	25.4933
NAT10	7.35926	11.6291	11.0194	18.6661	12.789	17.1691	28.477
NCAPG	0.628387	3.53954	1.6767	8.07272	6.22491	9.08646	19.7447
NCAPG2	0.599511	3.64176	1.72162	5.65346	5.31151	6.09666	12.4803
NCAPH	0.30483	1.95402	0.722393	5.44822	3.78524	4.77155	9.69153
NCBP1	3.37981	4.78573	3.93981	6.99869	4.25336	8.30574	10.6025
NCL	54.9327	96.2697	66.3583	187.442	108.803	236.188	340.627
NDC1	0.685317	1.98004	0.965079	6.265	4.32442	7.54926	25.7185
NDC80	0.400265	4.07627	1.78327	10.4488	5.54508	8.46712	14.9025
NDUFA12	3.00273	6.02258	5.33193	8.01014	6.29793	6.7444	16.3892
NDUFA5	1.07764	1.23629	1.53979	1.84347	2.89474	2.69071	5.19114
NDUFAB1	6.13865	16.1712	11.7168	32.6372	29.8432	56.9958	78.775
NDUFAF1	1.70886	2.3734	2.41353	3.63505	5.21771	7.01611	9.78204
NDUFAF3	5.0237	7.07754	6.12325	11.48	12.2735	11.7951	17.6542
NDUFAF4	0.767702	1.57202	0.867225	2.87957	2.41739	5.2346	7.05731
NDUFAF5	0.762075	0.529213	0.411383	1.104	0.850648	1.41585	3.59968
NDUFB10	20.48	29.8971	28.1295	43.4953	29.3087	34.9959	52.6959
NDUFB3	4.29023	8.90911	6.67374	16.2863	17.6705	23.6427	36.1371
NDUFB5	5.21413	8.95386	8.58718	18.1183	21.7429	21.4868	37.4055
NDUFB9	13.5736	30.67	26.6491	43.1944	30.4318	47.1033	80.1499
NDUFC1	3.10117	5.50607	5.12651	6.65237	6.67006	7.90632	14.9764
NDUFS1	2.91763	5.13266	3.13703	9.78496	9.27568	13.1871	19.097
NDUFS6	8.06404	20.6603	13.56	44.4193	32.6976	56.9031	147.468
NEDD1	3.30865	3.22484	2.09105	4.60645	4.699	4.68826	6.42572
NEK2	0.0217062	1.31411	0.902019	4.87203	3.8067	3.18639	7.65044
NET1	0.628278	3.1499	2.39808	3.27871	2.53006	2.8258	5.21886
NEURL4	2.92569	3.62593	2.80843	2.49541	3.09826	5.34864	6.56829
NFS1	2.16741	3.32235	2.73354	3.83629	3.52216	5.16158	12.7251
NFYB	1.63095	2.3835	1.41261	2.81357	2.5636	2.92623	5.08509
NHP2	3.50087	14.6008	8.48909	22.4521	16.959	31.4069	52.0913
NIF3L1	3.25837	3.88527	3.65674	5.00396	3.50224	5.71473	11.0982
NIFK	3.8565	10.0332	9.16083	17.5319	7.63165	19.664	25.5735
NIP7	2.13647	3.08004	1.65957	4.60931	4.68307	10.8665	13.6161
NKRF	2.51882	3.09147	2.51051	3.62092	3.86643	4.59098	6.51453
NMD3	3.08418	5.24578	3.87687	7.68185	8.88154	8.39235	14.567
NME1	3.27774	17.5527	4.6877	52.5094	31.1201	75.9362	115.445
NMRAL1	5.09435	8.62564	5.76664	13.0563	8.91635	15.5332	21.4556
NOCT	2.00014	2.08402	1.34757	2.35621	2.06905	3.00552	4.48716
NOL10	2.07317	3.05164	2.1295	4.44687	3.14045	6.22502	8.13936
NOL11	3.60118	6.33444	5.48347	9.54786	7.02539	14.7778	23.0739
NOL12	1.49603	2.56362	1.97332	2.44459	1.41133	3.65567	4.46157
NOL7	11.0119	19.9033	19.8039	27.6455	27.5072	38.9756	55.9096
NOLC1	5.8589	17.6786	6.53843	21.3297	11.9809	28.8557	64.8488
NOM1	1.23447	2.46516	1.69212	2.11733	2.8868	3.01038	5.12598
NONO	39.7376	50.8173	42.4061	67.538	52.5372	63.8814	84.6463
NOP2	3.82833	10.1422	4.7892	12.5814	7.67065	19.4078	24.061
NOP56	11.7026	25.7941	14.5842	40.8043	18.0839	55.3235	97.6468
NOP58	13.2115	16.9259	10.9917	31.5063	21.8583	43.4266	53.2693
NR2F6	0.396414	1.22902	0.921519	1.63346	1.87836	2.84543	7.47073
NR6A1	0.206881	0.293283	0.167761	0.899552	1.65091	1.3168	3.46435
NSMCE1	8.23902	11.6235	10.6348	12.1594	12.3436	12.4835	17.6488
NSUN2	8.41674	11.9406	8.42491	14.7386	11.9842	21.613	48.9741
NSUN5	2.6129	5.53254	4.63863	4.5855	5.33876	7.84269	10.2328
NTHL1	0.655097	2.01633	1.14383	2.50556	2.62771	3.75648	9.60982
NTMT1	3.08189	5.76867	5.38112	4.65219	3.71664	6.80217	10.2263
NUDC	13.009	20.7153	13.8487	29.5202	16.8	39.8724	53.4514
NUDT21	6.19814	10.9424	8.8939	16.9299	13.8095	17.1213	24.9094
NUF2	0.273901	2.92625	0.706736	5.00597	5.76799	4.75372	14.6253
NUP107	2.30822	4.08284	3.12579	4.8693	3.637	5.39529	7.50979
NUP133	4.29408	5.97436	4.50447	6.17864	5.37712	7.30253	10.2838
NUP155	1.71453	3.88139	2.45001	5.56463	3.86384	5.26297	16.4856
NUP35	0.628581	2.10076	0.955414	3.03242	1.54683	3.54898	5.07856
NUP43	2.82688	5.81598	3.72496	5.25686	5.65302	7.49686	13.3293
NUP88	4.66906	11.1474	10.3307	11.059	8.93527	11.3843	17.0062
NXT1	2.03366	6.39735	3.43688	5.56627	5.46053	8.49992	14.2753
ODC1	15.775	21.8039	12.7058	58.781	26.3252	76.1026	101.374
OGDH	5.98187	7.72189	6.41269	10.0214	10.8143	11.1824	17.7089
OIP5	0.239372	0.996028	0.508145	1.80202	2.36604	4.71603	8.44222
OPA1	3.99473	5.58173	4.65702	9.15537	8.1183	8.44439	12.4455
ORC3	2.88275	4.76524	3.76614	5.40701	4.18452	6.04465	8.09797
ORC5	1.22441	1.60387	1.53555	3.97124	2.26419	5.14309	6.48481
ORC6	0.249781	5.81564	3.20028	9.26823	9.3129	14.2243	24.5521
OTUD6B	1.19473	1.36726	0.815865	2.29223	2.61855	3.35279	5.56339
PA2G4	13.9634	31.7415	17.9737	59.9616	30.4827	58.1058	99.0097
PAAF1	2.5817	2.97453	3.34105	4.14943	6.79227	4.71409	8.39615
PABPN1	16.653	21.9593	19.7848	24.107	24.0011	29.8546	36.3436
PAFAH1B3	1.28984	5.66214	2.49739	4.66496	3.70335	6.25677	11.1503
PAICS	5.29559	17.1075	10.1526	44.8611	31.5935	42.7159	81.2286
PAIP1	4.419	5.37382	5.02406	8.6473	7.46188	7.50189	15.502
PAK1IP1	1.88274	4.78345	2.46142	7.45124	4.8505	12.7748	15.1256
PAM16	2.35304	5.6178	4.6074	6.0233	7.4933	12.0279	17.78
PARL	6.10513	6.88007	6.95408	10.7425	9.3549	13.6751	19.0967
PARP1	13.3712	42.559	29.4169	45.5835	45.1112	49.5877	74.6968
PATZ1	2.28431	2.28327	2.61661	3.0071	2.13849	3.81193	5.07225
PBRM1	4.69689	3.86684	3.33309	4.78283	4.2055	5.4397	8.08227
PCCB	2.80294	7.12307	2.2839	15.206	13.0155	17.8369	32.35
PCLAF	0.0312066	1.67812	0.839118	4.53229	6.55017	11.1806	14.9053
PCNA	4.70856	58.1542	45.1289	56.748	50.7302	77.5463	175.11
PCNT	2.15448	2.36749	1.72446	3.0812	2.63162	4.18712	4.97044
PCYOX1L	2.04172	1.68612	1.3051	3.0598	2.06595	2.20428	4.47539
PDCD10	7.55191	11.7015	11.8504	17.9476	13.5906	13.3568	20.5267
PDCD2	2.89243	4.58024	3.15195	7.6574	6.11402	9.19147	9.73829
PDCD2L	1.51362	2.61323	1.3172	5.75556	4.18031	8.13231	11.9083
PDDC1	2.51168	4.42567	2.83371	3.55617	3.61308	4.96635	8.94647
PDE12	0.834604	1.92528	1.19771	1.55332	1.98391	2.6572	3.00169
PDF	1.79213	4.70899	3.41879	6.475	6.20359	12.4651	22.6656
PDHA1	4.04971	6.42817	4.73539	9.97486	7.8067	10.8876	19.8984
PDHB	4.15049	6.79374	6.17818	9.49985	11.3051	12.6292	25.6052
PDHX	0.875247	1.27924	1.24805	1.55819	2.99639	3.29573	5.59222
PDSS2	0.93955	1.21466	2.09404	2.27599	2.13693	2.55345	4.49381
PDXP	3.96538	12.2461	5.633	10.1802	11.7145	9.89422	19.5334
PELP1	4.85705	7.29278	4.05972	7.05097	7.59148	8.69349	20.405
PEMT	1.25198	2.30359	1.68323	3.15296	1.47913	2.71851	4.35879
PES1	6.14622	11.17	11.0086	17.6072	15.4694	23.8966	32.3288
PFAS	1.24208	4.26195	1.84273	6.93906	5.5231	11.3277	18.662
PFKM	1.14134	7.26522	4.462	11.0569	12.367	13.4744	20.5626
PGAM5	1.37403	4.88068	2.94251	7.76573	5.82194	10.9741	15.5047
PGAP2	1.7552	3.41885	2.96306	3.62763	2.67818	4.65757	8.67166
PGM2	2.36879	4.07137	2.96931	6.99458	4.93947	7.03247	9.91507
PHAX	2.28761	3.77709	3.82683	5.48733	4.3768	7.44131	15.8726
PHB	3.69591	7.99637	6.61699	15.0296	11.6051	21.7513	32.5735
PHF5A	4.51607	7.83503	7.24156	11.6181	7.98164	14.2784	28.2914
PHF6	3.34212	5.49904	3.98047	7.53261	6.20095	6.69458	9.69993
PHOSPHO2-KLHL23	0.0961559	0.407376	0.214787	2.01014	1.81315	1.9074	3.30359
PIGU	1.9977	3.85968	2.0581	5.8108	4.17493	5.02453	10.186
PIGW	0.274505	0.891785	0.40398	1.62725	1.02889	3.66985	6.46261
PIGX	0.974077	3.45115	2.1596	3.24513	5.08636	4.10892	6.84811
PIH1D1	19.1201	16.8324	18.8714	24.1327	19.9071	20.676	27.4701
PIK3R2	4.46193	5.17491	3.56509	5.62896	5.03365	6.89477	8.46434
PIN1	9.26466	14.1783	13.221	16.3372	17.2367	21.2101	27.0637
PITHD1	7.27909	12.6256	8.44238	9.91126	12.4512	19.9519	24.0444
PITPNB	6.11948	11.4256	10.1591	14.4256	12.6016	14.4497	20.3723
PKMYT1	0.0888685	5.13375	1.6603	5.1264	4.39157	7.90598	16.9548
PKP4	1.24337	2.15092	1.75764	3.60265	1.98581	2.88033	8.06946
PLAGL2	2.19902	4.84704	3.66644	4.94266	4.81342	5.97761	13.6859
PLCL2	7.12061	5.48324	5.31326	8.56498	7.776	9.72531	11.6309
PLK4	0.219213	1.80611	1.17162	5.22854	3.16563	3.91678	7.6392
PMF1-BGLAP	1.60708	1.81128	2.30958	0.796665	0.999864	1.28813	1.67873
PNO1	0.345914	1.68557	1.18587	3.90808	2.65633	6.17708	9.01002
PNP	9.1512	17.1156	11.0575	16.1992	10.1575	20.3896	29.2681
PNPO	0.890297	3.62738	2.32963	6.16678	5.06852	8.88301	11.3694
PNPT1	1.0335	4.4426	1.87991	4.61204	3.70642	7.45464	14.9753
PNRC2	21.9354	29.1868	24.8744	27.6455	21.9188	32.5991	37.1053
POFUT1	0.986298	1.21278	1.44431	1.66873	2.33849	2.30495	5.66721
POGLUT1	2.31388	1.54345	1.54745	3.58519	4.06666	4.66463	6.11557
POLA1	0.722248	3.26125	1.60864	4.51047	2.44299	4.01398	6.56514
POLD2	3.85367	12.6558	5.27212	22.7894	14.6767	23.7275	49.9523
POLD3	2.28447	4.01943	2.51876	4.96249	3.24071	5.11709	6.34301
POLE	2.1931	4.69916	3.48976	5.49861	4.55719	6.67279	10.8498
POLE2	0.0865082	1.63839	0.682458	2.05073	1.63985	2.66248	4.21775
POLQ	0.0303441	1.67724	0.726135	2.51453	2.09731	2.43747	5.9038
POLR1A	1.14561	3.33942	2.07012	4.4696	3.4276	6.9271	11.1475
POLR1B	0.827659	2.50183	1.34994	4.52213	3.14009	6.9392	11.0257
POLR1C	1.96912	4.42891	3.3694	6.12334	5.38106	12.0378	14.6556
POLR2B	13.7765	13.913	12.1628	17.2365	15.8647	19.6769	24.8647
POLR2C	8.09152	9.84049	10.0702	11.1606	12.8802	14.869	21.6368
POLR2D	3.53419	8.18306	5.49164	10.4513	8.90291	11.7694	28.0702
POLR2F	1.86962	2.71231	2.86241	4.63384	2.541	4.50954	10.9935
POLR2H	4.72577	6.6553	6.98661	11.6597	8.09135	9.77196	17.8141
POLR3A	1.90837	2.5604	2.01476	2.69265	3.06426	4.16199	8.28364
POLR3B	0.351129	0.701184	0.453226	1.52367	0.670666	2.79551	5.46083
POLR3E	3.26268	5.8261	3.26873	5.34426	5.55831	6.55681	9.65629
POLR3F	1.79152	2.15904	1.89416	2.0257	2.24278	3.29304	4.64134
POLR3G	0.414049	0.560925	0.286943	2.89306	1.66812	3.06059	10.3543
POLR3K	2.00803	12.1628	6.40608	10.3166	8.17767	16.0657	31.5533
POLRMT	5.26939	8.57848	5.44368	5.89109	9.2281	10.2429	13.6149
POP7	5.01007	7.37788	4.85464	13.1602	9.93092	18.3244	30.9338
PPAT	0.806569	2.36667	1.47641	5.42462	5.58464	6.73826	19.4197
PPID	6.9958	7.74362	7.46649	7.57104	7.59114	10.2801	11.0632
PPIH	4.94362	9.48729	6.21009	13.615	9.20753	13.796	19.2848
PPP1R8	4.66493	5.997	6.47211	6.64047	5.2912	8.53227	9.81036
PPP2CA	15.8738	19.6513	17.1773	25.5675	26.0814	31.1696	43.5207
PPP2R2A	5.29651	6.87844	6.96362	7.77287	9.67633	8.16153	13.0677
PPP4R2	4.60522	5.06189	5.12384	5.43375	6.68118	6.37839	8.45461
PPP5C	5.60628	11.3843	6.76514	13.6972	10.5577	17.0881	23.2552
PPRC1	1.44751	4.76038	1.93377	4.36377	4.25551	6.78911	11.2877
PRADC1	0.529371	1.60462	1.53478	3.22378	3.16203	5.015	6.76142
PRDX1	12.0352	69.2756	57.8124	65.2352	61.586	113.145	174.417
PRDX2	10.3748	24.001	16.3623	37.0988	42.2334	30.6753	90.3635
PRDX6	18.3632	18.865	15.6298	23.6687	22.2619	26.5313	32.7537
PREB	7.56891	11.6977	9.65104	12.782	13.1179	18.1392	21.0811
PRIM1	2.76224	8.69952	4.74763	8.72711	4.75472	7.33889	14.9812
PRKDC	4.22558	10.2139	4.31877	13.1679	10.6539	15.1325	24.4805
PRKRA	5.22337	6.728	5.22423	9.65672	9.37683	7.16825	12.3547
PRMT3	1.78925	2.33505	1.37941	4.27649	2.86609	5.52333	9.64598
PRMT5	2.95547	7.91465	4.86144	12.427	8.36915	15.8036	28.679
PRMT6	1.30168	2.14819	2.21828	3.31849	3.20772	4.98096	7.55719
PRPF19	9.17641	24.8805	18.9686	27.0931	20.8686	42.0738	53.4792
PRPF38A	8.17455	10.8033	9.88608	12.7009	8.66874	11.9322	18.0882
PRPF4	5.20147	7.37399	5.50048	7.92253	6.99954	10.2681	11.4634
PRPF40A	7.58852	9.58986	7.30566	11.8969	9.1183	11.6611	18.2438
PRPS1	3.16863	8.76737	5.56898	10.7944	6.4581	9.65983	21.1062
PRPSAP1	2.89062	4.61636	3.30625	4.31302	5.26435	5.02412	6.98119
PSAT1	0.67749	4.94712	2.65888	4.34941	5.63044	7.23659	20.1246
PSMA4	11.0366	17.339	12.7407	31.5862	25.4594	35.891	57.6922
PSMB2	3.00713	5.03738	4.47547	9.60417	7.35527	12.9138	17.0913
PSMB7	12.2401	23.866	22.4065	42.2866	36.5135	54.1093	68.9517
PSMC2	5.74558	11.7529	8.59036	12.7087	12.1405	17.2526	20.013
PSMC3IP	2.30175	3.89124	2.28511	4.44407	2.98364	5.6679	9.98725
PSMC6	10.1667	10.2505	9.19855	13.5105	15.194	22.0959	24.5234
PSMD12	3.1587	4.21917	3.66349	6.21242	4.35739	8.3833	10.7685
PSMD2	10.1752	17.1641	11.2886	22.1911	22.1189	41.503	61.4896
PSMD9	0.798514	1.6915	1.3041	2.10555	2.26237	3.95046	6.57581
PSME3	4.21336	9.87045	7.17589	17.3587	11.8114	26.2804	32.1244
PSMG1	2.17428	5.2857	2.62565	13.0501	8.25229	13.7609	22.7965
PSMG3	2.45313	3.42973	3.23272	4.6873	5.11613	9.08611	11.859
PSMG4	1.60546	3.029	1.87875	5.46842	3.9151	5.59418	8.49842
PSPH	0.205235	1.76827	1.35132	4.82947	2.69695	6.76964	10.8073
PSRC1	0.241762	0.49936	0.52203	1.08174	1.41329	1.13124	3.64105
PTGES3	24.6459	22.9949	21.5849	32.9575	38.2551	60.2012	123.354
PTGES3L-AARSD1	2.14783	3.06645	2.16003	4.23669	4.16835	5.92952	11.0588
PTMA	533.367	442.449	424.676	685.558	432.338	636.74	1166.14
PTPN11	4.1316	11.5512	6.55744	9.55773	8.11675	6.27913	17.7638
PTTG1	2.20442	11.5805	7.0626	23.5512	19.2371	15.9766	64.9195
PUDP	0.746083	1.84746	2.31807	5.25522	4.9395	5.44094	10.2122
PUF60	7.84806	15.6213	10.9434	17.0985	14.1811	30.3232	33.0758
PWP2	5.59167	6.35076	3.17533	6.15704	5.4704	8.85557	14.8505
PYCR2	9.0162	16.4992	12.1816	16.7926	15.1506	17.7279	25.3156
PYCRL	0.233208	0.928655	0.476785	1.85212	1.82683	4.03224	7.4043
PYM1	4.70846	6.71173	7.48916	10.4463	7.23226	12.5692	14.6693
QRSL1	1.18157	2.86665	2.27651	3.6978	3.58299	4.62523	11.0011
QTRT2	1.60483	2.63525	2.0317	2.62543	2.42767	4.63332	8.11322
RACGAP1	1.46557	5.44481	4.04479	10.1952	9.36824	9.59674	15.7178
RAD17	3.60597	5.11004	5.24655	8.7162	6.90806	6.83322	12.043
RAD21	24.0882	26.5779	22.8603	32.436	37.3891	28.1333	47.287
RAD23B	12.7392	15.343	14.4876	18.3356	17.1938	18.5802	34.0748
RAD51	0.276966	2.71127	1.03129	3.49382	3.09527	4.0953	6.33434
RAD51AP1	0.216296	5.01121	2.0847	6.02437	4.78747	5.33256	9.81248
RAD54L	0.262972	3.3333	1.47087	4.59018	4.11761	5.2139	7.84077
RALBP1	6.89515	10.8692	9.57292	11.6154	10.2375	11.3951	14.9363
RANBP1	4.95361	17.8001	9.77187	33.4521	15.75	36.1022	56.8337
RANBP6	2.35145	2.67604	1.78785	3.2232	3.372	4.98945	6.69579
RANGAP1	4.93272	8.21794	3.55754	10.7766	8.7768	20.8175	27.3606
RAVER1	10.9742	13.9801	12.2301	16.377	14.6208	19.8723	22.4645
RBBP4	5.4464	10.4564	8.50226	12.5951	11.4765	13.2482	26.2876
RBBP7	7.0425	20.0216	13.5469	21.8251	20.8861	27.6832	69.697
RBBP8	1.19569	7.3162	3.33733	6.81706	3.96871	6.46843	16.0577
RBFA	0.273225	1.24795	0.738352	2.08227	1.34996	2.2285	3.53
RBL1	1.38415	2.17055	1.39642	2.31021	1.49347	2.9542	5.34389
RBM12	5.04985	7.05685	5.31996	5.71938	6.33248	8.60619	13.5236
RBM14	3.12393	5.14657	3.2411	3.25357	3.68146	5.75507	7.51128
RBM27	3.91172	4.64858	4.05012	6.01606	4.80677	4.88486	7.3877
RBM28	3.28516	4.91616	3.11737	4.71378	3.65191	5.50782	9.40028
RCC1	1.9471	7.09588	4.8101	12.405	9.49974	18.3451	38.0935
RCC2	8.21533	19.7418	14.4566	17.7187	21.4536	25.3603	62.0261
RCCD1	0.375006	2.53921	1.51749	3.20048	4.65361	3.66842	11.0795
RDH14	1.6739	3.1366	3.10633	3.66417	4.28411	5.49981	6.70569
RFC5	2.20101	5.29744	2.65992	6.56442	4.94325	7.63224	13.5752
RFT1	1.16027	2.18837	1.76088	2.61067	2.06921	3.36005	5.41746
RFWD2	4.70159	4.22903	4.20732	5.45122	5.17398	6.70479	7.83113
RFWD3	3.09496	6.34687	4.33996	6.57376	5.05977	7.93024	13.6942
RFX5	10.2633	15.2297	12.1976	16.1373	13.9795	15.6956	21.8558
RHBDD3	1.06151	3.43882	4.00732	3.06113	3.83009	6.49143	9.87541
RIOK1	2.04016	3.62155	2.06197	5.16284	4.57262	5.91778	13.0485
RIOK2	1.54194	2.1113	1.97691	2.88757	3.3199	5.54329	8.36817
RMND5B	2.33105	6.47508	5.29492	6.33696	5.16022	7.39329	13.7285
RNASEH1	2.22035	3.44779	2.45299	6.50724	5.06408	8.86422	13.7717
RNASEH2A	1.7804	9.51058	4.80234	11.6454	12.3097	14.4647	38.0555
RNF219	2.0077	3.25559	2.1726	3.45757	2.82723	4.23192	8.75401
RNF26	2.21167	4.91732	4.46267	6.97689	6.01188	7.34199	12.7261
RNF7	4.0566	3.3214	3.22057	3.99724	6.23628	6.7586	14.5683
ROMO1	9.42923	23.8523	21.3765	36.01	28.5618	37.8417	63.5382
RPA1	6.53831	13.1362	9.46652	16.4862	15.3168	18.7957	27.113
RPA2	10.3608	13.756	11.5949	15.6015	14.0697	19.8005	22.6024
RPA3	1.42707	4.5132	3.30618	5.90564	6.31388	6.84942	11.1815
RPAIN	3.5029	4.83179	6.58671	3.23792	5.09981	4.34813	5.6609
RPF2	1.10903	2.27131	1.95585	4.03647	2.64429	4.88513	7.34065
RPIA	2.71422	8.68298	4.4855	7.65516	6.82041	11.4691	23.7055
RPL7L1	7.14004	11.5446	10.8792	19.0601	14.3418	29.068	41.3597
RPN1	27.9186	36.2713	39.5185	42.3894	38.9084	45.4371	61.2606
RPP14	1.93907	2.30704	2.5071	2.71975	2.72745	4.65347	5.63724
RPP38	2.33096	2.72378	2.73768	4.23772	3.5583	3.97229	5.4496
RPP40	0.125647	0.469828	0.0307139	0.608276	0.780775	2.10959	5.01338
RRAGA	9.09065	10.5827	9.63773	10.0301	11.3694	13.8307	15.9576
RRBP1	10.0514	8.02067	6.74924	17.2097	15.918	21.5832	30.3245
RRM2	0.28175	11.072	4.68635	28.6098	18.6978	29.7219	78.7275
RRN3	3.86085	4.85556	3.94786	5.21377	5.71451	10.2659	10.8322
RRP12	1.09058	3.36123	1.89843	4.14155	2.95263	9.83753	12.5075
RRP15	0.290512	0.877141	0.555767	0.974803	0.809811	1.77555	3.51941
RRP1B	2.90808	7.20032	3.33199	8.25238	6.75257	12.7803	30.9219
RRP36	6.21505	10.0796	6.76021	13.2871	7.91465	17.4311	28.2058
RRP7A	2.17466	4.42421	3.11664	4.40924	3.30115	8.84398	16.5281
RRS1	1.58633	3.99546	1.68772	6.05005	3.60932	12.6803	20.6419
RSL24D1	16.7162	22.2627	21.4549	34.7106	40.317	37.796	52.886
RSRC1	1.79491	2.84236	2.66151	4.11015	3.47255	3.93726	9.93328
RUVBL1	1.53379	5.00431	1.56221	13.5585	8.29555	21.8947	64.9933
RUVBL2	5.24774	12.1399	8.56918	19.937	15.8373	24.5297	41.4206
RWDD2B	1.06909	3.80727	3.20989	6.7679	4.71778	6.35434	15.1738
RWDD4	1.5296	1.6968	1.50474	3.19586	2.53172	3.99007	6.31708
SAC3D1	0.331092	1.76863	1.14839	2.21526	2.39723	4.3595	8.90517
SAE1	2.54564	11.9446	8.04076	24.0436	13.6603	27.9603	38.6733
SAMD1	7.07668	10.5109	6.50599	10.4373	11.4883	10.8602	21.2684
SASS6	1.0413	1.60819	1.18181	2.80971	2.78783	2.25683	3.82816
SBNO1	3.11157	4.8045	4.40283	4.29521	5.18004	5.12888	7.36616
SCAMP5	0.775439	0.356277	0.284821	3.07678	2.59101	3.71575	7.69974
SCD	5.8289	7.51506	10.2836	39.459	36.0705	19.3187	65.0372
SDHA	13.7689	17.3276	13.4779	19.4502	23.1188	20.8053	43.4425
SEH1L	2.02031	5.91538	4.22958	5.44055	5.23166	8.12095	16.2726
SELENOF	11.6811	12.4624	13.2869	15.4192	17.1595	15.5741	24.5171
SELENOI	0.936652	1.87421	1.18908	2.20727	2.82028	3.78165	9.03655
SELENOT	6.73386	9.50787	10.7593	10.8925	11.4182	15.0952	18.8226
SENP1	1.87947	3.02406	2.06118	4.07022	3.30104	3.78606	5.5041
SENP3	4.09308	8.69775	6.14342	10.4545	9.79807	14.6473	26.498
SEPHS1	1.73494	3.93817	1.88426	5.16464	4.41662	6.87797	17.2658
SET	26.7338	53.1223	45.6461	73.2428	60.92	96.0607	159.087
SETD6	2.18436	3.0062	2.72721	3.46809	3.44451	4.22155	8.48969
SF3A3	6.81137	14.0663	10.4365	17.2317	11.1895	19.9829	29.1551
SF3B2	34.2996	44.756	38.5702	46.5721	44.0657	43.3629	52.1248
SF3B3	5.27275	8.6155	6.73721	12.7425	9.88879	13.687	18.7141
SF3B4	10.2229	13.6804	13.5267	16.7518	11.4741	19.7139	22.9785
SFPQ	19.653	30.8927	27.099	44.015	45.5568	74.3142	93.3577
SFXN1	5.71261	6.28167	5.28872	12.8159	12.5755	11.1962	26.9835
SGO1	0.128467	1.16662	0.643768	1.83752	1.2418	1.39671	3.24892
SGO2	0.670962	2.28263	1.93114	3.12984	2.8778	2.48507	5.68963
SGTA	9.99421	15.3238	15.1691	19.9665	16.6114	27.0083	39.5149
SH2B2	5.26638	5.84841	4.78157	12.7162	12.0216	14.8504	24.797
SHMT1	0.684711	2.72937	2.21526	4.74175	2.50284	4.6482	12.7283
SKA1	0.11533	2.65937	1.45071	4.12403	3.38425	4.20605	8.25039
SKA2	0.821502	2.03275	1.70229	4.36869	4.21818	4.58723	12.3667
SKIV2L2	5.56351	8.19596	7.06488	10.1692	7.67343	11.3747	17.4421
SKP2	1.62258	2.22551	1.55182	3.54212	2.82306	3.79673	7.37929
SLBP	7.99667	11.8959	8.27508	15.6312	10.7513	16.4578	30.0952
SLC16A1	0.390661	1.98079	0.880596	6.27482	7.10589	10.0961	26.9514
SLC1A5	7.60414	14.0246	9.66756	13.6587	17.5947	17.505	34.9437
SLC25A11	6.36911	7.99577	7.33026	10.8368	7.71029	13.8571	18.4185
SLC25A22	1.95713	3.37182	2.2299	2.47663	2.57173	4.5782	8.01373
SLC25A32	2.75139	5.6148	3.43976	6.90035	6.30748	9.55907	11.4857
SLC25A33	1.33408	2.5532	1.58363	4.23454	4.47965	6.49857	12.1306
SLC27A4	1.44346	3.28115	1.69453	2.39917	1.48435	4.76401	6.21464
SLC29A2	0.649634	1.8998	1.24484	1.6052	1.14796	1.81838	3.48883
SLC35C2	4.94483	7.28721	6.59531	7.55444	9.00056	9.28945	12.0978
SLC38A5	2.69765	7.01005	5.6584	12.6068	8.6242	17.8957	23.3727
SLIRP	2.0231	5.85071	5.58489	13.394	9.82611	27.4582	37.7007
SMARCA5	6.61657	9.86623	6.65122	10.9044	10.8249	11.879	15.3698
SMARCAD1	2.26483	3.09049	2.88209	4.09083	3.96049	3.97725	9.24143
SMARCC1	7.13897	10.6664	11.6429	16.7654	13.7564	18.6506	24.5935
SMARCD1	5.50538	10.966	8.19074	12.0074	9.69918	10.8337	16.8738
SMC1A	4.39588	8.61434	4.49429	9.18383	6.31986	8.33507	15.231
SMC2	1.08041	3.83437	2.72887	8.50739	6.31033	7.82049	12.105
SMC3	9.90624	13.9534	10.2447	15.687	11.8006	12.8729	18.9008
SMC4	6.77462	10.5388	6.12674	22.3444	12.6098	21.1036	56.7349
SMIM15	2.20279	3.97587	3.64116	5.8189	8.25449	8.37341	13.0165
SMIM7	2.41538	2.16486	2.77384	2.58621	2.46237	2.52095	3.0248
SMYD5	1.85724	4.45864	2.95097	3.7864	3.92243	5.0969	8.3913
SNAPC5	0.91328	2.49878	2.34138	2.80622	2.19932	4.67495	5.64643
SNRNP200	19.8397	23.7007	19.6525	23.1411	23.4483	25.5341	35.4667
SNRNP25	2.99553	17.4776	12.1831	18.383	8.98624	20.4881	29.1535
SNRNP70	26.7949	36.8189	34.7741	36.3157	38.0462	45.8563	67.8671
SNRPA1	15.5974	24.1265	13.8716	32.22	30.6138	30.5811	43.5939
SNRPB	19.3414	42.8745	31.2643	54.5882	50.7443	79.1258	153.69
SNRPB2	7.67185	10.4515	9.72366	16.7357	12.3087	15.9043	31.2044
SNRPC	7.96165	16.0394	15.1527	29.4744	18.4881	28.1773	63.4699
SNRPD1	0.45593	2.57467	1.66038	6.02996	4.43285	7.95209	16.5976
SNRPD3	4.20961	9.00664	8.524	10.0075	6.68067	12.6294	19.0711
SNRPE	1.0121	2.13309	1.51816	4.83899	5.0568	7.24292	11.5103
SNRPF	2.74078	7.821	4.97077	19.6499	20.1934	27.2551	49.782
SNRPG	1.82121	3.89143	2.23959	5.4951	5.24581	8.07269	10.5552
SOD1	15.8076	22.2696	19.977	36.8134	35.6195	55.5954	116.535
SPC24	0.0188978	1.89784	1.63992	3.74266	3.2359	4.10919	8.42743
SPC25	0	1.85869	1.04409	3.18649	3.10732	5.21866	9.0714
SPDL1	0.457834	1.95075	1.07611	3.64241	2.74961	3.94452	7.60153
SPRYD4	0.539059	2.54538	2.31006	2.9875	1.78285	4.38706	6.31829
SPTSSA	1.40554	3.15105	2.36041	4.56024	6.32705	4.87389	8.70839
SREK1	3.94869	4.52787	4.55508	6.19727	5.4965	5.73374	7.96874
SRP68	10.5388	14.4289	13.5002	15.244	16.8834	15.0724	19.614
SRP9	14.3424	22.0551	19.561	40.7225	40.1727	49.9354	108.333
SRPK1	3.93791	6.75201	2.7621	11.6966	8.76272	13.1172	23.7856
SRPRB	1.0813	2.89336	2.51589	7.64583	6.65075	12.5192	18.8073
SRR	1.98763	4.79566	3.35974	9.18639	5.11402	7.50784	11.9252
SRRT	14.2139	17.1695	14.3887	18.2945	15.4299	25.625	33.1638
SRSF1	12.6491	19.4863	13.4953	25.071	21.0352	33.3373	65.0759
SRSF10	3.74436	4.9129	3.58363	7.06194	5.71942	8.23338	15.8665
SRSF2	29.961	33.9255	28.4579	42.3426	38.55	73.4063	90.5978
SRSF3	19.5972	19.7028	15.4976	36.8282	26.4828	52.4852	67.665
SRSF6	15.9869	14.561	18.4785	24.8694	14.8053	27.9704	42.9727
SRSF7	14.5367	14.2052	9.73246	21.9817	11.9589	24.6707	34.6354
SRSF8	3.54992	2.62724	2.87546	3.00395	4.49654	4.61898	6.46486
SRSF9	31.2274	34.1093	29.119	45.1567	66.0813	65.9901	88.9285
SS18	8.41834	10.0514	12.9089	12.6037	13.3336	13.7964	16.9036
SSB	13.3738	14.1408	12.4175	28.4809	17.0869	28.486	60.2214
SSBP1	12.1398	18.5087	15.988	34.507	24.8704	44.369	68.1253
SSRP1	11.3312	23.1116	16.3054	41.0905	28.1897	43.5924	75.8981
SSSCA1	4.09512	10.9121	7.53698	9.67762	10.0337	16.1398	21.4485
STARD7	12.8623	21.8096	17.7712	25.3048	27.4403	36.8963	50.1497
STAU1	10.3381	12.8117	14.0352	15.5477	16.4416	14.0618	22.6972
STIL	0.0810208	2.20578	1.40685	4.02071	2.30322	3.26432	7.74095
STIP1	14.2416	25.1152	15.6041	33.6746	19.8353	43.6443	56.3732
STMN1	0.933559	12.6313	6.81552	21.5704	10.1575	15.3225	42.97
STRAP	6.7133	15.7114	9.26567	25.371	24.4706	36.7939	53.5953
SUCLA2	1.61346	3.33676	2.43137	5.97446	6.21878	9.06023	12.7068
SUGP2	10.1544	17.438	13.3387	15.3733	16.2507	17.6358	21.7235
SUGT1	5.15664	6.84062	6.32085	11.6675	10.1608	11.7593	19.118
SUMO1	7.20621	11.4232	11.2401	20.0651	11.2802	14.5537	23.676
SUMO2	20.1022	30.5343	22.6557	40.0758	43.7718	42.9051	66.9981
SUPT16H	7.79243	18.4765	13.2416	26.4162	18.1892	28.1965	46.6548
SUPV3L1	2.50028	4.13624	3.16933	5.47357	5.92998	6.98118	10.5631
SURF2	2.56463	5.17745	3.94874	5.20377	3.79445	9.62587	11.4721
SURF6	3.70909	4.83896	4.58497	6.69546	7.31222	12.8899	14.212
SUV39H2	0.506566	1.43935	0.922125	2.43102	2.56737	4.22737	7.95589
SUZ12	7.80241	10.1247	7.25769	11.4474	9.52425	10.3806	16.1399
SWI5	1.86445	1.65992	2.08889	3.54718	3.43281	3.58154	5.42445
SYAP1	4.4871	6.80404	5.75168	5.99179	6.24017	6.87048	10.5083
SYNC	1.94697	3.07507	2.67403	3.55115	6.2031	6.66824	13.304
SYNCRIP	5.86854	8.09012	6.79964	13.528	10.4366	16.5297	26.8536
TACC3	4.68065	12.0765	12.076	19.5665	14.8449	24.9773	40.5446
TADA2A	1.54846	2.13683	1.196	2.55557	2.09372	2.04223	5.2118
TAF13	3.11064	6.20522	4.7524	4.59901	6.14119	12.3745	13.4611
TAF15	24.8634	22.9381	16.1801	32.5956	30.1008	41.3014	59.1182
TAF2	3.03907	3.93022	3.49936	4.75443	3.75693	4.5899	6.46098
TAF4B	0.440623	1.78953	1.61167	2.79117	3.37782	2.71093	6.13666
TARBP2	1.97	3.32907	2.53596	3.70043	3.73404	6.89641	8.57066
TARDBP	9.5964	15.3147	11.3023	15.5452	16.7368	21.1418	44.6141
TARS2	3.29659	7.30618	6.70103	8.38609	7.70009	9.58846	13.3552
TATDN2	5.7066	7.24464	6.29023	5.60278	6.3768	8.72264	10.5334
TBCA	19.185	28.0862	27.8404	45.8298	54.8102	41.1246	75.032
TBPL1	3.26839	3.25229	2.94071	3.96614	3.87026	4.80659	5.65727
TCEA1	10.9079	18.5665	17.2642	21.6016	32.6132	23.6119	40.1545
TCERG1	8.62493	10.8335	7.98783	15.0425	12.7997	12.5726	22.4723
TCOF1	3.21606	7.47295	3.84204	7.2288	6.41598	10.8252	17.0137
TCP1	17.2626	25.5249	14.6331	48.7481	34.4971	64.0562	102.759
TEX10	1.89728	3.61571	3.24763	5.93428	5.38797	7.27508	11.3297
TFAM	1.48949	2.86897	2.37685	5.09429	4.68645	7.21342	12.0272
TFDP1	5.84478	19.7107	10.2985	30.4372	21.9708	40.4587	89.2368
TGDS	2.58525	3.27986	2.7047	3.58649	3.97741	4.36999	6.38935
TGIF2	3.89076	6.21123	5.37157	6.82164	9.15668	7.20092	12.1187
TGIF2-C20orf24	8.22035	10.7065	9.85848	11.6631	9.14867	18.3061	32.081
TGS1	1.97855	3.88328	3.11642	3.68673	2.89523	4.90125	6.06321
THAP7	4.76438	7.45421	7.07888	6.447	6.2985	9.67986	15.0512
THEM6	1.10245	1.85937	1.5367	3.84339	2.71119	4.49197	6.99221
THG1L	1.26841	2.88031	3.41673	3.94596	3.09784	3.80612	5.61559
THOC3	1.42762	8.02843	6.19807	6.08065	9.03455	7.15975	15.5101
THUMPD3	3.70706	4.64702	3.35957	5.54594	4.84721	5.72537	8.98414
TIMELESS	1.46064	6.06572	2.76382	6.84205	4.26185	8.74794	17.3699
TIMM10	3.91123	13.8472	11.3917	15.8859	12.6407	19.2117	37.1107
TIMM17A	3.49921	7.0705	6.75617	13.066	15.4532	25.1136	33.437
TIMM21	2.34008	4.17001	3.5528	7.54307	5.60448	10.8816	22.3986
TIMM22	1.66377	3.3144	2.87711	3.7571	2.82924	6.54918	7.25584
TIMM44	3.58267	7.94731	5.96415	9.6657	8.66504	17.252	20.5943
TIMM50	1.29854	2.47003	1.79937	4.04952	3.43599	6.62395	9.45669
TIMM8A	0.40644	0.787035	1.02458	1.11798	0.912035	1.71301	2.4445
TIMMDC1	6.27308	11.4421	10.5128	16.0274	12.7632	18.5842	26.7662
TIPIN	0.471058	3.49942	1.6335	4.82128	4.00879	6.76923	15.9029
TK1	3.01384	18.5561	9.87877	15.2774	11.5801	18.6108	25.8031
TM9SF2	11.3494	10.6506	10.8779	13.7821	13.3807	17.1729	20.9827
TMEM106C	4.22223	12.0649	7.58968	18.2598	12.1795	15.2137	27.9134
TMEM147	4.22957	7.65735	6.41733	8.57371	6.64621	8.34412	10.783
TMEM14A	0.870343	1.65305	1.73916	2.06721	4.88373	4.2968	13.3915
TMEM161A	2.21695	4.03633	3.79347	4.49224	4.01806	5.52994	8.60725
TMEM177	0.411468	0.922293	0.857904	2.16597	1.33693	2.87576	6.21112
TMEM183A	4.77597	5.82009	4.69932	5.74412	5.78274	8.11556	10.9868
TMEM186	1.09427	2.752	2.16597	3.05792	3.66403	4.49122	6.23906
TMEM201	0.416323	1.18481	0.614121	1.50451	1.20927	2.92402	4.51931
TMEM203	5.16038	6.63889	5.97696	8.97742	9.35205	11.3282	15.3459
TMEM223	2.57398	4.65252	3.7313	4.56092	3.76105	5.47829	9.53621
TMEM230	10.3751	16.2076	16.0314	22.6617	15.9908	20.9447	37.9316
TMEM261	0.471676	1.18204	1.032	1.9157	2.20329	2.68467	4.23692
TMEM267	0.558653	0.982081	0.825571	0.933173	1.83744	1.95003	4.22567
TMEM5	0.584852	2.39266	1.76091	3.17037	3.16154	5.15322	6.59566
TMPO	2.98621	7.74742	4.74198	10.1341	10.6255	14.1473	23.1553
TMX1	3.54313	5.36228	5.43717	5.86448	8.39827	7.41527	15.9184
TMX2	5.7086	8.9003	8.02802	10.7836	8.45286	14.0916	20.6427
TNPO1	4.34804	6.4481	5.38039	7.64465	9.44519	9.70853	20.6143
TOMM20	9.48888	12.7251	12.7311	17.7785	29.5165	22.4255	37.6775
TOMM34	3.81179	8.70773	7.1598	13.9448	6.67176	14.7392	22.0132
TOMM40	4.02511	9.13592	6.97783	20.4623	17.9339	40.1665	57.3779
TOMM40L	1.71721	1.56794	1.14093	2.82857	1.8405	4.48605	6.32099
TOMM5	4.52977	13.7585	9.18328	31.2984	23.1206	42.0632	57.0778
TOP1	13.7934	20.5034	16.4277	33.6256	28.2471	39.9632	92.3287
TOP2A	0.248612	11.3743	6.28873	28.7886	21.8875	25.1308	67.9622
TOP3A	2.86375	3.67731	3.09112	3.49346	3.39002	5.44238	7.80526
TP63	0.0757169	0.0591143	0.039153	1.82638	0.836459	1.25845	4.26173
TPMT	1.8952	2.09444	1.87561	3.22069	2.5747	4.50365	6.81188
TPRKB	2.5108	2.59152	2.73069	2.71572	2.40938	4.861	7.24149
TRAIP	0.214767	2.19827	1.70198	2.78986	2.37257	3.46098	7.15464
TRAPPC13	1.01458	1.51169	0.900848	1.30153	1.67119	2.40437	4.79468
TRAPPC2L	1.09	1.30268	1.94189	1.57872	1.22455	3.50865	4.03261
TRIM27	6.31919	9.64745	8.85491	9.80559	9.40443	14.0393	20.1581
TRIM28	23.2013	36.9381	30.6278	45.5022	44.2691	74.1512	118.766
TRIM37	1.28344	1.81405	0.945094	2.61374	2.37224	2.88531	6.89941
TRIM59	1.40005	2.34606	2.05607	3.75353	2.70765	4.58541	9.22978
TRIP13	0.05677	1.80942	0.659167	4.55972	2.16889	4.64861	12.6027
TRIT1	3.11439	2.78068	3.09052	4.56071	4.34162	3.77583	6.77023
TRMT10C	1.67962	3.56454	3.7435	4.50718	4.68076	11.9551	13.9851
TRMT2A	6.40873	8.64033	7.80881	7.49675	7.47256	11.0825	15.0824
TRMT5	0.518165	1.44893	1.26664	1.55037	1.49678	2.39401	3.79126
TRMT6	1.42163	3.54615	2.56425	4.72696	2.8193	7.1364	19.4543
TRMT61A	0.835014	1.37282	1.44891	1.78511	1.67882	5.20397	5.58508
TRMT61B	1.49803	3.01403	2.25847	2.80283	3.95875	4.36393	5.35434
TRNT1	2.12611	3.40718	1.72466	4.37918	3.99323	6.48768	7.78228
TROAP	0.0267803	2.26028	1.63659	4.96198	3.50579	4.38581	11.9803
TRUB1	1.04386	1.69917	1.4215	2.12973	3.12694	2.86749	5.13155
TSEN2	0.361428	0.706827	0.419287	1.3615	0.854384	1.66925	5.70089
TSFM	1.08559	2.85118	2.0824	4.41277	4.20577	7.76053	14.757
TSN	2.44798	4.00178	4.24339	5.64646	6.49901	10.6693	15.976
TSR1	2.9134	5.77481	4.31788	10.175	8.45408	13.1452	23.4956
TST	0.431642	2.17399	1.34152	2.53743	3.54226	4.80318	11.4915
TTC4	2.76701	4.37713	3.57798	4.12543	3.83019	5.03135	6.74541
TTK	0.0557357	1.38445	0.891262	5.53449	4.1433	4.47443	9.44607
TTL	1.34682	2.43685	1.73242	3.04439	2.01356	3.63231	5.61481
TUBA1B	32.1798	131.99	85.3007	252.209	153.017	324.184	513.665
TUBA1C	10.0158	25.4875	20.2165	44.0483	24.5047	53.5578	75.4048
TUBA4A	16.0254	22.72	22.6728	23.3798	17.5578	24.7803	34.0835
TUBB4B	13.2819	37.1177	27.3503	59.9572	40.978	97.8342	142.402
TUBGCP5	0.778105	1.49721	0.946045	2.87764	1.55828	3.34708	5.77048
TUFM	15.1326	30.8658	18.4624	61.9656	40.3813	75.6062	103.533
TUSC2	4.54639	6.56522	6.02488	6.85286	6.47357	10.6801	11.8727
TWNK	0.472393	1.41312	1.06814	3.03191	2.58756	5.74268	13.6838
TXNL4A	2.34838	5.04208	4.27072	8.32568	8.71031	14.3327	22.3004
TYSND1	1.54683	2.12597	1.30962	2.65039	2.84246	3.79188	5.86183
U2AF1	18.451	23.2493	16.9046	25.6757	25.5196	38.3117	67.2213
U2AF2	22.0291	26.1624	27.6829	35.5652	26.7199	42.5611	58.373
UBA5	3.2707	2.93731	3.21006	4.76209	7.60673	5.89554	10.5395
UBAC1	7.99122	8.1925	7.23354	8.19746	8.45261	10.3258	12.6921
UBE2C	0.173919	2.67099	3.05568	9.85484	8.28565	12.8052	32.7583
UBE2E1	10.8723	11.031	10.6613	18.5928	18.1759	16.9311	28.7378
UBE2G2	6.38878	11.7496	6.65078	11.418	9.60828	17.7542	22.5474
UBE2J1	10.6022	12.9624	20.3355	35.017	33.4508	31.173	51.4931
UBE2K	3.96954	4.15508	4.31337	5.95545	5.87552	6.79342	11.781
UBE2M	16.9205	22.7759	17.7119	23.5066	22.1711	25.3882	39.1632
UBE2S	4.61519	18.0625	9.28148	45.4293	43.8965	59.351	109.249
UBE2T	0.399755	6.63623	2.96914	10.37	9.53299	13.1824	37.7109
UBE2V2	4.0208	6.32064	5.48787	10.2145	10.3931	14.0553	26.1304
UBE3A	6.31014	7.18518	6.60958	9.19296	10.1365	10.1322	17.9103
UBLCP1	3.57257	5.84039	3.76103	6.47646	6.13249	8.82266	11.6476
UCHL3	1.82956	3.8522	3.47664	10.2413	4.389	9.31797	17.2236
UMPS	0.609751	1.61858	1.42438	2.19126	1.90816	4.41341	6.78937
UNC119B	3.56604	4.26905	3.26111	4.50161	6.01913	5.58683	7.76077
UNG	1.00451	5.07391	2.52231	7.29301	6.65257	11.7271	24.8038
UPF3B	5.18541	6.86101	6.60867	9.1516	6.8625	9.5364	12.7867
UQCC1	2.34328	4.25257	4.59008	7.60404	6.98077	8.34164	21.6036
UQCC2	0.827917	4.44497	2.1519	5.59239	5.4848	6.80751	11.5485
UQCRB	7.08358	8.03551	7.79964	13.7517	11.3322	11.6889	18.1136
UQCRC1	21.9308	28.0716	25.6068	39.6245	41.4806	48.1186	68.5806
URB1	0.542309	1.97933	1.11793	2.48808	2.55298	4.75476	6.23026
URB2	0.220373	1.1481	0.575011	1.67549	1.8293	3.94266	4.72487
URI1	3.09544	5.97791	4.46998	9.3335	7.09829	8.55093	15.2624
URM1	2.62856	3.83349	5.29175	5.50524	4.62696	7.49112	9.02821
USP13	0.272207	0.621289	0.209558	1.88062	1.01539	1.89497	4.9701
USP14	3.12912	6.48268	4.54795	8.90038	8.24048	10.8611	15.168
USP39	6.18626	7.73518	5.65678	8.78004	7.69285	12.1623	17.9537
UTP11	2.38035	5.75116	5.15823	8.03766	4.84553	9.81823	14.6977
UTP14A	2.36814	4.93544	3.97091	6.5717	3.38292	8.45272	11.007
UTP15	0.851685	0.912883	0.578309	1.71491	1.38748	3.11412	4.65449
UTP18	3.07804	6.57694	4.25278	7.18232	12.0019	17.5684	23.0781
UTP20	0.666093	1.64938	0.916835	2.20548	1.49791	3.7717	5.27458
UTP3	7.79912	10.3991	10.665	11.7143	6.97748	13.8239	21.5043
UTP4	2.7407	8.67524	5.99842	14.4603	7.87731	16.245	23.1202
UTP6	6.55953	14.7051	11.4449	12.731	11.2804	16.8024	20.3604
VPS35	7.26576	10.5554	9.59583	10.5764	10.6162	12.4274	15.1413
VPS4A	13.5904	16.64	15.1536	15.2367	16.3466	20.3973	21.0763
VRK1	2.05845	5.95537	2.57629	11.2155	8.41384	13.6092	20.7169
VTA1	2.6774	3.82649	3.73604	4.91136	4.21496	4.83805	6.10811
WDCP	0.724133	1.82499	1.21185	2.03066	1.77941	2.6575	4.52357
WDHD1	0.425408	2.84615	1.26719	4.33276	2.62264	3.9894	6.59918
WDR12	0.675916	4.41809	1.92262	7.79517	4.89596	10.5198	13.5424
WDR18	4.60174	9.17586	6.51942	12.9711	10.4993	17.7921	21.177
WDR3	1.53712	3.38488	1.86988	6.2556	4.60482	10.4875	12.6527
WDR36	1.66343	2.9748	1.9967	4.70894	4.691	5.37768	8.3177
WDR4	0.845783	2.44584	1.0182	1.81919	2.45882	4.34086	9.22413
WDR43	2.64877	7.82769	5.81471	12.0244	9.07565	16.0458	21.2558
WDR62	0.171942	1.42207	0.5435	2.16254	1.58426	3.63512	8.78447
WDR76	0.533394	3.41533	1.04572	4.60046	3.20825	4.74434	12.7083
WDR77	1.85505	5.4726	3.28793	8.14569	5.85076	14.8858	23.4602
WDR89	1.33872	1.81028	1.22951	1.66233	2.81522	2.40562	3.99048
WDR92	0.404402	1.52156	1.22494	2.66969	1.78457	2.86741	5.01408
WDYHV1	0.589759	1.63632	0.849925	2.11131	2.34595	1.7323	4.39024
WEE1	2.64849	3.31821	1.37895	4.82637	4.22273	5.64719	16.3483
WIZ	2.39871	4.07587	3.96386	3.68305	3.7119	5.00496	5.53523
WRAP53	1.80263	3.44198	2.597	4.09334	3.01888	5.21499	8.0568
XPO1	25.0425	20.0767	15.1868	27.0135	21.2274	30.4286	54.7432
XPO5	2.4233	5.24495	2.84361	8.30367	7.14388	10.4259	15.5353
XPOT	7.29878	17.1589	10.5313	15.2132	13.2619	16.0813	35.7915
XRCC2	0.0136891	1.52099	0.909063	3.60976	1.90923	3.02682	8.57323
XRCC3	4.41359	6.85708	3.99148	5.5202	7.21842	8.03942	11.137
XRCC6	24.1879	46.6241	35.3749	74.723	60.3266	94.3126	119.862
XXYLT1	0.783305	0.974495	0.806214	2.30769	1.67943	3.08506	8.96867
YARS2	1.7681	2.98513	2.21623	4.91313	3.91185	6.31412	7.85298
YEATS4	1.36138	3.58018	2.47028	4.40144	4.72873	5.98095	12.2281
YRDC	1.91698	3.56569	2.427	5.12589	7.22429	9.21785	12.0191
YTHDF2	7.75114	9.64744	10.1103	10.1398	11.7931	18.3465	19.4575
YWHAE	31.053	50.7478	45.7586	113.055	76.6156	94.9352	180.076
YWHAG	12.4504	23.3408	21.3418	30.428	31.0731	36.8235	56.4157
YWHAQ	20.8964	35.4515	27.8593	50.3637	47.8668	56.6085	109.656
YY1	13.0235	15.9198	14.9411	14.4855	16.2371	16.9213	22.4306
ZC3HC1	1.22764	1.96735	2.27992	3.36804	3.18134	4.66257	5.85631
ZCCHC17	3.55606	4.27406	3.25974	4.23494	4.24093	7.66064	10.2552
ZMPSTE24	2.22406	3.22336	2.48005	6.50758	4.24584	10.6579	15.213
ZMYND19	2.97843	6.75776	3.32759	7.75909	6.41671	9.81782	14.4618
ZNF131	3.00931	2.9954	2.50837	4.11832	2.88295	4.17073	8.30271
ZNF207	26.4357	31.733	28.2802	39.5909	29.5938	36.1522	53.0777
ZNF215	0.0881657	0.389058	0.360758	1.29903	1.54567	1.2239	5.50622
ZNF330	4.76355	8.15421	7.65038	7.58745	7.45717	7.50578	11.4235
ZNF428	2.86475	3.24315	3.37853	6.17124	5.38561	9.35137	13.0348
ZNF511	6.32893	6.34322	6.0679	7.38046	5.82641	9.64879	13.3276
ZNF544	0.66325	1.38373	1.0681	1.33735	1.12028	1.1635	3.53433
ZNF770	4.10525	5.14209	4.78477	5.60713	7.4247	6.60963	12.7284
ZNF804A	0.526767	0.310168	0.479215	1.53787	0.979526	0.947373	3.63535
ZPR1	5.20404	9.37609	8.56062	10.4113	9.14965	11.1332	14.6802
ZRANB2	10.7139	18.1151	16.5389	19.6322	24.7997	19.5001	29.5522
ZWILCH	0.720438	2.71269	1.27786	3.18035	3.23327	5.82192	17.8064
ZWINT	0.120006	6.41048	3.06888	20.3033	12.5179	23.8711	40.1371

## Sheet: cluster6
	D0	D3	D7	D14	D21	LCL	AKATA
AACS	0.907108	2.53022	2.83455	8.22536	8.47218	8.61565	6.1617
ABCC4	0.398385	0.56224	0.372704	2.15917	2.50615	2.19983	0.0577189
ABI3	6.69256	7.14292	6.61437	10.064	11.5568	12.865	6.64995
ABRACL	5.31018	10.3359	6.69308	27.8436	29.675	43.0941	0.136319
ACAA2	6.0903	14.3301	13.8507	17.6617	15.1982	25.903	8.34696
ACAT1	1.22645	5.30424	2.41284	13.4942	9.8718	16.0482	0.338657
ACO2	11.1676	23.2992	23.6911	29.0044	27.8192	34.6526	24.6985
ACOT2	2.08875	3.30942	3.39106	4.88253	4.25577	7.35456	0
ACTB	1126.98	1230.49	1201.04	3294.75	2346.4	3053.64	1012.89
ACTG1	320.159	428.358	632.881	1113.81	811.415	1116.72	462.557
ADGRG5	5.46839	5.98368	2.57547	13.7975	10.0142	16.4735	0.0302097
ADK	1.72465	3.73318	4.08754	10.4449	7.37252	9.97901	6.36227
AES	65.1407	61.0694	60.9523	81.9266	71.0872	67.0974	52.0719
AGFG2	1.36987	2.37588	1.02595	6.69908	6.94274	6.28545	1.04323
AGPAT5	1.66326	2.4335	2.34326	16.9675	17.2032	18.5043	5.84382
AICDA	0.0647561	6.45531	5.68031	40.7543	34.9019	48.7067	19.0102
ALDH1B1	0.301454	1.53712	0.53034	4.44751	4.36461	6.27328	0.0160805
ALDH4A1	0.124247	0.632101	0.455576	2.11567	2.65529	4.11193	1.17342
ANXA7	8.73207	18.5192	11.8677	21.5968	20.6198	25.1701	11.6735
AP1B1	10.082	18.8282	12.4251	17.4221	15.8178	22.2305	14.3918
AP1M1	8.574	12.5435	8.51542	12.3309	10.9247	17.1749	8.55475
AP1S1	3.27581	12.74	10.8618	17.1172	16.9447	16.9765	12.2434
AP3D1	11.8426	15.9221	16.5894	23.5698	24.2935	28.0112	18.233
AP3M2	1.54162	2.58461	1.28146	6.57542	3.9949	6.04419	1.27599
APOPT1	2.06795	2.92639	2.59403	2.31521	5.36058	3.71971	2.42684
ARCN1	14.822	16.9093	17.2388	26.3412	27.6979	24.3894	19.8021
ARFRP1	2.35533	3.13811	2.30838	2.82103	3.82867	5.93132	2.35173
ARHGDIA	45.8349	62.6533	45.6726	71.2237	50.3846	71.8373	30.6622
ARID1B	6.13907	5.5639	7.56437	9.07202	6.65592	8.85887	5.15777
ARL2	3.52504	13.4811	8.94092	19.4953	13.6124	14.06	5.63776
ARL6IP4	13.9743	25.1272	21.8594	27.1594	19.0106	30.4236	18.3569
ARPC1B	54.9586	93.2847	78.9955	124.738	103.27	155.239	33.7707
ARPC5	28.8815	40.3767	40.3085	57.0624	57.6049	68.6611	28.023
ATOX1	8.20111	29.5021	29.0546	57.9894	38.8452	48.8951	16.4557
ATP2C1	5.57529	5.91457	5.30571	10.3316	11.873	11.9329	8.92745
ATP5E	69.2485	75.0064	77.1421	188.792	126.28	176.272	85.5395
ATPAF1	2.64049	6.16748	4.59835	9.88347	11.9635	12.7067	5.38733
B4GALT2	0.552771	3.3191	1.06046	7.52158	8.20328	9.12879	3.90042
BATF	7.09305	18.7539	8.94254	30.643	26.4624	35.0063	0.0524623
BCAR1	0.0527913	0.0433849	0.11912	1.4387	2.38325	2.7049	0.0238281
BCAS4	1.73748	6.49691	8.35981	9.67958	8.75231	11.3495	7.50987
BCL2L10	0.0561336	0.0359827	0.0137217	8.41195	7.92202	7.43165	0
BDH1	1.1622	1.777	1.06536	4.18829	2.45965	4.74036	2.68825
BEX3	1.0732	0.407333	0.396961	5.79524	3.62695	3.53692	0.182288
BIVM	0.69651	1.64737	1.14042	3.48951	2.86728	3.08062	0.0205632
BMP4	0.0202243	0.0360115	0.00823959	8.58929	2.83001	9.67662	0.00791138
BMS1	1.72141	4.30363	3.3689	5.78937	4.32593	6.95125	3.56799
BNIP1	0.513273	2.06511	1.6818	2.84771	2.98592	3.30644	2.51192
BRK1	26.8162	38.4329	36.1858	44.8936	40.9163	49.2613	36.7314
BSG	35.2438	45.107	45.221	59.5931	66.5182	75.6352	42.7466
BST2	15.7836	69.7585	66.0306	75.7475	83.2485	122.679	60.7519
C12orf57	10.7563	21.9417	29.9276	45.7658	33.4313	48.6576	12.9662
C14orf1	2.25812	6.28415	5.63117	13.9153	11.4168	13.195	5.48166
C15orf39	11.0385	7.18415	7.02645	13.9958	14.3157	16.3116	7.88772
C19orf53	17.0423	32.2663	33.109	47.3015	27.5553	40.6309	30.1989
C19orf70	3.26334	6.74136	7.74342	12.6931	11.5827	12.4557	7.70425
C8orf76	3.98096	5.70431	4.29097	6.16204	6.49288	8.03826	5.22363
CALR	185.994	174.713	151.851	235.765	267.903	289.615	198.321
CAPN1	13.7199	20.3038	23.1441	24.5076	26.098	31.4042	12.4143
CAPZB	23.2151	24.3783	21.3123	33.6078	48.0151	41.5147	18.925
CARM1	6.70873	12.5025	8.69044	25.5853	20.1852	22.7111	12.9461
CASP3	4.14948	8.23299	9.27766	9.21183	12.9885	19.0377	4.54947
CBWD2	2.53044	4.11541	2.80714	5.5151	3.91716	5.66728	4.28415
CBX1	5.06582	10.7068	7.05489	13.2368	13.1113	13.1147	7.46688
CCDC167	2.95798	8.92576	4.82965	23.6266	23.1673	19.2976	11.0499
CCDC25	1.65338	3.29011	3.60456	5.56393	3.93887	5.99829	2.87838
CCDC28B	1.55802	2.98716	1.73957	8.04299	9.43157	10.3963	5.37651
CCDC61	2.0691	3.36102	2.08706	3.62217	3.8344	4.61533	1.63383
CCDC74A	0.332624	1.39924	0.647929	14.273	8.87062	12.3167	0.902683
CCL17	0.205203	0.219231	0	6.69805	2.23543	7.75041	0.0535144
CCNE1	0.11018	1.72644	0.781056	4.8329	4.21954	6.78296	2.73255
CCR10	0.101447	0.806844	1.58433	13.2949	7.67368	22.9896	0.158736
CD226	5.05823	2.91034	0.846602	36.6649	28.9122	23.9357	0.129787
CDK8	1.46717	2.61569	1.93202	4.6929	4.70438	4.75094	1.33266
CENPJ	0.838864	2.07359	1.58484	4.90441	4.21334	3.60297	1.10026
CINP	4.54193	9.14023	6.4395	11.5393	11.9281	10.3648	7.65605
CLIC6	0.00343176	0.0549956	0.0629161	8.31063	6.13216	10.4611	0.024164
CLPP	9.36843	21.072	17.1681	35.1187	31.0888	31.9894	12.2524
CMC4	2.61968	3.72679	3.87593	10.8164	10.3956	12.7132	5.85738
CMPK1	10.7472	14.1411	12.6798	23.8101	31.5183	33.0895	17.0884
CNOT6	2.61989	3.20325	2.56386	5.36343	5.11199	6.06913	3.73933
COCH	0.569637	0.842274	0.356469	4.04129	2.37242	3.40545	0.0106959
COMMD1	2.20598	4.36357	4.88523	12.4963	7.8418	8.80715	6.02349
COPB1	14.2345	17.6273	16.9755	24.7317	27.7398	25.9383	20.6771
COPB2	14.3095	17.5088	17.8627	28.2626	30.2322	29.1781	22.3888
COPE	25.1195	30.9266	33.2253	42.0723	46.8835	52.9598	27.6449
CORO1A	83.1248	138.237	119.038	192.328	142.655	229.794	79.3073
COX16	1.31272	2.70474	2.49001	3.03872	2.50721	3.49585	1.28044
COX4I1	59.0502	57.0452	56.0812	92.8826	108.345	107.389	69.319
COX7A2L	5.20607	11.1564	9.30766	23.4892	29.7742	35.8548	15.8581
COX8A	33.5481	71.6242	65.5787	119.438	112.131	139.917	70.4316
CPNE7	0.131936	0.163509	0.0903037	2.36328	2.49237	2.46213	0.01858
CPOX	3.83553	4.49037	2.80894	28.0656	33.7516	30.7023	1.02051
CTR9	7.47581	9.31087	8.55403	10.7853	7.26441	11.7337	6.96257
CTSC	18.8106	11.4871	5.78118	92.0224	52.6365	115.896	17.852
CUEDC2	7.18696	12.4882	11.0625	21.8006	23.7669	22.9118	17.5289
CWC27	1.10689	1.8452	1.67943	4.75599	2.91865	3.17796	2.72115
CYBRD1	2.13308	0.29976	0.326405	7.79587	7.04881	8.21589	0.0158685
DAD1	27.1793	47.0917	43.8663	64.0365	70.8966	66.8078	39.7344
DCAKD	2.7757	3.31434	2.22711	6.13674	6.9354	7.90059	4.32277
DCPS	3.34717	7.68738	6.25209	13.2226	11.4377	11.7373	6.40251
DCTD	7.50767	8.4216	7.27467	17.9116	16.2655	18.2175	0.521626
DCTN2	10.523	17.7083	14.8175	22.3875	21.389	27.1634	18.8927
DCTN3	10.4799	12.6881	13.8867	19.3094	15.933	17.9625	12.7644
DCTN5	0.79718	1.09189	0.849423	0.944577	0.931467	0.815787	0.791599
DDOST	21.4884	28.6721	29.4641	58.0694	67.662	64.3737	34.2891
DEAF1	1.74858	3.77803	2.81998	4.5854	4.07322	5.22803	2.07827
DECR1	3.1346	4.63661	3.3596	6.90653	6.66314	7.61501	4.50022
DFNA5	6.11652	3.45253	4.11623	24.6849	11.0366	24.1795	0.479503
DHCR24	0.929141	3.00595	1.94336	21.2343	15.4463	25.574	0.153576
DHX8	3.92582	6.49202	5.57422	6.10138	5.83714	6.78023	5.09749
DMKN	0	0.210769	0.296768	4.12418	2.17941	1.75432	0.124664
DMPK	1.15907	1.85471	1.97702	3.58213	3.99073	6.2033	2.33354
DNAJC14	5.06146	7.29245	6.51566	9.77112	9.10594	9.35324	5.14425
DST	0.0810261	0.00665887	0.0209492	2.13617	2.17753	0.877065	0.00365722
DTD1	0.782501	1.4157	1.103	3.2553	2.46871	3.33286	0.0469204
DYNC1I2	3.66978	5.21718	5.17354	7.24583	5.6396	6.95657	3.63065
E2F4	10.7771	17.1138	13.3189	25.8972	16.7907	28.9831	18.3833
E2F7	0.141663	0.968102	0.88065	3.15226	3.40652	4.32271	2.0437
ECD	4.99557	7.02847	6.38217	11.6808	8.00064	10.5368	7.21302
ECHS1	7.53336	18.7795	16.0164	29.1265	26.7792	38.7984	24.6402
EEF1A1	1040.66	1252.57	1102.37	2191.82	1966.43	2384.92	692.356
EEF1AKMT1	0.576706	1.16185	1.53057	3.15451	1.661	4.89809	1.74032
EEF1G	269.676	462.671	404.311	850.973	805.764	793.672	504.755
EEF2	262.057	396.612	333.775	662.66	751.719	694.798	541.599
EIF2D	4.82851	8.15476	8.82253	17.7267	15.7936	15.5164	10.503
EIF3E	49.6728	81.4308	81.7709	155.57	149.397	124.59	113.662
EIF3F	52.4939	70.5982	67.0115	134.996	109.997	118.474	58.0534
EIF3H	48.7642	83.0935	86.7537	182.463	139.901	154.759	67.7328
EIF3L	41.9297	53.8216	48.0349	129.598	103.241	108.183	62.5011
EIF3M	13.4503	25.7072	22.0443	57.9952	37.1177	43.1863	37.4105
EIF4B	68.0345	70.0334	69.5764	124.436	119.725	101.272	87.6451
ELK1	3.67051	6.50637	5.21712	9.27954	11.0484	10.8123	4.66244
ENC1	0.974052	0.684487	0.534778	2.26378	4.27976	6.1434	0.0244512
ENDOG	2.00842	3.07466	2.32004	4.09619	4.70129	8.52801	2.91747
ENOSF1	2.21941	4.77031	4.18759	9.33767	8.97337	11.9071	12.1701
ENTPD2	0	0.00713032	0.00815724	2.64356	2.53445	2.88407	0.0234969
ENY2	3.88933	3.34828	4.02233	5.53663	4.11104	5.33906	4.31105
ERP44	8.32801	7.51195	8.67132	14.6767	10.9749	13.0792	4.50113
ESD	9.50497	16.8534	14.9817	40.1622	25.7147	37.6076	12.1209
ETFA	6.79054	16.4069	8.85292	31.8651	41.788	58.8033	29.9689
EVC	0.241028	0.363538	0.623843	2.12936	0.881036	2.27317	0.00831935
FADS2	2.04926	2.47576	2.13813	39.9351	22.5444	21.1048	10.9527
FAH	1.96638	4.72683	3.43339	11.4702	9.18056	11.9093	0.0732584
FAM169A	1.27113	0.702772	0.39484	2.7276	1.85227	4.12691	0.109888
FAM92A	0.818592	0.655916	0.704062	2.99388	2.55385	2.77468	1.52993
FBXL19	2.67508	4.75509	5.29493	5.91607	6.1567	7.52626	3.70971
FBXO46	2.94243	3.98476	5.18863	7.32778	8.03671	10.0426	6.08693
FCER2	1.37102	7.27321	4.78441	169.678	162.439	167.562	0.144251
FDFT1	11.158	17.5707	11.4966	31.5778	25.5425	27.2154	18.9304
FDPS	11.8919	24.2464	18.527	53.7743	52.0885	41.5009	37.1225
FIP1L1	6.41534	8.58247	7.32749	10.7638	8.07955	9.44166	6.59404
FIS1	18.1966	25.2788	21.3128	32.2132	24.132	35.9316	24.472
FN3KRP	3.08703	5.96442	5.93178	7.28314	7.08359	8.8139	3.8751
FNTA	9.99929	11.9298	10.9872	14.3716	14.4367	15.6294	9.4421
FOCAD	1.0167	1.80625	1.13862	4.05949	3.24626	3.85255	2.12984
FRMD4A	0.641937	0.637436	1.16486	4.69711	5.24256	5.21395	0.201045
FUCA1	4.50005	12.6158	13.6008	21.3827	13.067	22.044	5.661
FUCA2	1.78854	3.85103	5.01774	6.99956	5.39556	7.36913	0.096874
FUNDC2	2.20457	3.33581	3.2091	10.2281	5.97751	11.8429	6.21251
FUT8	0.81125	3.04614	2.16401	7.37851	5.04523	5.76971	3.79078
GLT8D1	6.11662	5.71478	6.67494	10.66	8.89485	9.15721	7.46221
GMDS	1.23725	4.58236	2.06668	10.2098	9.73856	7.73038	3.27177
GORASP2	6.51046	10.9564	10.0329	18.1992	18.681	17.6768	15.115
GPN2	4.3088	8.06582	8.53513	9.56337	10.4638	12.1536	5.05658
GPR15	0.509256	3.77617	1.25718	81.8449	53.926	53.7501	0.0473374
GPR160	5.50026	14.5419	10.8327	31.1703	16.2001	21.6068	7.32906
GPR55	0.322349	2.48897	1.1148	8.78611	7.86567	11.6048	0.00429876
GSKIP	1.08634	2.49023	2.54594	3.19702	3.85225	4.46333	2.30837
GTF2E2	6.23513	10.9918	6.11446	16.7539	10.7784	14.1842	7.4779
GTF3C3	2.43203	2.61453	2.08075	5.11761	5.55184	5.14602	3.52303
HADHA	18.7917	31.6881	23.0355	47.3054	41.8123	44.6697	29.4327
HADHB	10.9796	13.6526	12.3799	15.7881	18.0711	20.6843	12.6854
HARS	4.92689	9.20269	8.03713	13.3817	11.6216	16.7016	10.9679
HDAC3	13.1715	19.5482	17.0062	27.7706	22.6385	20.4782	14.789
HDGFRP3	2.98418	1.13864	0.591463	11.9102	8.6156	11.4564	0.00676075
HDHD3	1.40792	2.16496	1.63128	2.80267	2.01162	4.02079	0.0191012
HDLBP	16.6168	19.0044	24.4989	46.6273	49.2907	43.0456	24.8325
HECW2	0.0323791	0.281066	0.252289	6.69315	3.58816	4.16364	0.047498
HIBCH	1.38382	2.01317	1.41245	4.40571	4.28938	6.43252	1.30436
HIC1	4.04963	5.22415	2.11003	14.7815	6.4544	9.18751	0.00538823
HIGD1A	2.12862	3.52849	2.15834	12.981	7.27603	18.3452	5.1641
HIGD2A	17.3976	24.4344	30.3439	42.4489	42.5163	48.3199	27.1361
HMX2	0	0.0276059	0	2.44499	1.21317	4.88366	0
HMX3	0	0.0418458	0.031915	14.9971	11.9172	23.3044	0.0306437
HNRNPUL2	19.1303	22.2282	19.8987	25.2209	26.6766	27.8159	23.8602
HPDL	0.194429	0.722867	0.266153	3.52544	1.58944	6.15425	0.0638878
HPF1	1.51061	5.93811	2.70606	6.17885	3.93315	5.79245	2.50354
HSDL2	2.40965	6.21746	4.48292	9.17663	7.87053	8.88398	3.58435
HSPA4L	0.100424	0.0317895	0.0590978	4.09233	2.71701	3.61893	0.0305543
HSPB11	10.0357	11.1476	9.00346	19.2041	11.6562	16.7452	9.86527
HYLS1	0.410141	1.04171	1.22957	2.29037	2.16928	3.58901	0.0635705
IDH1	3.15214	6.14456	5.44805	8.47918	6.69841	6.18934	4.30122
IDH3G	14.4942	14.7895	12.2644	20.138	17.7337	21.7728	8.67194
IMMT	10.7481	18.2818	13.9913	32.7015	20.4201	33.2311	16.3226
INTS12	3.47955	5.28131	4.74164	10.1123	6.45072	7.56271	6.01716
INTS3	6.47817	6.79554	7.91082	10.6364	9.61039	9.32151	6.56008
IRF4	9.63169	38.2202	46.5414	76.3609	75.2052	94.4907	0.151452
ITGB7	12.149	20.4098	16.3851	62.2128	35.7953	59.6697	2.6173
JTB	17.5856	24.0511	21.3631	29.5329	37.6316	47.729	24.8612
KCNMA1	0.0089356	0.0596654	0.106483	1.9024	2.49559	2.33034	0.0157295
KCTD10	4.24603	5.54966	5.23149	6.92851	6.51115	7.45042	4.92665
KIF1BP	1.82922	3.0197	2.40408	5.30435	4.94542	6.30868	1.04101
KIFAP3	1.17136	1.40468	1.43585	4.76069	4.26783	4.26276	2.4928
KRT7	0.148296	0.0440094	0.120834	1.91265	2.30948	3.31075	0.299721
KTI12	2.33979	3.50671	3.12249	4.12083	6.07384	8.35166	1.93082
KXD1	17.9683	18.0851	16.7374	28.1439	23.1297	27.8628	21.3726
KYAT3	6.36602	5.97979	5.54289	11.0836	7.83706	9.7833	5.64325
L1TD1	0.263641	0.473196	0.472604	3.1328	0	3.42025	0
LAMTOR2	5.24349	10.4181	7.8297	11.0947	7.73218	10.2529	6.71035
LAPTM4B	0.432319	1.46595	0.850026	14.5733	1.83423	19.2372	0.191174
LGALS14	0	0.0276654	0	9.34518	4.70224	5.52377	0
LIN52	1.19321	2.15797	1.05804	5.4659	3.75849	5.00148	3.45953
LIPH	0	0.0544976	0.0623465	7.05302	3.05241	6.06852	0.0997716
LMO7	0.277339	1.32008	2.07431	5.83193	3.01809	3.97915	0.510065
LOXL3	1.80992	2.17386	1.65796	8.43968	4.62606	10.8504	0.747585
LSM1	3.80447	6.9033	6.61325	9.96647	8.57252	12.6822	6.8459
LTA	1.60171	29.7259	12.4728	35.3939	21.5618	30.8339	0.112556
LYPD6B	0.0445715	0.0285711	0.0217907	7.86607	1.46486	6.80874	0
LYPLA2	8.55664	18.1264	16.6107	17.9551	15.4763	24.6567	12.4735
MAGED1	3.31775	10.1913	11.2117	34.5119	40.8543	28.8006	17.5124
MAGT1	7.84085	6.88327	7.06925	10.4913	12.3439	13.4824	9.05839
MAP2K6	0.227482	0.267337	0.16303	1.65419	1.38788	1.91254	0.16867
MAP4	0.89252	1.12648	0.87697	1.67037	2.48912	1.43302	1.46843
MAP4K1	12.3716	24.421	19.9297	27.9538	25.0303	23.5867	17.6846
MAPKAP1	4.92409	10.4366	7.58229	21.7877	20.2528	21.9815	13.5456
MCRIP2	5.29325	5.12824	6.1682	7.92204	9.37515	12.8273	7.42724
MDH2	12.5435	28.1031	18.4292	71.6993	47.7517	64.7584	46.0496
ME1	0.0836789	0.0170285	0.394489	2.42886	2.01391	3.53158	0.00935247
MED24	5.59369	8.17802	7.58807	11.2269	9.65664	13.5252	9.57297
MEF2C	4.75383	7.04498	11.5542	24.2306	16.4642	17.2062	1.13777
MEMO1	3.74132	4.8718	4.31942	8.3127	9.07338	12.6511	7.16363
METTL8	0.914429	0.597357	0.399653	3.53697	2.65057	3.52406	2.05488
MFF	5.94508	8.77822	8.59924	13.0643	10.01	9.90834	7.41949
MGST2	0.77901	0.996375	1.18011	5.63765	1.09089	3.80516	0.0386283
MIIP	5.16197	7.35315	3.98721	9.11465	10.8696	10.7364	6.94409
MIPEP	0.456053	2.10311	1.10775	5.10035	4.21702	6.39545	2.37791
MMS19	7.84731	8.78085	8.63542	11.2367	10.2536	10.1762	9.14103
MNAT1	1.3721	2.25248	1.89517	3.27709	3.5738	3.94549	2.6837
MORF4L1	25.5909	38.436	43.4282	50.1544	60.1729	59.5755	50.9511
MPST	2.93233	8.63714	7.02282	12.4028	11.7693	12.622	8.72633
MRI1	4.41618	4.76729	4.51394	6.3739	5.30978	7.38948	2.64804
MRPL33	4.33289	3.06177	3.54443	4.3544	7.01975	8.02892	4.16397
MRPL39	4.16714	13.484	8.89848	15.797	15.2293	13.6945	11.2
MRPL41	4.87526	16.5186	17.791	22.8356	26.961	38.1159	11.3337
MRPL53	8.88428	15.0037	18.3681	25.6507	29.5622	26.4568	15.6517
MRPL57	2.34231	3.33658	3.12075	6.68667	5.36167	9.93193	4.8847
MRPL9	4.55313	7.96521	6.07491	13.552	10.1951	13.2811	10.3034
MRPS31	5.40362	8.21203	6.64287	14.0915	14.0271	13.331	10.7656
MTDH	9.54138	12.3039	13.1572	34.5688	26.1417	37.2033	16.9708
MTERF4	3.36212	3.1501	2.44601	4.31575	5.26915	5.54507	3.80469
MTG2	2.27284	4.62784	3.85308	4.95959	4.49116	7.95068	3.28667
MTMR2	1.80045	2.85597	2.44301	5.46279	4.06649	5.06063	2.50685
MVK	0.85435	1.97764	1.58289	6.1026	5.23406	6.72802	4.08209
MYCBP	1.95709	3.66197	2.22498	8.43883	5.51078	10.0889	5.54938
MYH10	0.608796	2.09214	1.76859	7.40795	6.77288	8.63443	0.279844
NACC1	5.95164	11.3388	9.66222	12.4248	11.945	13.8728	9.08353
NAPSA	0.532717	1.51448	1.6112	6.21892	1.2967	3.37987	0.286093
NBDY	1.75277	3.32133	4.00233	6.48266	4.98799	4.39248	3.84985
NCALD	1.99886	0.302195	0.0553147	8.31988	9.05144	9.34775	1.88103
NDE1	4.11118	7.60458	5.54297	9.72487	10.2424	10.497	3.35301
NDUFA6	7.65354	12.4263	12.386	21.2674	16.1849	22.8034	15.1445
NDUFS5	23.8942	39.9051	30.5549	104.133	77.1816	106.154	26.7441
NDUFV3	2.51993	3.37249	3.37799	4.17378	3.42364	4.4748	2.43258
NEDD8	27.0348	45.7094	44.6694	60.6756	49.5388	54.7434	47.1554
NETO2	0.370513	0.918191	0.429509	3.25709	3.3072	4.57864	0.0134478
NME4	4.70586	8.11884	4.80599	26.3782	17.4166	16.1761	7.37582
NOB1	6.60425	20.2642	17.6694	27.8749	25.6467	29.8107	21.6751
NPRL3	4.3667	6.58951	6.04368	8.09515	6.17512	8.67898	6.21783
NRCAM	0.0240781	0.021047	0.0642086	4.67948	1.46599	6.1604	0.0924764
NRSN2	0.385655	3.2511	1.70131	5.0322	2.55458	4.06352	0.0353581
NSDHL	1.81514	3.27188	3.5223	6.54037	4.91802	7.13892	4.92661
NT5DC2	2.00125	4.01784	4.43233	18.4428	15.3663	22.4676	5.23303
NUDT19	1.79117	1.7874	1.06862	3.71793	4.83591	6.82277	0.149748
NUDT2	2.9333	4.05768	3.21215	7.44354	4.753	7.7937	4.15869
OSBPL9	5.19194	7.95807	9.15244	20.955	14.1161	15.4657	10.708
OTUB1	9.1566	12.8453	14.8224	17.6609	15.2103	22.0736	11.2693
OXA1L	28.9906	47.4697	45.0243	74.9416	58.6641	56.0853	41.4982
OXTR	0.00964608	0.20611	0.192566	2.86911	2.87718	4.18166	0.166028
P3H2	0.0341172	0.00404996	0.0138997	18.2309	16.259	26.1788	0.0177947
PABPC4	27.8622	26.5819	25.4957	73.0928	78.8026	73.7294	39.6271
PARM1	0.646452	1.08191	1.29538	5.79088	6.22964	8.33912	0.00976791
PARN	5.02799	7.58451	5.99406	11.8762	7.30476	11.7161	8.58824
PAXIP1	2.06253	3.82188	2.77482	5.56525	3.34892	5.73936	3.75484
PBX3	3.21771	3.52363	2.60547	9.59761	7.19959	7.43119	2.57249
PCK2	3.77073	7.45019	6.3652	8.57618	7.31436	9.87953	5.84662
PCYT2	0.820301	1.2234	0.743537	3.13468	2.45556	3.97013	1.4666
PDLIM1	11.8301	40.3913	50.5798	168.293	90.2963	116.995	0.260375
PDPR	3.94827	4.1067	4.62391	6.54104	3.34227	7.38422	3.75978
PDS5B	3.62617	4.08186	3.62059	6.03914	4.01055	5.186	2.75871
PEG10	0.322057	0.869239	0.763949	13.3486	3.12187	13.5124	0.828005
PEX10	2.17026	3.95828	4.68536	5.1179	4.65875	5.95489	4.29244
PEX11B	2.77871	5.97399	6.18448	7.36019	8.08873	7.68362	5.00212
PEX2	1.71518	1.9772	1.59145	4.56698	4.92409	5.76244	2.01284
PEX26	2.26934	4.47597	3.2744	11.1085	11.9446	12.968	5.97438
PFN1	186.408	274.143	218.756	519.13	423.139	567.08	283.556
PGLS	10.659	18.5014	22.6909	31.8559	25.1123	36.8781	23.0284
PIGS	6.77438	9.11467	7.28365	15.1596	13.594	13.998	4.91436
PINLYP	0.153248	0.99872	1.4797	3.08562	1.75644	2.04575	1.51068
PIP5K1A	5.92874	7.76552	5.77905	10.3365	9.15488	9.33702	7.95289
PIP5K1B	0.599598	1.61833	1.54284	3.87728	3.04321	3.56129	0.283931
PISD	4.69242	5.98997	5.3448	6.73237	6.58623	6.40473	4.2141
PITRM1	4.99249	8.27407	7.19079	7.80789	7.84684	8.608	6.23705
PLIN3	15.2462	14.1859	15.3196	20.7226	19.8852	21.6262	16.343
PLS3	0.11567	0.0877002	0.09121	7.33635	0.314304	6.35207	0.157638
PMM2	3.82698	5.77177	5.27504	12.3797	12.0114	16.4731	7.42382
PODXL2	0.190433	0.59679	0.193961	2.84257	1.63917	3.66907	0.0819431
POLB	5.81279	4.71659	2.27398	7.39022	7.46079	10.1406	3.60199
POMP	8.41139	15.5444	12.8596	28.1863	24.0385	34.8333	17.4687
PPA2	2.17195	2.10369	1.47317	4.64812	5.48762	7.81757	3.4872
PPFIBP1	0.431079	1.51878	1.44744	3.28813	1.69219	2.683	1.32725
PPFIBP2	2.92931	5.34879	4.75132	9.1981	6.47429	8.23024	2.47918
PPIB	61.5039	64.8925	71.5209	160.299	172.329	161.514	78.3885
PPP1R14B	25.4871	46.4754	31.238	61.2903	43.9645	56.0744	40.8974
PPP1R7	4.69548	7.16722	7.86571	11.7404	9.1308	11.1924	8.77761
PPP2R1A	20.4381	33.556	36.3737	44.9745	47.6633	55.7699	37.3581
PRELID3B	5.87991	10.0619	7.51232	13.6002	13.53	14.7873	9.68176
PRKCB	12.297	18.3063	14.5379	35.6286	25.2055	25.6089	4.48866
PROSC	7.04111	9.67425	9.48647	11.5966	9.73814	11.553	5.98912
PRPF6	14.6552	17.8456	17.6744	31.7716	27.9302	35.3467	9.25996
PSMA6	23.5899	28.2018	23.5105	43.6525	37.6979	56.2567	36.895
PSMB4	44.1888	61.4132	59.03	87.0978	81.2418	124.089	74.7888
PSME2	39.2587	82.6564	35.4551	120.466	79.1112	124.98	58.7958
PSPC1	5.82578	8.82359	8.00413	12.3149	7.94881	16.1307	8.8438
PTP4A3	0.78131	2.60367	1.72648	7.40093	8.42407	8.9723	0.0121444
PTPN9	3.75347	3.69488	2.93242	5.44383	4.52054	5.82596	4.05865
QDPR	1.15953	2.12228	1.69186	3.84713	3.56233	6.74178	2.96413
QPCTL	2.37043	3.2782	2.82964	5.69524	5.79274	6.02039	4.94724
RAB38	0.412982	0.143651	0.50476	4.19517	3.16973	7.16389	0.033813
RACK1	306.326	549.913	627.242	893.814	664.757	670.421	421.23
RARS	5.85787	10.2625	9.90661	23.9784	16.9654	30.4343	17.0401
RCN1	1.95062	3.06046	3.35138	14.7229	17.6239	18.0857	0.209293
REC8	5.11212	6.49616	4.90326	14.9023	10.4978	12.7035	1.32826
RETSAT	2.95182	3.83682	3.13159	5.24676	5.95926	6.03814	2.71362
RHOA	105.436	108.282	104.232	154.585	123.533	125.558	106.784
RIOX1	2.01373	3.17848	2.89927	3.92431	4.86241	8.76024	3.36457
RMDN1	2.98121	3.66991	3.29337	5.12517	5.20531	5.83858	2.73607
RMND1	2.14346	3.33915	2.91987	5.35048	3.79441	4.88612	3.74547
ROBO1	0.13285	0.349832	0.21726	13.2973	3.9145	8.74494	2.06629
RPAP1	2.20678	3.60844	3.3596	4.16423	3.71304	5.05207	2.01347
RPL10A	199.489	429.484	382.455	697.139	611.113	785.806	367.129
RPL12	314.777	802.925	744.428	1180.41	1032.94	956.633	511.871
RPL13A	354.78	664.429	578.361	896.91	647.485	815.964	319.061
RPL14	271.339	471.057	430.469	671.063	507.459	532.014	408.64
RPL15	108.7	181.817	173.088	272.567	251.091	303.739	168.477
RPL18A	376.279	770.317	795.363	941.182	1000.11	1036.78	481.212
RPL19	310.445	496.774	513.191	683.624	556.501	649.809	482.473
RPL22	51.7442	78.7911	75.754	136.226	112.465	107.974	100.731
RPL22L1	1.35214	5.09041	1.44277	19.5685	14.5817	26.1403	4.3406
RPL23	304.017	533.052	474.349	766.618	779.462	893.039	577.745
RPL23A	275.153	515.046	461.216	749.201	460.246	579.564	273.605
RPL24	234.21	357.94	377.928	677.93	528.733	638.88	418.683
RPL27	287.072	471.971	431.748	805.627	686.905	751.085	478.777
RPL27A	55.4105	84.6558	78.3151	132.864	101.924	120.077	74.2073
RPL29	349.788	675.106	704.768	943.733	724.714	902.738	411.25
RPL3	417.169	468.669	383.577	949.028	968.047	930.107	426.991
RPL30	383.788	510.564	573.578	693.596	532.279	596.239	375.065
RPL31	135.095	261.944	282.313	339.615	477.815	487.897	264.716
RPL35	359.029	741.387	812.134	1054.95	764.594	885.884	591.259
RPL36	182.774	409.187	444.608	497.583	542.93	579.774	329.683
RPL36A-HNRNPH2	23.1123	30.0443	26.8429	34.0136	24.8607	24.7079	27.5126
RPL4	304.722	555.787	435.547	1182.05	906.255	982.382	675.128
RPL41	430.582	687.629	695.893	1061.74	561.434	836.702	404.122
RPL6	167.441	282.989	271.76	585	441.808	563.763	333.186
RPL7	299.793	404.052	350.855	912.69	761.088	841.323	540.737
RPL7A	368.295	646.447	560.135	1239.9	975.275	1194.32	634.967
RPLP0	217.677	540.126	474.477	1369.45	1287.3	1410.57	742.393
RPLP1	210.076	295.605	268.723	391.033	360.324	294.409	186.134
RPLP2	402.121	609.077	580.688	632.646	676.338	900.058	506.688
RPS10	166.593	272.364	287.498	403.204	387.848	418.68	276.046
RPS10-NUDT3	57.1311	92.8881	98.6421	139.365	137.173	153.618	97.2179
RPS12	335.139	523.851	508.835	756.989	817.412	1174.01	606.112
RPS13	159.227	259.488	234.429	441.669	470.647	605.411	362.367
RPS14	273.361	384.24	437.529	653.103	568.825	633.113	420.792
RPS15	176.756	353.341	375.346	404.285	366.973	356.111	242.629
RPS15A	276.544	402.33	370.573	654.003	748.212	637.531	453.001
RPS17	287.248	608.012	441.067	814.174	909.195	788.381	608.43
RPS18	679.326	1489.48	1428.87	2431.63	2159.96	1949.3	1279.5
RPS2	460.857	945.206	824.206	1739.44	1903.02	1712.4	923.422
RPS20	219.953	342.281	343.748	482.84	371.361	407.764	224.223
RPS21	119.968	199.328	198.086	267.498	371.373	400.668	132.227
RPS23	66.7725	114.806	125.326	222.525	157.88	169.014	102.255
RPS25	367.113	598.014	539.858	803.484	851.234	794.456	533.706
RPS28	324.089	442.012	488.622	760.702	790.546	919.464	505.215
RPS3	129.532	217.584	200.458	344.876	392.964	387.943	187.978
RPS3A	336.487	409.245	396.439	1115.71	802.35	1433.66	680.109
RPS4X	289.802	392.635	379.93	756.412	540.124	631.41	384.884
RPS5	174.265	395.849	409.47	615.583	505.43	628.252	381.323
RPS6	534.23	923.479	879.059	1743.11	1489.92	1421.78	850.633
RPS8	387.331	543.389	460.912	1015.82	1139.77	1238.06	629.097
RPS9	164.511	235.503	234.563	315.596	312.273	334.142	174.904
RPSA	155.887	371.994	316.438	808.934	707.247	897.435	355.323
RRAS2	3.67324	6.09469	4.59105	11.7169	10.2153	8.42236	5.2928
RSPRY1	2.09781	2.79563	2.63148	3.79021	4.14708	4.43692	1.91767
RSU1	3.77209	4.95933	4.6386	7.78816	4.64547	8.31655	2.61538
SACS	0.82336	1.59388	0.999774	3.93777	2.78312	4.02259	0.857022
SAMD10	1.49158	2.30104	2.56957	14.2043	14.5424	14.0772	1.06385
SARM1	1.22985	1.78612	2.02926	2.96849	2.45191	3.36392	0.160114
SCAMP3	10.588	19.6027	19.4714	19.1968	17.8851	26.6876	13.556
SCFD1	4.9617	6.97707	7.31876	10.0552	11.311	10.463	8.20866
SCIMP	1.14506	0.690265	1.37607	4.27229	4.08112	2.13048	0.112607
SCP2	0.690385	0.916607	0.614425	1.43809	1.70307	1.63273	0.015732
SDC1	0.0127745	0.131929	0.265428	4.24003	1.42887	5.39137	0.0349802
SDHC	2.24506	2.99963	3.04814	5.09508	5.82689	6.96857	2.076
SEC23IP	2.54303	3.6601	3.22781	5.26447	5.42255	6.25996	3.56997
44815	2.3028	5.5168	3.11875	16.5048	13.9343	21.0002	0.170143
SF3B5	29.0718	43.0114	37.2765	70.0649	55.3835	76.6666	27.7536
SGCE	0.606237	0.933671	1.08739	5.97719	4.17489	4.40995	3.09526
SIL1	3.17244	3.87889	4.40307	8.89694	10.183	10.1776	2.37445
SLC12A8	0.363538	2.04866	1.59177	14.3556	9.65954	9.28043	0.0140647
SLC25A44	2.97475	4.05498	3.325	5.7744	5.35295	6.88858	3.50005
SLC30A9	4.24407	5.85726	5.30285	10.4983	8.0873	9.19017	5.53569
SLC35A4	8.39992	13.1012	10.9094	17.8478	13.5536	23.3242	5.61052
SLC39A8	1.44346	2.14798	1.94067	3.81921	4.30452	3.02707	2.76681
SLC9A7	2.00917	3.58899	4.52656	7.46158	6.21547	5.49544	3.75022
SLC9B2	1.09946	1.29035	0.62887	2.99146	2.4606	3.09328	2.15468
SMARCA2	5.92284	6.39457	5.17514	17.699	19.795	28.7914	5.08643
SMCO4	5.20085	2.99309	3.51196	9.59513	6.50731	10.1035	4.95693
SND1	21.7919	27.7241	20.1279	60.5896	73.9961	64.0202	34.9251
SNX17	10.4865	13.9243	11.6434	17.5535	18.3629	23.0716	12.7854
SNX25	3.65429	6.19429	6.1271	29.6908	22.5681	22.0618	2.66916
SNX4	3.85749	7.24171	5.42602	12.9157	15.5212	13.4702	7.10911
SNX6	6.43575	6.63848	7.00733	8.25378	8.07312	9.57377	7.52422
SORD	2.72667	2.34857	1.11494	6.12626	4.17827	9.45327	2.065
SPAG7	11.2041	14.4108	14.5133	22.8336	24.2182	24.7385	12.0568
SPATC1L	1.10192	2.68438	2.50859	4.72302	3.29409	3.59955	2.03209
SPCS1	11.515	18.2531	19.0654	48.0759	47.1142	53.8731	31.0914
SPCS2	6.60203	8.49723	9.16408	13.2802	18.9413	20.0316	11.6186
SPN	8.31154	9.03939	7.0365	17.9432	17.8295	22.3656	0.701451
SRP54	10.6656	13.9611	12.2607	20.8128	21.7692	19.7031	15.0574
SSR3	5.6182	9.05683	9.04977	22.9442	24.5997	23.1543	17.1674
ST7	1.16569	1.55027	1.76763	12.0221	8.56283	9.77193	3.16171
STAMBPL1	4.35933	4.27818	3.49478	9.72544	8.43326	8.61663	4.42433
STK26	7.2882	6.5446	5.19126	11.7316	12.8749	11.3666	8.38612
STK38L	4.64839	3.7261	2.59193	10.925	11.0262	11.284	1.91735
STT3B	13.88	11.9199	11.8272	26.8708	32.2948	37.0767	21.6713
STYXL1	2.40983	2.73548	2.68765	6.16461	3.22374	4.66375	0.848413
SUB1	10.6156	12.5844	10.9124	43.8427	31.7585	42.6616	7.50288
SUCLG2	5.18452	10.7428	7.1485	15.7224	12.0765	11.1469	7.93553
SZRD1	13.4829	22.3738	22.2585	24.2997	24.5554	29.469	17.7571
TAF10	27.1004	37.6079	25.6341	50.6464	38.8449	39.1856	30.1117
TBC1D30	0.151865	0.129411	0.161307	2.52029	3.34537	2.7344	1.25603
TCTN3	2.1018	4.53667	4.22671	5.98301	4.30294	6.54184	3.97948
TDP1	3.15269	4.79418	3.60018	7.04729	4.69251	6.03841	3.42976
TEAD4	0.0078118	0.150225	0.13367	4.45223	0.582514	3.51549	0.03667
TERF2IP	18.3892	20.5478	16.6581	23.089	26.4343	27.0006	21.18
TESC	0.91189	1.99637	0.968372	3.24023	3.94283	7.38574	0.0175434
TESPA1	2.47896	4.82378	3.46468	10.6643	4.41095	6.46378	4.00177
TFB1M	1.16601	2.42195	1.77378	4.961	4.20849	4.15979	2.86594
THAP4	3.69757	7.69078	7.22649	9.88577	8.26328	9.26775	6.07916
TIAM2	0.246502	0.250693	0.333149	3.10335	2.26493	2.38121	0.203053
TIGAR	0.366359	1.21245	0.860146	1.79798	1.98597	3.62079	1.4318
TLK1	4.58354	4.663	5.84262	13.6993	12.0236	10.2323	7.26521
TLR10	2.88091	8.34783	10.2025	19.3601	9.79139	16.1456	7.01943
TMEM126A	2.63987	4.41366	3.457	9.24177	10.7942	15.0276	8.08702
TMEM189-UBE2V1	17.2899	22.1221	23.2525	36.2439	22.701	28.3445	21.3845
TMEM206	1.785	3.96945	3.16748	4.27709	3.70649	5.4954	2.68442
TMEM41A	1.44339	2.14087	2.16427	4.66063	4.13018	5.98655	2.31672
TMEM69	4.83294	7.32236	6.69922	16.4874	10.4122	14.8897	9.16193
TMOD1	1.0712	1.6381	1.45301	8.19473	8.75347	10.0188	1.60711
TMSB4X	1253.28	1631.84	1448.91	2798.64	2229.32	2875.77	16.9789
TNFRSF17	0.437312	7.32462	20.5695	29.8318	20.4346	40.7113	5.84391
TNFRSF19	0.0196665	0.0140073	0.0320493	12.9649	4.70728	8.76465	0.00384658
TNFRSF8	2.19986	0.733413	1.01066	16.192	16.9017	19.3137	0.608791
TNFSF11	0.291262	0.120659	0.145302	3.44009	0.541743	2.76498	0.0348785
TNPO3	6.32327	10.3268	10.2546	16.4371	13.3891	17.0203	11.1992
TOR1A	5.28662	8.55029	6.9416	10.0803	7.35545	10.2261	7.03234
TP53	5.86785	9.69639	7.51407	16.1276	10.2857	22.8296	2.5943
TP53I3	0.951358	1.20053	2.81426	3.42088	3.96974	5.95815	0.663405
TPM2	3.15948	1.7837	1.02029	35.03	0.875503	24.4892	0.0496026
TPM4	33.5733	50.9632	47.3748	83.5874	75.8037	71.0635	35.8208
TPRG1	0.479293	0.249885	0.093729	3.25268	0.275331	3.73604	0.00449977
TRAM2	2.38041	2.62806	3.5627	5.97273	6.84311	8.95558	1.76053
TRAPPC5	11.6137	17.7831	16.8561	31.1103	30.7989	42.5909	11.6932
TRIP6	1.77678	7.74692	9.43979	11.1748	12.9641	22.0733	9.89031
TTF2	1.60872	4.69018	1.70854	9.85428	10.8003	9.82566	3.30808
TUBA8	0.943737	0.593511	0.809879	10.494	6.33117	7.55323	0.290625
TWSG1	1.22078	1.41991	1.04947	10.2443	10.8725	11.149	0.692225
TXLNA	5.30071	10.967	8.86935	12.5812	13.186	16.477	11.11
TXN2	10.0443	20.1949	19.6655	42.5081	35.5524	44.6617	25.0777
UBE2V1	17.0236	20.9431	22.2612	35.9	22.1884	29.503	21.1819
UBL7	4.96134	11.1319	10.7613	18.8195	14.3669	20.8576	11.2711
UCHL1	0.0623763	1.03959	0.808125	8.77095	5.30593	28.1566	3.55759
UFC1	12.6475	15.1944	18.895	33.4	27.4053	31.3027	18.3036
UGDH	1.56374	3.41632	3.09005	5.72307	5.95443	8.21516	3.40652
UQCR11	9.85229	15.9795	15.585	22.4661	18.9281	28.1007	17.3062
UROS	1.03358	2.10725	2.11598	4.37824	5.36413	7.26622	5.15503
UST	1.23904	2.25855	1.42072	4.36386	2.40331	3.84545	0.21736
UVRAG	3.87877	4.9008	3.9943	6.79421	6.40568	5.78628	4.09958
UXS1	2.57742	3.7921	3.08889	6.58937	4.41648	8.93246	1.3247
VCP	16.2787	30.7846	26.4381	41.051	41.4962	66.8939	37.1798
VDAC3	21.567	21.209	16.1794	48.3721	40.6917	50.8743	15.5777
VPS29	13.1094	15.2628	15.485	22.0712	15.9158	20.1906	15.8233
VTI1B	12.1259	15.1946	14.4601	15.3122	15.6099	17.2098	12.623
VWA8	0.827472	1.59389	0.966523	3.14392	3.62497	2.96756	1.94215
WDR1	34.9138	35.6942	28.7381	53.2929	39.3593	69.6995	25.3694
WRAP73	5.0262	5.99585	4.10554	8.62665	7.39654	11.29	6.0147
WSB2	5.64239	5.68196	6.54808	11.5926	9.93618	10.3945	1.97993
ZBED6CL	0.375812	0.51622	0.423537	1.85266	2.02866	2.86139	0.549859
ZDHHC12	4.63745	8.97022	8.18882	12.5815	10.9877	13.772	4.79778
ZFAT	1.07863	1.15237	1.22216	6.26575	6.83621	6.22648	1.25043
ZFP57	0.0224955	0.00801112	0.0366596	4.64493	0.0207093	5.23202	0
ZHX1	1.47197	2.65817	2.23879	4.31781	3.70503	4.45212	2.96821
ZNF282	2.75859	3.85368	3.46994	5.21201	5.18648	7.19993	3.53936
ZNF512B	0.951861	1.58864	1.75667	3.62125	4.02174	4.9857	0.0778046

## Sheet: cluster7
	D0	D3	D7	D14	D21	LCL	AKATA
ACADS	2.29717	2.90326	3.7111	1.66639	5.29361	2.74255	0.136068
ACAP1	22.8895	33.7187	39.7708	32.0434	36.7268	28.5155	15.6946
ACSL4	9.13131	13.0124	8.92914	8.42202	10.5278	6.94989	3.6954
ACSS1	5.59622	4.79902	4.27404	4.14495	4.59856	3.87851	0.0134993
ACTA2	1.91439	4.91507	8.58755	7.07994	7.62625	4.71749	0.129387
ADNP2	1.51985	3.28643	2.01983	2.33941	2.97564	2.86527	0.149653
ADO	3.99504	8.13002	7.91107	7.25833	7.05582	7.56046	3.13294
ADPRH	1.47873	4.70274	4.89667	3.72696	7.72866	3.66192	0.015134
ADPRHL2	7.88592	10.7107	9.4864	9.91741	10.0767	9.02684	7.40554
AFTPH	13.1341	13.6249	14.0609	11.3137	14.6035	10.2131	6.83623
AHCYL1	8.31653	13.5043	15.6449	12.4673	13.4552	9.95061	8.19107
AKIRIN2	16.9544	17.811	21.5116	15.2923	17.6293	20.0067	13.1339
ALKBH6	7.95288	7.93759	7.14403	6.57914	7.67923	7.50918	3.38587
ALPK1	2.42262	3.60229	4.43658	3.03533	3.73898	2.03522	0.517494
ANGPTL6	5.54243	10.3422	12.2562	9.77029	14.7857	6.23508	2.9863
ANO9	1.40953	3.45991	6.2473	3.60078	5.79886	3.61116	0.177435
ANXA4	2.84661	6.66728	7.47882	5.44757	6.24349	5.10621	1.03264
APOBEC3C	21.0519	50.9905	52.2362	44.2035	53.5194	49.8792	3.54812
APOBEC3D	5.79262	13.6521	11.6949	6.55216	7.91393	4.32519	0.394463
APOBEC3F	1.93349	2.58675	2.85284	2.08902	2.09267	1.4623	0.163535
APOBEC3G	21.1097	34.0785	26.6514	20.1558	30.0056	16.6881	1.23821
ARAF	12.7301	12.604	13.8631	12.4797	12.5597	15.6329	7.15321
ARF5	29.9763	35.4017	35.6684	32.4046	29.9105	35.1265	9.83436
ARHGAP1	5.85546	9.12498	10.3347	9.00793	7.5857	9.41919	4.77052
ARMCX6	2.11206	2.69756	2.97932	2.56844	2.07228	2.54606	0
ATN1	8.64664	9.23431	12.1989	8.90014	9.84849	8.10755	5.34781
ATP11A	3.44536	2.65209	2.87036	2.87512	2.64414	2.84801	0.0130972
ATP6V0E1	38.5849	57.0187	73.2946	57.2868	44.4124	66.4038	8.47038
ATRX	6.63232	6.89958	7.30533	8.55727	6.65316	6.38561	3.67311
BAX	13.8949	39.0161	42.0123	26.8741	37.5963	42.8501	13.2969
BCL10	4.12632	3.51112	4.78669	2.84255	4.62019	4.18365	1.85876
BCL7C	3.50203	4.38004	3.60988	2.59972	3.38905	2.23558	0.18981
BMPR2	2.2468	2.45129	3.63214	3.23389	3.14432	1.8738	0.452633
BOLA1	1.66547	3.25732	2.10125	2.21668	3.70943	2.40295	0.0788107
BORCS6	6.30046	6.62943	6.61716	4.00614	5.23029	6.36195	1.63353
C10orf76	4.17144	4.48949	5.82562	5.09379	4.43357	5.68904	2.21094
C11orf68	7.74507	10.0545	12.8235	7.00556	8.95409	7.03983	3.7625
CAMK1D	3.46006	3.86135	5.75584	2.79852	3.5506	2.28194	0.0548997
CANT1	5.22356	7.28586	8.1332	5.17522	6.67889	6.66179	4.46985
CARS	7.7294	11.8085	10.4611	8.84388	10.5338	9.37728	7.35519
CASC4	8.93056	9.83152	9.22696	9.74108	12.0684	8.58962	4.68191
CBFA2T3	2.94107	5.34196	5.37436	3.63823	4.52192	4.33445	2.36371
CBR1	1.76714	6.83038	5.26794	4.38657	3.19414	5.63505	0.0758714
CCDC22	5.55083	6.36312	7.18347	5.31567	4.99319	6.29106	3.3848
CCM2	14.5499	20.6275	21.5155	18.6831	20.6533	17.9642	15.5014
CD151	10.2314	10.6286	12.0902	8.17575	6.71918	9.05831	0.287725
CD164	21.32	35.9161	33.9624	22.6736	32.0721	29.7586	20.5473
CD58	12.8863	22.8095	18.2932	14.3553	10.9378	11.4679	0.0117962
CD82	18.9128	51.9213	74.4369	29.1817	72.3169	38.7363	0.120407
CDC42BPB	1.75356	3.28858	4.83127	3.67226	3.14966	4.03173	0.0270127
CDKN1A	41.2778	57.3626	112.486	40.6765	79.204	73.1738	2.9408
CDYL	4.23785	5.96029	6.4275	6.71329	6.85349	5.55899	2.69586
CHFR	8.02346	9.17918	7.34811	7.02032	8.36947	8.67719	0.0364755
CHPT1	3.59727	4.72273	4.23264	2.50079	4.37433	3.27578	2.01627
CLECL1	1.87518	15.4037	13.675	12.723	11.0195	14.5664	0.0489024
CLIC1	119.284	127.546	127.654	122.204	98.7044	97.7836	37.1075
CNR2	3.08093	9.73119	10.9203	5.59757	5.48715	7.92559	0.602602
CORO1C	16.0624	22.9706	22.6861	25.3459	24.0065	24.5365	3.12428
CPNE3	4.63274	8.4575	10.1759	5.88703	9.99212	5.24494	0.0372147
CREB3	7.84818	10.2867	11.5089	9.3352	11.2874	9.23698	4.24949
CTNNA1	11.7621	12.0732	12.1373	14.9774	15.618	14.0099	0.171298
CTNND1	7.36722	8.01581	14.352	7.33554	9.42401	6.86151	2.86865
CTSH	28.2568	78.4944	119.268	78.6138	86.5744	70.6692	0.309772
CTSZ	72.5882	83.2033	87.874	76.9245	51.6481	83.224	9.96117
CXCR3	3.04765	3.68906	2.49552	1.56098	3.50362	1.7562	0.035237
CYSTM1	7.3655	18.2733	13.2963	10.4606	13.3202	8.69451	0.34358
CYTH1	43.5856	39.2563	41.2926	34.8354	41.9888	38.929	3.80184
DALRD3	4.41077	6.19953	6.71961	4.37975	4.61132	4.44501	2.87263
DBNL	23.5367	30.5839	26.7924	25.9424	21.853	31.0174	12.6144
DDB2	13.2012	32.1953	33.7549	20.2456	29.521	19.7194	9.72439
DENND1C	15.5745	17.8775	15.6395	15.1434	12.7111	15.8867	4.96099
DHPS	11.5559	17.0219	12.9634	13.4789	17.2046	11.1547	8.81893
DHRS1	3.72464	7.15455	5.50709	4.73743	4.78819	5.02104	1.03966
DLGAP4	10.0927	10.8345	12.2671	8.21955	8.68095	6.7084	2.03395
DMAP1	6.52675	8.11813	7.7831	7.7752	6.97339	8.50142	5.31129
DNMT3A	1.27187	2.47289	2.04695	1.76445	2.66176	1.76124	0.0092708
DPM3	5.1261	6.57764	5.70173	5.84895	5.43069	3.32202	1.55963
DRAM2	13.2713	15.6401	19.0739	18.4384	19.0655	9.46461	6.09889
DSCR3	7.05368	8.28126	7.6198	7.69396	8.33453	5.89477	4.55542
DTX2	4.02908	5.2664	5.13725	3.65589	4.62959	5.0657	1.59361
DUSP22	12.0299	18.7762	16.3462	13.9447	22.3298	11.6776	0.0657288
DUSP5	11.0269	26.2638	18.4942	11.3086	23.2772	11.6869	0.839708
ECHDC2	1.92975	2.2896	3.04603	1.9952	2.85226	1.82833	0.0113801
EDEM1	17.9716	40.4917	30.3549	19.8787	34.4214	17.9929	11.8503
EDF1	32.9445	38.5387	44.9715	48.4023	40.1764	38.3242	17.5339
EEF1D	110.429	125.403	106.365	114.644	111.366	135.592	62.1001
EFCAB14	10.1683	12.8143	10.7252	9.69773	9.71015	9.09499	4.4228
EFR3A	7.21018	8.27106	7.28413	6.55013	7.24003	6.4809	1.63925
EHD1	21.0294	55.5494	47.4655	35.445	39.8592	44.5353	18.0482
EIF4EBP1	16.4871	18.8001	13.0084	15.913	13.3221	13.3218	4.2528
EPS15L1	5.20101	5.90703	5.51635	6.3443	5.93776	5.10722	3.39039
ERICH1	4.06868	3.91356	4.49336	4.14196	3.0801	3.05146	1.50538
ETFRF1	3.34803	4.09167	3.59377	5.01583	3.39496	3.79151	1.37735
FAM104A	7.14745	7.75703	8.49056	7.21299	7.16972	7.32246	4.44454
FAM127A	9.15274	8.47788	6.88841	9.64876	9.3703	8.22163	0.158736
FAM50B	0.992496	2.91822	3.41108	1.16667	2.06166	2.22979	0
FBXW4	7.92393	7.46331	7.61618	7.19792	8.09718	6.69134	4.23295
FBXW5	19.8844	25.6121	29.6033	16.7894	21.267	26.149	5.38612
FERMT3	41.9451	50.7991	55.3623	31.0809	36.5157	49.0645	2.98016
FHOD1	8.05955	9.83734	6.38547	7.10979	8.47017	8.53962	0.359915
FMNL3	6.02856	8.10041	11.6781	7.34019	9.92279	7.35437	1.24174
GATAD1	5.03603	5.15545	4.71239	4.00385	6.33927	4.3154	2.15495
GCC1	2.93882	4.45581	4.67862	1.97892	3.17722	3.48869	0.0278775
GID8	7.45928	8.16888	7.81233	7.08849	6.63519	8.91864	4.55347
GLB1	5.24176	5.82924	7.29324	5.18434	5.40045	4.9481	1.16959
GLMP	6.09169	8.70313	8.86423	7.17717	5.53235	5.59842	1.97709
GLRX	12.6089	17.3366	14.5473	16.4398	19.0105	15.6185	4.71589
GLTSCR2	150.706	159.749	194.152	141.792	210.947	167.415	66.6768
GMFG	27.4456	22.7911	23.1154	27.1501	27.2532	25.65	5.62187
GNAS	1.92254	1.90322	1.75156	1.23716	1.10212	1.06804	0.936628
GNB2	41.7126	46.3919	47.2026	39.9517	60.0329	43.0832	24.1792
GNG10	3.01275	3.52982	2.99784	3.49966	3.7118	3.26764	0.0394305
GOLGA4	6.44436	7.31904	6.37134	6.8042	6.11068	5.43756	3.22086
GOLGA5	6.81037	6.88743	8.25458	7.33731	7.9892	5.55723	4.35086
GPALPP1	3.1906	4.42322	4.85135	4.65977	4.52828	3.61557	1.35211
GPR132	5.39872	9.62332	8.34332	5.00317	7.1849	8.71133	0
GPR157	3.62412	5.13219	4.83085	4.48258	6.26408	3.61516	0.128448
GPX4	40.0566	68.0934	75.182	42.9867	49.1225	42.1142	7.96962
GRAMD1A	11.1154	19.6364	19.5858	16.2318	18.9584	11.6387	8.80512
GYPC	12.4348	16.4086	17.1964	14.2861	22.745	9.54142	0.0238834
H2AFJ	2.81438	3.58281	2.31814	3.13863	1.95375	2.72071	0
HDAC10	6.6853	8.11578	8.23573	5.59538	6.80309	5.96351	3.06485
HECTD3	4.40222	8.7622	8.73924	5.945	7.49871	7.29244	4.46771
HECTD4	4.41722	5.08474	5.39109	3.96836	4.79255	3.38113	2.22817
HIVEP1	3.75758	5.17254	4.33963	3.36761	5.39831	2.50734	1.0607
HLA-DQA2	19.4753	48.3625	47.4429	47.7842	55.5516	42.1632	4.02821
HLA-DQB2	1.32473	11.4826	15.2595	11.963	11.5282	12.4179	0.747985
HLA-DRA	539.646	550.638	751.477	638.301	412.905	580.812	139.68
HMGN4	18.4873	17.3013	16.7641	16.9325	19.0584	15.5537	7.20406
HPS1	10.1297	11.8659	15.0733	9.40439	8.26904	11.7314	2.88199
HSPB1	35.204	33.5857	28.3155	32.7481	31.9914	31.173	0.568702
HTATIP2	1.41309	2.59357	2.12569	1.6943	2.15147	2.3187	0.0425211
HVCN1	12.5588	35.0141	44.6244	32.63	23.0509	22.4266	2.32863
IFITM1	80.124	143.31	104.814	60.0125	122.877	26.1876	0.252458
IGBP1	13.541	22.4667	28.9938	26.6021	23.6182	17.9615	11.1554
IL15RA	1.98477	5.40636	2.56473	3.21731	4.79111	3.40913	0
INPP1	2.5542	2.74267	2.70981	3.35951	3.70614	3.13151	0.0608624
IRF5	8.82417	27.9001	28.2283	22.1015	27.9857	28.0251	0.0318045
ITPK1	3.04047	4.32755	4.55352	3.01519	3.9638	2.82169	1.70191
JADE3	0.773324	3.50524	3.45408	1.93633	2.01406	3.23191	0.0166826
JAK3	14.2079	13.0655	12.384	8.70739	13.3541	10.7919	0.0090815
KIAA1147	8.86573	7.63824	7.62722	5.22728	9.88596	4.38004	0.087962
KRCC1	6.18532	5.98044	7.65694	6.81422	5.23004	5.36529	2.88859
LACTB	3.2549	3.96067	3.93264	2.21647	5.34468	2.66328	0.29004
LAPTM5	292.957	306.264	492.781	241.939	311.869	223.507	17.9029
LIMD1	9.57721	9.02328	12.1447	10.1815	15.2619	8.42657	0.269722
LIMK1	12.2518	20.8367	21.5826	12.3489	13.4775	11.6459	3.27946
LITAF	49.7324	49.2194	44.1993	46.542	55.083	45.9947	3.44857
LMNA	21.6249	32.8749	46.6609	25.2446	53.817	39.9147	0.925731
LSM14B	9.50849	9.48861	8.85327	7.66646	8.965	8.6296	4.99253
LYN	26.1508	29.219	24.2992	31.3987	33.4731	24.6792	6.64656
M6PR	18.4087	28.7543	21.1408	20.3747	19.4555	21.9481	12.6555
MAGED2	12.0589	12.0916	13.7854	13.1607	16.5445	11.9883	4.88254
MAML2	3.09391	3.24012	2.84394	2.67079	2.21924	2.25785	0.233726
MAN2B1	36.7946	38.0124	43.37	35.7227	46.5715	37.2172	5.05778
MAN2C1	8.16708	9.86002	10.6138	7.17117	10.4019	7.57934	4.88597
MAP4K2	5.27479	13.7944	11.416	9.69174	11.319	7.76436	3.71633
MAPK1IP1L	7.51939	11.1945	10.4886	9.75435	9.72501	8.7464	7.49141
MBD1	10.0333	14.5938	18.7021	14.0618	12.4585	10.7655	6.23781
MDFIC	1.52655	7.09528	4.82798	4.31155	10.4748	4.63488	0.0369375
MFSD10	25.489	22.4444	27.8028	17.6884	30.8487	16.5985	4.43522
MGMT	1.87031	7.10824	6.28323	6.79196	5.51823	6.77947	0.0479757
MGST3	5.81565	9.882	7.84144	6.98784	6.76884	5.80579	0.0541661
MICALL1	1.94969	3.77603	4.30842	3.16456	2.8991	4.63657	0.120809
MITD1	6.34688	10.1799	7.65714	5.75621	8.35676	5.66514	5.17728
MOB3A	40.7111	46.1927	93.4197	59.5262	51.9104	35.9186	7.37072
MOB3C	3.10048	4.05507	4.21735	3.0317	3.41135	2.8148	0.0234746
MON1B	5.59954	6.97442	7.14621	6.65898	6.97849	7.59059	3.57589
MOV10	7.25113	9.36883	7.13272	6.61645	5.51882	5.64169	0.376819
MPG	11.1612	26.1496	28.6924	23.3037	28.9472	26.5285	3.88093
MTMR14	8.21858	13.4341	13.7796	9.86721	10.8979	13.1795	6.61534
MVP	23.9234	22.8123	22.4887	15.6083	26.8929	24.3079	1.49888
MX1	6.22186	75.5997	66.8923	30.1553	58.549	31.182	0.340577
MYH9	80.4818	108.85	86.116	75.6618	72.3544	82.0313	33.6455
MYL12B	45.6508	59.324	50.7797	56.3389	45.5461	56.4054	23.8728
MYL5	4.03058	4.32879	6.63755	4.10793	4.42337	3.44495	1.94182
MYO1G	54.5321	73.41	66.86	57.5813	92.7297	44.5098	4.8278
NADSYN1	13.2211	17.1851	15.9479	18.1358	17.8431	19.7338	5.57315
NAGK	12.5023	18.6474	21.2132	14.8167	17.1854	19.1626	5.89757
NCF1	30.4759	57.6848	96.0406	38.9879	67.5257	30.0376	6.37248
NCKAP1L	33.5653	31.2591	33.1202	28.1509	26.9305	26.9007	9.44321
NDEL1	8.30343	9.56477	8.05793	7.83769	8.86259	6.61582	2.68156
NEIL2	1.5932	4.01525	3.10188	1.82036	2.36223	2.68451	0.59926
NFE2L1	13.7914	21.2043	18.9333	15.7074	21.8055	18.8568	12.5686
NFKB1	19.0031	30.3396	19.3006	18.8108	20.293	20.8718	3.17261
NFKB2	29.9095	41.3939	29.4209	19.8462	48.9519	25.3394	5.27701
NFKBIE	15.6901	26.45	19.7612	11.19	23.6695	13.8246	3.2006
NKAP	6.15738	7.20212	7.13647	7.85519	7.31771	6.67197	4.68234
NMI	10.6091	12.8436	12.9436	10.807	8.66697	12.0169	0.0222524
NR1H2	14.0767	17.6872	20.2917	11.689	13.6587	12.5182	3.14661
NRBP1	15.149	16.3611	20.5399	14.4448	14.7488	16.0624	3.64795
NRROS	7.19776	16.5586	8.64299	6.78377	10.0683	7.46515	0.502562
NUCB1	36.7437	34.3356	36.0045	41.8814	35.6707	33.5444	8.98394
OCIAD2	2.3072	7.52227	9.33493	7.4405	6.64666	6.21354	0.6769
ORAI1	13.4714	20.7258	17.0014	10.4052	11.5896	13.182	2.61845
ORAI3	8.46586	8.40787	12.7206	8.05956	8.40725	6.0768	0.594149
P4HTM	3.45881	4.52991	5.71278	4.0113	5.04366	3.96979	2.71127
PACS1	20.832	20.8924	19.2096	20.2835	17.5014	11.4506	3.31091
PACSIN2	6.10548	11.5229	10.6192	8.74042	12.6434	10.7452	5.194
PANX1	3.25108	3.12709	3.24942	2.59085	2.66428	3.05946	0.0415997
PAOX	1.13458	3.00445	2.96306	1.65377	3.14686	1.98848	0.728328
PARP4	14.7734	12.1895	13.3653	14.3476	11.5953	11.5207	4.10715
PCBP4	1.87347	3.41802	2.91511	1.8631	3.06468	1.53706	0.380527
PDXK	6.46417	9.17496	10.1266	5.55881	9.04956	7.1425	4.24706
PFKL	28.2211	36.2621	46.367	34.6861	50.4283	32.2098	11.8788
PHLDB3	1.707	2.5941	3.45659	1.85335	3.21294	1.95379	0.0661136
PI4KB	8.45916	9.68228	10.1732	8.45791	8.50896	10.4247	6.48453
PIGL	4.9175	5.70883	4.82016	5.59804	5.61399	2.93149	1.22846
PIK3C3	4.88564	4.31546	6.03604	5.39666	5.12634	4.28173	2.83855
PIK3CD	20.3712	21.0495	14.4525	17.1388	21.3886	19.3297	2.75528
PIP5K1C	2.8183	2.87276	3.1058	1.76902	3.06877	2.5497	1.29585
PLOD3	6.17504	4.10123	6.54562	5.0425	5.74327	4.7385	0.320601
PLPP5	5.13488	12.3152	16.559	5.01232	12.3815	5.81645	0.540797
PLXNC1	3.68975	3.76049	3.66984	4.43563	3.96437	3.16022	0.403215
PML	10.1801	16.2678	12.699	10.3373	11.1529	10.4746	3.57173
PNMA1	7.35329	6.81873	8.11851	7.1449	6.43975	8.33089	3.66097
POLL	4.41513	4.78409	5.67555	3.60722	5.01629	3.89096	0.0134058
PPOX	4.29619	3.74739	4.01602	3.4616	3.38034	3.21061	1.22429
PPP1R16B	14.8447	34.917	37.0442	28.5283	26.191	27.882	11.715
PPP1R21	4.1239	4.3125	4.56274	5.0331	5.40265	4.68836	1.74268
PPP1R9B	26.2886	39.3556	35.7836	20.492	35.0154	20.1173	12.6394
PQLC1	5.88525	7.69801	7.44195	4.45263	8.50175	7.87015	3.8008
PRAF2	3.72498	6.39257	5.63865	5.28795	3.53268	4.19833	0.452217
PRICKLE3	3.81076	4.27321	5.19458	3.50715	4.45812	2.67846	2.02024
PRKCSH	38.7446	45.8618	50.237	47.4269	50.6502	36.4475	27.269
PSMB9	42.2806	63.6112	41.2923	36.7595	59.5677	32.4266	21.92
PTPN1	25.6851	27.4497	26.1346	19.0506	30.8606	16.8736	11.6437
PYCARD	10.8477	11.7249	12.3494	12.8734	8.39156	11.259	0.0425761
RAB13	15.7322	19.7751	25.4859	14.6755	14.2827	9.09967	0.145948
RAB21	4.37111	5.78305	5.65597	3.22741	5.94974	3.8604	2.78964
RAB2B	4.07544	4.40521	4.72358	4.22059	5.74019	3.76988	2.00076
RAB4A	2.24195	2.0477	2.55057	2.46673	2.21827	3.29202	0.0176185
RAB5B	10.905	9.62062	11.6369	11.8266	10.7102	10.4372	4.99974
RASAL3	10.2756	11.5686	14.1131	7.25113	13.1548	12.8143	0
RASSF3	12.7493	17.0271	17.6144	11.7036	13.6019	11.0359	6.70102
REPIN1	15.3639	38.444	41.2736	21.4878	36.4384	29.7612	15.6259
RGS10	27.5348	42.0621	42.4139	40.804	25.0609	25.6999	3.89689
RHOF	18.1338	25.655	22.3256	19.4578	20.5481	16.4921	2.81132
RINL	5.05922	10.0577	10.0489	6.57948	10.5271	6.13898	2.9497
RNF113A	10.3788	11.8507	12.5135	11.241	12.2121	8.67424	8.52599
RNF216	6.46418	7.68165	7.64421	5.96585	6.97267	6.91845	4.61014
RNF31	9.75559	13.0471	11.0561	9.32801	9.02818	10.6365	5.83075
RNF6	2.98909	5.01826	5.02161	4.05067	3.74515	4.05011	2.15346
RNPEP	7.91875	12.7057	12.3666	6.33128	11.5295	6.18964	1.29051
RPL28	111.273	224.404	212.37	204.139	163.338	185.562	105.514
RPS11	708.337	1057.56	1153.15	1053.96	992.35	836.368	571.542
RRNAD1	3.81994	5.9285	6.12907	4.3759	6.18668	4.1321	3.19151
RUNDC1	4.56553	5.1825	6.13904	3.53401	4.55664	4.50596	2.31401
SAV1	3.84818	7.78849	8.06992	6.92569	7.78597	5.34508	2.85001
SCAMP2	15.8155	27.5841	28.85	22.738	18.5577	22.6873	7.98062
SECISBP2L	6.64366	7.06593	8.28317	5.03971	7.36468	2.89971	0.822667
SELENOM	1.73813	2.98364	3.72365	1.41818	4.26099	1.58573	0.137513
SEMA7A	8.49308	74.7425	49.3626	29.706	51.4343	33.1121	0.128098
SGSM3	7.47515	10.1944	11.5216	8.93118	11.5486	9.41749	5.42831
SH3BGRL	24.8686	26.7649	31.883	33.5797	29.7961	25.1187	16.6472
SH3GLB1	7.53847	7.53245	8.58979	7.307	7.92851	6.02295	2.95331
SH3KBP1	15.0746	23.3086	27.9918	29.7422	28.1478	19.6172	7.3335
SH3YL1	2.00747	3.15681	3.35415	2.06811	2.43987	1.84181	0.185292
SHOC2	8.06947	7.89746	10.0157	9.09727	10.0247	8.36448	6.12173
SIPA1L3	4.2256	9.08892	11.3991	7.65229	7.7729	7.61619	1.30921
SKAP2	6.06306	7.74072	8.54715	7.88855	6.29678	8.93443	2.6016
SLAIN2	5.20904	6.19818	6.31248	4.63792	4.83194	4.06755	2.57607
SLAMF7	31.1445	59.6748	61.682	44.8018	57.2993	48.4326	0.0419787
SLC12A4	3.99047	5.22884	6.24981	2.96008	6.14896	2.9091	0.243135
SLC35B2	10.1245	13.9942	11.4366	12.5143	16.6533	11.4197	5.37897
SLC41A2	1.71321	1.7796	3.9896	2.30725	3.39293	1.61721	0.0696487
SMARCAL1	4.14964	5.30808	5.12422	4.55626	4.91924	3.70495	2.44496
SMIM3	3.98317	6.90631	9.83216	6.73574	8.04727	6.63096	0.00705041
SMPD1	2.79989	4.1138	4.22732	3.61801	3.24681	4.25188	1.3863
SNRPN	10.458	16.0079	13.6132	13.8113	12.7793	11.4559	0.110071
SNURF	12.8731	20.6681	17.687	17.1368	17.7517	15.3936	0.094815
SNX29	2.54886	7.26408	9.27882	4.6992	7.79266	5.29946	2.01293
SP100	15.9655	25.6143	26.328	17.4786	12.3385	10.5279	4.01512
SPATA20	5.56478	9.24311	10.8438	8.47938	7.5684	7.27542	0.277239
SPRYD3	3.81641	5.57948	4.95095	3.75178	5.50121	5.25879	2.42457
SRSF4	22.4632	30.5123	26.6085	29.4048	25.8993	25.5826	19.8444
STAT1	57.0457	89.3284	80.5359	42.1372	75.6235	41.2156	19.7522
STAT5A	11.6579	32.8727	12.5399	11.674	15.1777	14.2274	0.0159686
STK17A	12.4321	10.1472	15.3517	9.96373	10.969	11.8445	2.37651
STK25	10.0201	10.5272	10.3353	9.83394	10.0922	11.2365	5.68063
STRADA	5.99624	7.75968	5.99923	7.70675	6.76888	7.01979	4.95071
STX16	12.2957	17.5416	12.5064	11.6468	16.3887	10.177	6.9297
SYNE3	2.17555	2.97663	3.57795	2.11375	4.74652	3.30987	0.281512
SYNGR2	50.7394	126.686	95.5632	93.929	90.3859	121.482	20.2017
SYT11	5.01134	7.07332	6.8099	4.39467	6.63777	3.52327	0.0966147
TAP1	47.4579	44.9931	38.062	31.3161	56.6203	37.5688	8.07733
TAPBPL	7.85181	6.54277	8.80485	7.4934	7.33842	7.35601	1.90082
TAX1BP3	4.14756	5.5561	5.09554	3.35753	4.98547	5.16081	2.16887
TCEAL1	1.81791	1.94218	3.1701	2.61169	3.19789	2.82054	0
TCFL5	1.27075	3.85877	1.91156	2.30695	2.2677	2.72413	0.567832
TDRD7	2.53118	4.86422	3.76455	2.15932	2.56286	2.24984	0.0139023
TES	12.3177	18.0216	14.0592	12.6562	13.8562	12.4298	3.39681
TFCP2	3.45137	4.20927	3.72719	4.69909	4.09136	5.40592	0.0647315
TIPARP	6.70478	9.73388	12.783	8.80375	8.52545	6.13588	2.30459
TMC6	25.7433	35.3553	22.9671	24.0706	27.6559	30.9045	4.99773
TMEM120B	5.846	8.12274	6.79144	6.67455	7.11102	6.53702	4.10406
TMEM219	12.5862	16.2292	14.5401	11.5401	15.6111	13.3494	9.16957
TMEM35B	4.13844	6.08949	6.79976	4.03632	6.74049	5.04866	1.63667
TMEM42	2.98132	3.91665	2.49317	3.67261	3.86082	3.63179	0.284584
TMEM8A	7.96994	10.9529	9.91924	6.71392	9.07783	9.98132	4.5055
TMOD3	7.86383	7.87855	7.46821	6.26704	7.86138	6.63638	4.34824
TMUB1	10.3802	14.6725	14.9651	13.712	14.8293	15.1762	7.40414
TNFAIP8	12.8201	22.2801	24.4502	13.3058	16.082	20.3748	4.03518
TNFAIP8L1	3.34782	5.24425	5.04122	3.03346	4.48199	3.17695	1.88309
TNFAIP8L2	3.42817	4.36198	4.80107	4.1648	2.41629	5.32403	0.209537
TNFRSF10B	6.85767	16.0601	17.1889	9.36231	17.0208	11.6298	2.27798
TNIP1	56.0368	81.8514	106.67	68.4097	80.4036	58.9816	12.457
TNIP2	7.49476	15.7537	13.4921	10.1691	18.7907	12.3057	2.35626
TRIM34	2.35409	3.65538	4.77157	3.97366	3.12961	3.48121	1.59581
TRIM5	3.10299	5.72209	4.36694	4.24291	4.95294	5.05979	1.57339
TRIM6-TRIM34	1.84492	3.67957	4.38675	3.97115	2.72565	2.87717	1.32364
TRIP10	5.80382	27.5045	20.1206	17.0473	23.9819	14.5192	0.321487
TRIP12	11.9076	11.7995	11.4779	13.6036	11.5197	12.9857	6.73657
TRPT1	6.21029	7.59516	6.77145	6.43736	8.03415	4.22837	4.35366
TSPAN33	7.67413	40.9992	55.353	41.5798	48.4603	41.1418	2.81658
TSPO	10.7622	19.072	18.3911	8.75564	15.9427	10.0308	0.200475
TSTD1	4.53303	10.267	7.79352	8.64505	7.97063	5.65619	2.518
UBXN1	22.5362	33.0085	27.7494	28.0259	36.738	30.2258	21.0987
UBXN4	16.0623	18.2576	20.2082	15.8624	22.4891	16.663	10.4375
UCKL1	6.64666	7.8726	6.46468	4.34076	6.00195	5.72393	2.18153
UFM1	11.3161	9.81047	11.6744	9.62272	15.5035	9.7772	3.78291
UGCG	4.50164	14.417	14.0328	11.8902	10.7386	9.75942	2.5348
UNC119	15.7665	21.4618	18.4649	18.5521	23.6052	13.8697	0.807431
USP4	12.9509	12.5938	11.9439	12.6596	10.6427	11.2808	4.6898
VASP	31.6922	45.2693	34.9724	27.6574	35.6246	32.084	12.498
VAV2	3.20854	12.0223	11.2207	8.23404	12.8449	11.6358	0.0678444
VPS37B	12.8337	14.4031	13.2606	9.40053	18.1587	11.9688	0.68241
VPS39	10.3925	10.4348	13.158	9.05102	12.3224	10.9775	6.22265
VRK3	6.78098	9.97183	9.8172	7.0811	6.14658	8.0555	4.76792
WBP4	3.26442	6.31843	5.11042	5.74909	3.99558	5.65945	2.32593
WDR55	5.77192	8.01879	8.29018	6.06958	5.73391	7.02342	2.79364
WDR91	6.33564	10.6445	11.4726	6.41974	11.1551	4.21129	1.1151
WDSUB1	2.04216	2.36274	3.34715	2.35045	1.80637	3.01767	0
WIPI2	6.62748	7.48517	9.22159	7.8703	6.2891	8.21776	5.12635
ZDHHC24	3.21541	7.12071	7.53463	5.56442	6.73375	6.0076	1.27447
ZDHHC8	3.11387	3.62265	3.23481	3.01359	3.38045	3.65776	0.0229828
ZNF318	9.13912	23.8166	21.5717	19.0433	15.9119	10.4032	3.87857
ZNF32	3.48806	3.41686	3.40813	3.48589	1.64235	2.92971	0.0351867
ZNF358	3.56837	5.41549	8.92458	3.61016	5.2944	3.53739	0.0674067
ZNF513	5.46468	6.54375	5.83083	4.20362	4.30811	4.52533	1.01217
ZNF580	5.19779	10.3567	13.3339	9.69828	7.69616	8.45884	2.71362
ZNF880	0.613161	2.40196	3.29293	1.98984	1.34277	1.48312	0.130831
ZSWIM4	4.05251	5.03043	4.76351	2.70943	4.04758	2.53951	0.872276

## Sheet: cluster8
	D0	D3	D7	D14	D21	LCL	AKATA
ABCA2	7.90964	5.1493	2.50995	0.117425	0.299505	0.521172	0.0404018
ABCB1	9.0716	2.84622	0.908522	0.052343	0.209399	0.061379	0.00348933
ABHD16A	6.69092	4.16056	4.81567	3.02667	2.75199	4.3433	5.06092
ABHD17A	42.7938	31.1663	20.3044	16.2462	20.7286	21.0069	13.7514
ABHD2	9.46225	5.12592	4.53182	3.78734	3.7272	4.54073	3.97293
ABR	1.20397	1.6817	1.70032	0.964256	2.64952	1.53397	1.40792
ACCS	9.46516	2.44226	3.40576	1.29869	1.36172	1.08979	1.91121
ACKR3	9.73485	0.448783	0.16299	0.579562	2.18216	0.440458	0.555565
ACRBP	4.27506	1.69984	1.68112	0.335393	0.297738	0.317192	0.349007
ACTN1	10.957	4.07833	3.67712	1.38894	1.06993	1.7269	0.110887
ADAM10	18.123	8.96847	9.38256	7.82489	11.0709	7.43626	5.84158
ADAM28	15.7657	3.27524	7.93038	0.0353197	0.0110821	0.00552227	0.211906
ADAM8	66.5683	22.6345	16.6346	8.97254	19.4783	9.93557	0.766265
ADAM9	11.4052	4.90467	5.43126	5.08498	5.14431	4.99035	1.98721
ADAMTSL4	14.9676	1.06437	1.41232	0.0559259	0.0467937	0.055962	0.0556741
ADCY7	20.4179	11.1652	10.2884	3.71193	6.84389	5.23273	7.05427
ADD3	20.1676	12.48	9.72185	5.64053	5.03559	4.04233	10.5568
ADGRE2	14.1089	1.32272	2.69783	0.536774	0.901241	0.337193	0.0127228
ADGRE5	42.9339	20.1889	21.0401	15.4016	19.0028	14.2521	4.7171
ADGRG1	20.3823	8.68806	0.177942	0.485131	1.13732	0.429344	0.0878677
ADGRG3	5.84489	1.53892	0.0338569	0.00609565	0	0	0
ADHFE1	4.83932	1.3123	1.2752	0.928128	0.551775	0.366603	0.225777
ADRB2	8.28833	2.25226	0.780542	0.0604431	0.246544	0.0756026	0
ADSSL1	6.24467	0.669578	0.766011	0.0332323	0.0312814	0.0415672	0.00886143
AGER	5.3854	2.03257	2.11615	1.8053	1.30663	1.08055	0.850544
AGO4	8.59085	3.45188	3.06311	1.1493	1.20934	0.904616	0.748091
AGTPBP1	10.5054	4.96149	2.72781	5.71555	5.79029	4.76013	5.49152
AIF1	33.8262	8.0244	14.2985	6.83711	31.2647	3.30922	1.33167
AKAP10	11.4411	4.40972	4.60727	3.35582	4.103	2.82788	3.62134
AKAP9	8.3937	5.49661	5.82393	6.10103	4.27924	3.90947	3.23584
AKNA	67.7622	38.1762	34.7108	15.9244	17.065	15.2875	10.8335
ALDH3B1	7.885	2.16342	4.04435	0.12447	0.078109	0.132335	0.225693
ALOX5	48.0377	21.1354	30.5205	12.5803	11.2468	7.01949	19.8839
ANGPTL4	4.17299	1.48051	1.3971	0.0861423	0.508136	0.107747	0.128632
ANKRD13D	19.6877	12.2965	9.12239	5.00041	5.49347	5.40705	3.45446
ANKRD44	16.0082	8.3501	9.90844	6.03749	6.5608	3.09845	1.31605
ANO8	3.42787	2.74937	1.33326	0.575952	0.951372	0.488017	1.05424
ANPEP	173.368	12.0503	21.2281	0.0972181	0.11671	0.015861	0.0135252
ANTXR2	3.86869	1.4706	1.91927	0.474281	0.697796	0.393828	0
ANXA1	102.887	21.627	34.5	0.552798	1.71557	0.44001	0.300169
AOAH	24.6436	6.371	0.307349	0.111989	0.140553	0.205995	0
APAF1	5.79121	2.69181	2.24805	2.47587	3.84289	2.23752	1.24547
APBB3	19.6021	5.68722	6.828	2.61358	4.36149	2.28202	0.702706
APMAP	51.9219	17.1527	7.51587	8.87063	9.23262	11.6863	11.8027
APOBR	32.356	5.89829	13.4187	0.419065	0.352337	0.503813	0.147546
APOL6	10.0834	4.57742	3.19643	1.39536	2.01481	1.07727	2.47022
AQP9	33.9667	9.0413	8.47918	0.127314	0.777143	0.123053	0
ARAP2	11.7537	6.50348	2.20922	2.3555	3.91367	1.97904	0.05141
ARHGAP26	7.66947	1.3405	0.913692	2.31566	2.39658	2.10243	0.214774
ARHGAP27	0.916483	1.27288	1.74246	0.638636	0.44998	0.210213	0.203156
ARHGAP4	25.5285	19.8767	16.2133	12.8247	14.7234	16.0584	14.9526
ARHGAP9	35.6869	15.8205	21.259	9.33915	7.70936	7.9816	1.47573
ARHGEF1	56.6606	51.9132	30.16	26.2287	28.6033	25.2715	24.2925
ARHGEF3	16.18	7.5883	4.20112	1.17185	1.42299	1.8322	0.12986
ARID2	4.95946	3.09966	2.36405	2.37576	2.06739	1.85838	3.6632
ARID4B	11.3078	7.79274	7.46236	5.68758	5.129	5.25117	4.54703
ARL4C	30.7845	13.4429	3.78223	1.14565	3.41051	0.804485	0.0557383
ARNTL	8.94467	4.33005	2.42466	2.26559	3.22489	2.04587	0.0412571
ARRB1	5.6646	1.34264	1.15886	0.111112	0.302147	0.115816	0.204105
ARRB2	105.93	23.7259	19.767	9.92473	9.19313	5.5887	10.9677
ARRDC3	27.8262	8.32304	11.222	4.2823	1.59359	1.2749	1.82552
ATG7	5.95455	3.77712	4.97657	3.87707	2.90992	3.1327	3.8685
ATM	14.2654	7.82142	7.06027	4.92755	6.09454	3.50224	3.11164
ATP10D	11.0379	3.84469	4.18123	2.15993	2.72859	1.80307	2.41182
ATP2B1	12.9341	4.29134	4.41004	6.26203	5.74501	7.48466	5.20989
ATP2B4	14.39	4.89059	1.90213	0.249063	0.981185	0.123314	3.8003
ATP8A1	9.82661	6.54602	4.27782	4.08915	7.89595	2.35325	4.48755
ATXN7	7.03341	4.9708	3.81327	2.29703	2.47566	1.61013	2.66861
AUH	5.50548	2.11243	1.87347	2.30523	1.22742	1.27319	2.17138
AUTS2	4.42296	1.81195	0.315672	0.310219	2.64814	0.379139	2.1823
AXIN1	8.91783	7.04755	6.09396	3.80924	5.04795	3.92254	5.40183
AZI2	6.5901	3.71493	4.37859	3.92383	4.90229	2.95257	2.9263
B3GAT1	8.03131	2.96666	0.0421896	0.0168797	0	0.0263916	0.013503
B3GNT5	6.10133	1.39889	1.12233	0.0224517	0.0610531	0.0327633	0.00399119
BAZ2B	4.02466	1.42401	1.85577	2.93687	1.51268	1.78664	1.03738
BCKDK	18.4506	11.4588	13.2137	11.8227	11.2127	7.19924	7.03478
BEST1	4.15417	0.825213	1.89418	0.0980599	0.25298	0.565572	0.0639168
BIN2	40.2399	8.83469	7.50447	9.61184	6.49096	6.58508	0.00582502
BIVM-ERCC5	14.074	10.6873	10.0671	9.31745	8.07208	5.77089	6.7896
BNIP3L	62.06	17.5898	35.0267	19.7552	21.3081	3.50247	8.83918
BRD3	5.85539	3.92405	2.98572	2.84604	2.65414	3.2356	4.74403
BRWD3	5.10336	2.46616	2.398	1.98625	2.21891	0.799477	1.83427
BTG1	114.718	32.993	47.1524	32.2045	47.8122	28.901	4.27566
BTG2	162.786	74.1969	78.7088	27.6704	36.2703	39.0363	45.3259
BTN2A1	11.4676	6.9899	7.2723	2.13227	3.04105	2.06091	1.64463
BTN3A1	44.9929	20.5584	10.762	4.03084	7.92604	1.32516	1.95985
BTN3A2	33.8134	21.9306	13.465	6.02502	15.7211	2.78091	4.80274
C11orf21	5.21223	2.46486	2.41788	0.553745	1.40373	0.342885	0
C19orf38	5.92305	2.57246	3.21049	1.53006	3.05829	1.04551	2.14573
C1GALT1	4.35117	2.96542	3.07935	1.62961	2.50459	1.35785	3.18352
C1orf162	21.2507	5.2553	8.46836	0.676526	0.538442	0.598534	0.316794
C5AR1	50.4308	8.13645	8.75212	0.0329379	0.0826781	0.0741581	0.0772897
C5orf66	5.34475	1.10812	1.40626	1.18486	0.782668	0.897017	1.47662
C9orf72	5.10551	3.14981	2.18844	0.490534	1.35046	0.257301	0.523206
CALHM2	7.45356	3.29747	3.75479	2.54892	3.16925	2.12877	1.03851
CAMTA2	10.8246	7.60632	6.35375	4.84542	5.69791	4.85294	3.40423
CAPN2	29.7875	13.5176	10.1644	0.680234	1.43475	0.685401	0.110847
CARD16	54.0106	9.9369	6.58409	5.0391	2.08956	2.58227	0.236772
CASP1	14.183	3.19545	1.37579	1.09695	0.84381	1.4606	0.226454
CASP8	12.8984	7.28363	6.95912	1.96457	1.87942	1.30598	3.48749
CAST	25.609	14.8457	13.9794	10.5792	7.84559	6.51583	2.02842
CBFA2T2	4.607	3.08639	2.74453	1.27022	1.38648	1.18973	3.23286
CBX4	13.5087	8.36979	6.6509	5.22423	4.70009	4.45833	7.66565
CCDC107	10.5907	5.56604	4.66776	4.10161	3.11701	2.98093	3.77276
CCDC88C	22.6552	12.4307	8.68164	6.1831	10.0705	5.85093	11.6715
CCL24	53.8686	2.58003	4.18937	0.0857116	0.0537867	0	0.0914204
CCL3L3	11.9388	9.92913	2.30283	0.597988	2.12645	1.67046	0
CCL4L2	10.0638	5.05333	1.80404	2.62056	3.19632	3.0239	0.66925
CCL5	574.813	170.989	7.30209	4.50378	7.34976	4.3096	0.0752546
CCNG2	9.96461	4.52927	6.8065	2.28011	5.81887	1.02234	3.43603
CCNL1	46.0969	23.6897	23.0393	14.7121	14.4354	9.71619	16.6692
CCNY	7.25815	4.49194	4.60249	3.75488	4.80584	3.78433	3.40711
CCSAP	3.74308	1.67916	1.29182	0.994194	2.44262	0.866714	2.52892
CD14	92.4801	18.1806	8.99555	0.140426	0.0587476	0.0702582	0.299557
CD163	15.084	0.50702	0.250378	0.0112696	0	0	0.0200337
CD2	25.7145	4.34015	0.312934	0	0	0.0117453	0
CD244	12.9049	3.35961	0.790175	0.151933	0.52005	0.0863813	0.00736601
CD247	90.2918	23.239	1.22563	0.0459717	0.0230789	0.0460014	0.0392269
CD300A	34.5258	4.71237	6.59167	9.54719	15.4799	5.87145	0.011302
CD300E	58.5113	1.41946	0.510504	0.00875353	0	0.010949	0
CD300LB	10.4769	0.30693	0.762037	0.255566	0.109731	0.0672975	0.0286934
CD36	10.0632	0.934886	0.802147	0.015529	0.0194899	0.0582715	0.0414083
CD3D	5.29573	3.37006	0.30956	0	0	0.0316873	0.189146
CD3E	34.8655	14.0798	0.623007	0.295714	0.127979	0.229581	2.49065
CD4	15.4643	0.677928	0.922	1.32311	0	0.598469	0.0520749
CD47	14.7196	11.7512	10.974	9.43249	9.17263	10.9078	7.13245
CD6	6.9158	3.76217	2.54579	0.234667	0.852232	0.380955	0
CD69	25.342	6.68594	7.27051	12.7217	12.2464	6.24062	0.0785473
CD7	32.8532	5.2427	0.293877	0.204425	0.0452764	0.030082	0.0769556
CD86	25.8757	8.46716	8.90701	7.48596	10.0119	7.46885	7.53542
CD8A	5.61188	4.57821	0.128492	0.0385565	0	0.0275581	0.0117499
CD9	32.6433	7.98277	22.0042	2.68643	2.13943	1.75432	0.0460298
CD93	9.09841	1.04179	0.291564	0.0483495	0.320746	0.028798	0
CD96	13.3879	6.95929	3.58271	0.0377215	0.201207	0.0235912	0
CDA	6.01785	0.78025	1.35679	0.0160709	0	0	0.0342826
CDC42SE1	45.908	29.2839	16.6968	15.7819	23.2626	17.8122	9.3316
CDCP1	6.19907	0.708837	0.980372	0.0108955	0.0546983	0	0
CDKN2D	8.52958	5.8574	1.61706	1.25719	1.73009	0.758661	2.76418
CEBPD	80.5351	4.77805	3.13724	0.5673	0.820344	0.678732	0.026308
CEP78	10.0888	2.34075	0.80021	2.42766	2.49159	2.53281	6.29187
CERK	21.6879	7.47523	9.71238	6.62245	10.115	10.3065	0.0925516
CFP	14.3494	3.365	3.51966	3.06942	2.13515	2.567	0.172813
CHSY1	8.31161	5.05067	5.86094	2.08194	3.48538	1.72618	3.77938
CISH	6.64632	3.07807	1.79847	0.21768	0.452491	0.510518	0.0145112
CITED2	18.7509	6.36079	7.0766	3.49429	4.43942	2.54509	1.93219
CLC	14	8.35422	2.08476	0.219357	0.122358	0	0.0519926
CLEC2B	24.9688	8.45334	6.34069	2.18022	4.13297	1.50555	0.0161488
CLEC4E	7.03059	0.881632	0.968897	0	0	0.0178847	0
CLEC5A	47.4068	0.164244	0.751595	0.0356101	0	0	0.00474774
CLEC7A	16.255	0.489818	0.960621	0.0131024	0.0164443	0.0245829	0.0139751
CLIC3	16.5748	8.08926	5.39658	0.0189767	0	0.0474725	0
CLIP4	5.7148	3.46141	2.88503	2.19785	3.57558	2.14168	0.939995
CLK1	42.8523	28.98	22.149	10.8478	22.1369	12.9057	10.9085
CLN3	14.672	5.7715	6.97591	1.95543	1.68658	2.88763	2.99528
CLU	6.95226	0.371901	0.581266	0.102494	0.176029	0.175432	0.149597
CMIP	30.3797	13.1893	10.4423	6.03156	5.48413	4.12018	3.58113
CNOT8	14.7048	8.00839	8.10914	6.77348	8.02543	6.48813	9.00645
COG5	3.55875	2.22888	1.6001	1.68821	2.28968	1.36575	1.84712
COL23A1	7.35673	0.254326	0.49798	0.0151108	0.00632165	0.0252009	0.0214896
CPD	5.68562	3.55404	2.4428	1.63	2.13099	1.61636	1.66808
CPQ	6.79885	1.78325	2.05766	0.0474954	0.00993495	0.0396051	0.00844313
CRBN	8.39272	4.31827	5.52957	3.89279	3.73348	4.30989	5.0041
CRLF2	14.4694	0.605716	0.439195	0	0.0771882	0	0.187422
CSF1R	72.9688	3.57902	12.2233	0.220457	0.1165	0.101592	0.0660042
CSF2RA	11.332	2.25561	3.03366	0.004163	0.00522483	0	0
CSF2RB	33.6266	15.5803	13.9779	0.922885	3.91019	0.855812	5.51577
CSF3R	16.3866	1.34822	2.68916	0.0103232	0	0.0064562	0
CSRNP1	22.6028	11.239	12.2638	4.75533	8.99611	2.66875	2.92523
CST3	18.8898	1.88793	4.94346	2.87083	3.63831	4.20543	0.0823532
CST7	161.934	32.4423	1.76912	0.232251	0	0.0207501	0.0353885
CSTA	13.4295	0.904638	2.33893	0.167697	0.257241	0.116531	0.158992
CTBP2	4.65046	1.45331	1.39213	0.0616864	0.16299	0.117767	0.0692579
CTDSP1	32.1685	11.9619	14.3611	9.76624	9.69263	8.08521	12.0217
CTSW	29.7322	2.54304	0.290929	0.357132	0.19423	0.372253	0.0507891
CX3CR1	16.7353	2.66857	0.0947452	0.00473836	0.0356816	0.0474142	0.0202158
CXCL10	8.3372	0.45583	0.112752	0.0761254	0.159237	0.333264	0.554838
CXCL16	78.5957	13.1843	10.6185	0.127593	0.320274	0.0398985	0.0113409
CXCL2	102.135	17.0818	3.32811	0.0256068	0.0321381	0.0320292	0
CXCL3	78.2048	11.0902	4.31786	0.0399347	0.0668273	0.0166502	0.0141982
CXCR4	220.565	83.2161	131.403	4.68484	14.8585	1.98396	29.9551
CXorf65	7.99678	3.49892	3.16729	0.927085	1.09769	0.437587	0.0186572
CYTH4	45.8762	16.0111	22.299	2.42796	6.16648	1.51846	1.51914
DAPK2	3.87371	1.61893	1.99556	1.09781	1.14941	0.587445	0.125233
DAPP1	13.3424	8.50965	10.7609	8.07254	8.81735	9.05199	6.20045
DBP	6.62782	4.40076	3.15134	1.14156	1.98871	0.618034	1.6174
DDX6	17.8481	15.4235	14.6173	12.118	13.9961	14.6955	15.3986
DENND3	27.5163	10.0496	11.1506	5.58007	11.8833	5.89845	0.776838
DENND5A	20.5316	8.66111	7.12911	8.03462	6.8574	7.26837	0.216829
DGKA	24.382	12.738	12.1984	7.48029	8.22867	5.94521	4.37512
DGKD	20.7125	12.2872	11.1789	8.48557	5.89694	7.70478	7.24113
DGKQ	3.96837	3.09747	1.7238	1.3657	2.09355	2.04904	0.992373
DGKZ	20.896	11.7544	8.72437	7.45729	7.66757	10.4847	8.57016
DHRS3	10.048	4.26772	2.02806	0.202853	0.749635	0.380595	0.0240404
DIP2A	8.07163	4.56294	3.50744	2.12783	2.10066	1.94825	1.4586
DLG4	5.0316	1.56962	2.00623	0.168085	0.75855	0.0939381	1.86147
DMXL2	13.6927	4.15662	5.05772	2.23501	3.44832	1.7684	0.0124241
DNAJA4	10.2507	3.2891	1.82475	1.24004	1.18578	1.5242	0.0629827
DNAJB1	87.0865	18.1824	12.3988	7.98028	6.22879	9.99888	18.1231
DNAJC1	9.46212	7.35786	6.39307	5.77723	6.9452	5.46349	6.92539
DOCK10	19.0246	10.5073	6.50386	10.7837	7.27782	9.64489	0.028788
DOCK4	5.477	1.32987	1.7126	0.0851358	0.0720081	0.127323	0.592215
DOCK5	6.97061	1.07477	1.82169	0.0392611	0.0227423	0.0226653	0.0257699
DOK2	28.6592	8.41213	6.35113	6.38291	2.82095	4.29896	0
DPYD	4.38928	1.66639	1.3795	1.16422	0.74682	0.463832	2.03281
DTHD1	6.77982	2.72014	0.0152794	0.0229244	0.638727	0.0458783	0
DUSP1	166.361	17.4899	12.5828	3.33106	1.59766	1.06785	0.276429
DUSP6	23.9093	1.23616	2.12128	0.0313049	0.0458378	0.0261043	0.00556499
DYNLT1	10.7996	10.0623	7.57276	7.28138	7.81416	6.36213	11.008
EAF1	16.0343	9.04923	9.5544	3.96703	5.84175	4.7599	5.75288
EFHD2	89.5182	34.7116	22.0128	19.0507	20.748	24.467	9.23803
EGLN3	13.0737	0.924318	5.32636	0.0282049	0.699129	0.0176395	0
EGR1	237.085	26.9234	11.5586	9.29326	2.4698	0.529206	0.209894
EHBP1L1	27.1646	18.671	14.9216	9.94486	17.1054	11.6605	5.9755
EIF1	207.879	120.072	142.626	113.605	176.386	111.303	104.579
EMD	36.1917	25.1731	16.3576	23.2055	19.1318	23.2032	20.1057
EMILIN2	16.9392	7.21201	6.56208	1.88955	2.6951	2.61858	0.0287328
EMP3	111.917	35.3733	46.9511	33.6787	26.0878	22.0202	15.078
ENG	31.1537	7.36489	10.4846	2.44209	2.24351	2.17399	0.545589
ENGASE	6.80204	4.73692	3.03945	1.68906	4.14926	2.48198	0.838529
EOMES	16.4935	6.08712	0.223564	0	0.478303	0.0214239	0
EPB41	17.0598	11.5735	10.1975	5.36295	4.84684	4.21257	8.77864
EPB41L3	44.3679	5.12427	6.64797	0.0645932	0.0648548	0.00807937	0.0310029
EPG5	6.343	2.78663	2.5914	1.7168	2.07234	1.63675	1.17411
ERCC5	18.5807	13.5432	13.094	10.2728	9.65554	6.6514	9.69213
EREG	41.1152	2.81295	1.77012	0.0100009	0.158989	0	0.010667
ERN1	12.107	3.36273	3.1752	1.93381	3.75177	1.28169	1.62297
ERO1A	44.6487	9.97451	15.8853	12.4416	18.1688	5.74516	1.75842
ESYT2	18.424	9.71476	10.6536	4.46241	7.70368	3.99752	7.68502
ETS1	41.2699	26.4463	26.9013	19.6898	22.7183	20.1503	37.1238
ETV3	3.24965	0.859989	0.886676	0.404564	1.08412	0.560737	0.443172
ETV6	23.9751	7.97442	8.57919	12.1694	11.3451	7.77187	2.94823
EVI2A	25.6033	10.1183	14.4053	5.96109	6.15634	4.37241	0.918456
EXOC1	9.86094	6.6414	6.59793	4.38464	4.91919	4.02976	4.9661
F13A1	9.6373	0.0504143	0.483583	0.147771	0.516286	0.164851	0
F2R	14.5237	5.55604	0.49563	1.02149	2.06796	1.71828	0.00834889
FAM102B	6.41239	3.30756	2.20809	0.502713	1.13859	0.552908	1.02617
FAM129B	31.7581	6.94424	16.666	0.069583	0.174662	0.0821996	0.0536015
FAM13A	8.14584	1.34476	1.79192	0.167868	0.421369	0.0951427	0.0223811
FAM160A2	7.49069	3.31314	3.63631	2.1644	3.27771	2.97015	2.39442
FAM210B	3.35072	1.34798	1.51952	0.289849	0.485038	0.222615	0.141018
FAM214B	12.0131	5.94703	6.07699	1.99252	2.5771	1.3254	0.383948
FAM26F	6.96154	1.70718	1.74109	1.66274	1.14606	0.920556	0
FAM46A	6.44891	2.52527	3.12412	0.123711	1.77692	0.0894043	0
FAM49B	12.6377	9.49944	8.68229	5.74684	3.42486	6.06743	7.48933
FAM8A1	5.61478	2.85724	2.36939	1.57045	2.59536	1.27702	2.89578
FBP1	35.9981	2.83583	9.87032	0.0722385	0.0518079	0.0129081	0
FBXL5	10.9735	6.17105	4.73885	3.98679	5.12411	3.27901	3.88013
FBXO38	6.81534	3.94723	4.90132	5.39084	4.65578	4.31567	4.55442
FCAR	35.5322	1.62608	1.95739	0.0134508	0	0	0
FCER1A	4.94126	2.12185	1.34533	0	0	0.032931	0
FCER1G	221.152	58.6051	37.4956	0.417681	0.196581	0.457134	0.529032
FCGR2A	62.308	11.5351	10.8086	0.24166	0.446966	0.143181	0.0271322
FCGR2B	49.1344	6.33885	8.61404	4.52342	4.98596	4.30774	0.626584
FCGR3A	59.3454	8.48701	2.69121	0.00725345	0	0.0453634	0
FCN1	31.2928	0.0663644	0.238932	0.012061	0.00252289	0.0377151	0.070754
FCRL6	16.94	4.14887	0.136833	0	0.00966228	0	0
FEM1C	6.59257	4.02288	3.93006	2.77085	4.20041	2.50307	1.47204
FGFBP2	71.3204	13.9573	6.49823	0.250328	0	0.0823978	0.0562107
FGFR1OP2	12.4786	7.91681	6.74132	6.99449	10.8304	6.22075	4.82496
FGL2	16.7984	0.940687	0.819171	0.119289	0.412852	0.153729	0.0115668
FLNA	147.342	91.3518	77.4841	38.1212	43.5433	56.0917	2.14471
FLNB	10.5342	2.44923	2.68522	1.43689	2.49383	0.955122	6.07082
FLOT1	41.9625	25.5531	25.4258	29.0647	32.8127	20.4026	15.8275
FLT1	3.75594	1.23662	1.29923	0.166341	0.606731	0.143041	0
FMNL1	96.0889	46.2465	39.6392	15.5955	20.3942	14.5499	5.36896
FMR1	8.01364	5.01169	4.12314	3.24586	3.29736	3.11838	5.46137
FN1	32.5223	0.0188596	0.093495	0.103588	0.170637	0.275333	0.103582
FNDC3B	8.48966	3.21973	2.60458	1.70238	5.77103	1.51501	1.1473
FOS	371.153	4.83162	5.47188	13.7266	0.52042	0.143077	0.0381271
FOSB	20.3681	2.54853	1.02325	2.24187	0.2006	0.136788	0.520408
FOSL2	67.3564	20.3372	22.8068	0.316989	1.23234	0.217587	0.020616
FOXO4	6.25117	3.4028	3.60751	1.21176	2.76183	0.939718	1.2356
FPR1	40.1437	0.42615	0.262513	0	0	0.0281511	0.0240054
FPR3	21.1077	4.06605	9.76457	0.0058484	0	0	0
FYB	26.5873	5.78095	3.01906	0.944175	3.10651	1.21379	0.0384642
FYN	62.8989	18.6021	8.36605	6.93584	1.98542	4.51057	2.93916
G0S2	75.4402	5.75586	3.80852	0.256334	1.80965	0.040078	0.0683517
GAA	18.0369	8.01573	10.3001	3.59867	5.62535	3.26442	3.56604
GAB2	13.159	4.72492	5.03487	1.90973	4.00111	1.00644	0.0516022
GAB3	10.8843	4.13798	2.51121	0.356238	0.300853	0.403941	0.170451
GABARAPL1	29.2141	15.3012	9.76061	2.39259	2.13306	3.96271	0.932781
GALC	6.36403	1.88537	2.42202	0.809024	1.76168	0.708353	0.00862909
GAPT	6.45855	2.63673	3.35413	0.0405291	0	0.0844902	0
GATA3	4.33421	1.73889	0.324103	0.598612	0.681848	1.07593	0
GATAD2B	10.238	7.5828	7.00709	6.63772	5.57595	5.01747	5.84609
GBP1	32.1591	9.89715	8.22079	3.55605	2.82512	3.44825	0.944178
GBP2	63.5426	14.9301	8.6376	6.988	5.93124	3.96877	0.0318523
GBP3	6.75831	2.35912	1.40851	1.69333	0.605742	1.09483	0.122152
GBP4	10.1726	5.4828	3.78745	0.251067	0.431694	0.194703	0.00535579
GBP5	56.7074	10.6165	4.64091	0.297296	0.942631	0.137001	0
GCSAML	6.46153	0.323813	0.122126	0	0	0.00458375	0
GFI1	14.0524	4.23569	0.793271	1.78251	1.86198	1.51639	0.0177133
GIGYF1	12.7394	9.93197	9.71056	5.43603	7.31513	7.25069	7.47772
GIMAP1	4.96302	0.956654	0.263906	0.262026	0.394631	0.297155	0
GIMAP1-GIMAP5	19.9237	3.99355	0.340949	2.6873	5.47854	2.77264	0
GIMAP4	26.4816	5.69499	0.444812	0.117772	0.256205	0.0883858	0
GIMAP5	22.0455	4.35776	0.410882	3.41111	6.60227	3.34135	0
GIMAP7	37.3773	5.91187	0.571743	1.1298	1.40222	0.67518	0
GK	17.4071	3.3752	3.30202	1.84489	1.72685	2.0488	1.45284
GK5	6.35039	1.52747	0.372838	0.768503	1.12002	0.888665	4.02818
GLG1	10.3256	6.63233	7.50036	5.4385	7.93474	4.59422	5.22684
GLIPR1	16.6996	8.73848	10.0847	6.98943	3.51383	4.84045	1.78161
GLIPR2	12.6251	8.09604	4.83665	0.418498	0.242419	0.442928	0.00858407
GLTP	9.96313	8.13261	8.28548	7.07885	7.09272	8.34645	7.15221
GLUL	122.596	10.397	22.1077	6.18772	12.982	5.38683	0.0707356
GNA15	42.4211	5.54433	5.66298	2.37407	9.50435	1.23659	0.0358668
GNAQ	6.00414	0.859689	1.18885	0.0145938	0.0457904	0.0304234	0.00778291
GNG11	6.0704	0.738048	0.143718	0.032344	0.608906	0.121368	0
GNG2	16.564	11.0028	6.7974	6.86139	8.24888	4.33129	0.0213988
GNLY	465.067	82.6631	2.3177	0.269672	0	0.266296	0.0302772
GNPTAB	20.712	11.6893	7.53722	5.05318	5.63012	4.60331	8.80656
GNS	28.9877	12.7898	17.8569	5.16877	7.36693	5.37382	4.31608
GP1BB	8.37233	0.0625503	0.0715589	0.0966269	0.121273	0.28201	0
GPAT4	16.3422	6.86837	8.14819	4.45483	6.30915	5.83515	3.14249
GPCPD1	28.0726	10.0494	8.53935	10.7169	11.4392	9.17686	6.80353
GPI	105.447	43.6397	59.8156	75.5515	69.0952	42.0825	48.6555
GPNMB	90.836	16.6545	34.9359	0.525572	1.55331	0.643252	0.482217
GPR171	6.46817	2.05308	0.992974	0	0.0970857	0	0.0091675
GPR174	8.53815	5.38261	2.15251	0.478295	1.52381	0.322138	0.274697
GPR183	78.1707	12.3371	14.1811	33.8381	23.2576	28.0436	1.1708
GPR65	6.66379	3.37913	1.80783	1.20095	1.73421	0.891905	0.00727805
GPRIN3	6.51219	2.88673	2.99489	0.0121443	0.0182902	0.00607606	0
GRAMD4	7.20784	3.7135	3.4353	0.841845	1.75951	1.15184	2.20631
GSAP	14.915	6.10568	6.53693	2.60536	2.21566	1.90542	0.0151852
GSN	26.5358	6.93901	17.9406	1.53757	2.55106	1.62452	0.782716
GYS1	22.7687	8.54859	11.9158	15.4236	14.7457	11.8793	6.95499
GZMA	48.3265	5.16637	0.172149	0.0172189	0	0	0
GZMB	82.1671	14.2086	0.265026	0.286294	0.538976	0.258627	0.152681
GZMH	63.9357	16.7667	0.456702	0.0216383	0.488833	0.162392	0.0923179
GZMM	15.4888	4.12492	0.27436	0.0658616	0	0.0617852	0.0702483
H2AFY	84.3416	29.9616	40.8936	28.7587	17.5739	29.7406	53.955
H3F3B	96.9104	58.2371	55.147	39.9588	42.4759	57.0024	58.4777
HACD4	5.35534	2.10752	1.45409	1.6036	0.580382	0.792987	0.0278438
HAVCR2	16.6881	6.71362	7.76515	7.59341	9.92863	4.50277	1.0835
HBA1	196.843	0.197766	0.50906	0.203671	0	0.0318442	0
HBA2	655.033	0.272378	0.736524	0.357014	0	0	0
HBB	2613.1	2.77599	4.90058	0.911884	0	0.246614	0
HBEGF	25.1186	2.32526	1.48998	0.0654287	0.139599	0.0327355	0.0488506
HCK	41.0045	11.5001	14.2474	1.4195	4.52588	1.83829	0.0305867
HDAC4	4.01169	1.30848	0.840115	0.324856	0.422815	0.432131	0.725985
HDC	10.6998	2.31334	2.47816	0.00606212	0	0	0
HELZ	6.24256	3.69158	3.24922	2.37055	3.02839	1.40929	3.01509
HENMT1	3.68259	1.95921	0.747126	1.1729	1.32794	2.00055	0
HERC1	9.7455	7.38837	6.07178	4.85573	6.01907	4.52567	4.69729
HGSNAT	6.60769	4.22071	3.57296	2.08608	1.75658	2.79063	2.14612
HIF1A	33.0655	22.4636	13.3245	11.1826	13.8231	9.61934	9.59217
HIP1	8.48407	2.19004	1.96221	0.635746	0.702153	0.45265	0.404767
HIPK1	12.0624	7.75556	6.11807	3.18742	5.41249	3.25452	5.45027
HIST1H3H	4.89146	0.285047	1.37687	0.880673	1.1053	2.77428	1.00891
HIST2H2BE	6.61686	3.22124	2.97589	0.805065	0.513913	1.67541	0.636612
HIST3H2A	4.32539	3.11093	1.20936	1.8663	1.60059	3.19032	1.75837
HK2	96.5085	14.3134	28.4198	10.0621	13.513	5.32159	9.72771
HLA-DQB1	63.3611	18.816	24.8836	22.9752	17.4781	26.511	2.03718
HLA-DRB5	116.416	7.07462	8.63504	3.91302	20.8349	4.03749	3.48506
HLX	8.47238	2.32041	4.10599	0.020309	0.0424818	0.0423378	0
HOPX	4.93668	2.22966	1.52637	0.0737745	0.49768	0.149951	0.019672
HOXB2	7.25587	1.28887	0.886835	0.298174	2.185	0.360927	0
HSD17B11	14.1409	6.11121	6.50169	3.02031	3.78044	3.35921	0.0261201
HSD17B4	22.6601	16.5855	15.5099	11.5134	8.53084	11.5236	12.8776
HSPA1A	75.2026	25.743	11.3879	3.68394	2.62268	3.24142	1.00943
HSPA1B	35.0833	17.7273	8.21553	2.28972	4.7486	3.9897	6.00763
HSPA6	26.3555	3.41801	1.80251	0.359858	0.681572	0.220965	0
ICAM5	7.28201	1.70168	2.15799	0.981601	2.25109	0.854956	2.29678
ID2	57.5074	16.6941	18.9602	5.48579	11.9813	7.13048	16.9382
IER2	129.531	42.3189	28.132	14.54	14.4799	9.23459	13.3893
IER3	273.636	76.4383	88.7601	11.6955	19.9878	17.0566	0.411392
IFFO1	7.30051	5.08088	3.32697	2.93185	3.71566	4.40636	2.06231
IFI30	409.685	229.084	212.045	56.1144	110.585	56.6913	84.6314
IFNGR2	52.851	16.9866	25.8806	21.0358	22.9078	14.6807	5.93791
IGSF6	24.4314	3.73085	5.66354	0.147779	0.204019	0.203327	0.819631
IKZF1	2.75404	3.3077	2.70606	1.6042	3.13192	2.08087	4.96416
IL10RA	56.6219	27.8022	27.0576	2.80626	5.78354	3.18283	6.93605
IL13RA1	10.1159	3.51147	4.64182	0.392827	0.154674	0.399825	0.0205388
IL18BP	50.2562	4.88108	9.93608	2.57687	2.87401	3.39571	0.494376
IL18RAP	12.3114	3.24061	0.71196	0.386857	0.956566	0.353885	0
IL1A	4.71073	1.14451	1.37364	0.247312	0.211331	0.217196	0.0224498
IL1B	271.429	57.5631	39.4594	0.195683	1.82257	0.0386467	0.0988658
IL1R1	2.14687	0.657615	1.06427	0.710287	0.621945	1.15703	0
IL1RAP	4.41234	0.48375	0.441558	0.0264996	0.0399104	0.0397751	0.00565293
IL3RA	12.5831	5.97918	5.2267	0.71276	2.60441	0.981806	0.024058
IL7R	14.1868	8.80285	4.43734	1.93187	0.294658	1.05717	0.672536
INAFM2	4.86559	2.75962	2.07464	0.939605	1.33213	1.10272	0.445417
INPP4A	7.82791	5.19982	2.91107	3.08097	4.78025	3.33308	1.45832
INSIG1	37.0102	10.6102	9.55028	14.184	17.3451	14.152	9.37015
IPMK	4.14515	2.12511	2.50103	1.27792	2.89833	0.76775	2.17871
IQGAP2	10.7655	4.2689	3.30393	4.10673	4.79071	2.81916	0.0633672
IRAK3	11.6373	1.41896	2.21763	0.799667	1.4663	0.81579	0.00806552
IRF1	42.8951	22.5724	15.8797	2.81734	6.20015	3.49137	3.43097
ITCH	7.04594	4.87175	3.6631	4.73602	5.5386	4.58386	5.46787
ITGAM	10.3141	2.66002	6.79101	1.06064	1.53125	0.891221	0.0416424
ITGAX	46.4273	17.1851	17.7688	2.46805	0.777903	0.611806	0
ITGB1	50.8948	26.7952	30.5728	6.31798	7.31044	5.58788	23.9509
ITGB2	132.878	34.9975	57.56	17.6	19.4486	11.8679	0.39632
ITK	14.5071	2.8994	0.227674	0.0954096	0.022175	0.238678	0.00376905
IVNS1ABP	41.235	15.2519	11.2609	11.9376	19.3355	8.09312	11.3454
JAML	14.8079	1.67894	3.49794	0.766133	1.05858	0.650579	0.00749689
JUN	118.672	37.1251	44.4318	5.83602	8.65896	5.55175	0.331788
JUNB	294.489	82.6254	55.1617	29.4799	86.2388	26.566	4.85696
KAT6A	13.5783	8.70783	6.05212	3.58512	3.92025	2.81318	2.66205
KBTBD2	6.6407	4.57904	4.32385	1.94203	3.17849	2.63716	5.02098
KCNA3	5.5285	2.37883	1.43373	0.723005	1.49236	0.50075	0.184824
KCTD12	5.01579	1.36669	1.00297	0.682725	0.530882	0.495048	0.0290223
KDM3B	11.0543	9.53643	8.73897	6.70747	7.35535	6.61097	8.24837
KDM7A	17.5331	4.49685	5.01751	0.411842	0.339668	0.206054	0.781725
KIAA1109	7.12678	4.30524	3.72917	2.45562	2.30121	1.28485	1.65138
KIAA1468	4.96494	3.70137	3.52764	2.44476	2.74819	1.88925	3.92209
KIDINS220	8.18929	5.04312	5.55291	3.3409	3.40125	3.85637	5.34737
KIF21B	9.30909	8.43536	3.45008	2.40579	3.26097	2.26368	3.69839
KIFC3	5.70771	3.29094	0.976458	0.0226551	0.0511803	0.0510068	0.0821575
KIR2DL1	10.7755	0.740603	0.0214498	0	0	0	0
KIR2DL3	8.32018	3.5387	0.0966448	0	0.0121323	0	0
KLF11	3.13265	1.56754	1.63182	0.237179	0.532932	0.167472	0.00816051
KLF2	38.081	2.16919	0.937493	6.62465	3.75219	2.75285	0
KLF4	6.03837	1.15469	1.33822	0.222322	0.103824	0.258681	0.0165439
KLF6	47.2878	25.863	25.7718	15.86	11.6837	6.57292	2.45964
KLRB1	55.3687	3.58324	0.301079	0.145941	0.156999	0.0782334	0
KLRC2	42.9623	13.9134	0.168436	0	0	0.0158047	1.14556
KLRC3	19.8107	5.61558	0.101651	0	0.0229694	0	2.03012
KLRC4	46.7809	18.4193	0.332425	0.0166251	0.0834621	0	3.44009
KLRC4-KLRK1	94.7344	19.759	0.624973	0.0554682	0.0895064	0.00991144	3.19478
KLRD1	15.4399	2.89203	0.0595646	0.00487459	0.0428254	0.0182915	0
KLRF1	22.3751	4.80246	0.287006	0.203001	0.0694852	0.0692497	0
KLRG1	3.37256	1.44352	0.0390099	0.140468	0.117531	0.131774	0.973856
KLRK1	112.142	21.1749	0.754993	0.0679652	0.0731147	0.0121445	3.06537
KMT2A	10.2767	7.04915	6.37586	4.36284	5.91112	2.931	5.00467
KYNU	23.6679	8.66514	14.3973	4.68353	6.6298	4.46481	0.217194
LAIR1	16.4674	8.40095	5.04106	0.0111636	0	0	0.381029
LBH	25.4337	14.1344	9.80584	3.63385	8.09327	3.22502	4.78884
LCP2	27.5679	7.73967	4.29954	3.18471	2.19453	1.61225	0.00382957
LEPROTL1	6.57557	4.37928	3.0895	3.23219	2.71226	2.3505	1.72374
LGALS2	6.45339	0.482336	3.53803	0	0	0	0
LGR6	7.70505	1.97544	0.180344	0	0	0.0063458	0.00541127
LILRB1	28.9654	12.3215	11.8853	12.8537	13.4053	9.10069	3.27166
LILRB2	50.7154	3.27806	4.91785	0.0222467	0.0767827	0.0278263	0
LILRB3	28.0639	4.55212	7.83842	0.0429602	0.047178	0.0873193	0.332206
LIPN	7.02866	0.125153	0.286355	0	0.954411	0.0161216	0.42617
LLGL2	5.47523	3.12189	1.80404	0.263353	0.619733	0.301953	0.596898
LOC100129083	3.69093	1.60222	1.93481	0.815865	0.690311	0.699437	0.60621
LPAR6	11.4146	4.52038	4.15207	0.220227	4.05384	0.420843	0.0195745
LPIN2	10.9382	6.36846	4.63333	4.85704	5.96222	4.70589	1.69867
LRP1	32.5215	2.68056	6.41035	0.0683163	0.32088	0.0880399	0.059618
LRRC25	27.029	4.50733	3.92977	0.147668	0.19339	0.0963674	0.0479358
LST1	19.8679	4.77589	6.02411	1.47134	1.82025	0.736147	0.515641
LYST	13.8481	7.13991	5.22121	0.49493	0.928278	0.470875	0.34012
LYZ	388.82	37.1061	158.756	0.213714	0	0.661922	0.0542733
MAF	4.61154	1.27635	1.60968	0.00224311	0.00563048	0	0.00478502
MAFB	47.7821	3.29374	4.82379	0.0409233	0.00570681	0.0454997	0.00484989
MAN2A2	11.4919	8.39405	5.46027	4.88387	4.55057	4.92644	1.85081
MANBA	11.2567	6.8547	6.83257	5.30734	5.6727	4.40621	4.43324
MAP3K7CL	10.2326	0.940469	1.66347	0.72126	2.10357	0.515518	0.798606
44621	10.2961	2.56861	5.57179	0.973381	1.18572	0.519233	1.51457
44627	12.358	10.7401	10.6109	10.0145	9.79592	9.21352	10.1185
MARCO	14.6794	0.277573	0.401607	0.126115	0.0211043	0.0105164	0
MATK	12.336	2.79584	5.49021	0.155839	0.0465686	0.0835393	0
MAX	10.141	8.21269	7.13078	6.55694	4.90996	1.10272	5.31871
MBD6	14.0695	8.02465	6.07482	3.70274	3.82598	3.34801	4.38554
MBOAT7	15.8249	10.0065	9.00405	5.24212	4.85718	4.93399	2.77575
MBP	12.04	6.09388	7.08278	2.94875	3.40061	2.20603	1.2996
MCL1	103.213	42.2679	43.7772	32.1831	52.4982	31.373	38.7954
MCTP2	4.13574	1.93543	1.32164	0.0154513	0.698123	0	1.35963
MED12	9.88334	5.8771	6.30546	5.47477	5.94316	4.46926	3.44509
MED15	26.1195	18.1317	15.6417	14.8205	15.6774	10.4859	7.69246
MEGF9	5.44404	2.77663	2.29339	1.19002	0.53319	0.96954	2.18879
METRNL	63.0737	16.1053	9.15392	0.631671	0.432429	1.18515	2.33769
MGAT4A	4.7912	1.85696	0.909797	0.0124722	0.151316	0.0676013	0.0044343
MGEA5	39.4251	26.8573	27.0142	19.1451	25.5911	18.6356	14.0997
MICA	5.0805	3.24946	1.96222	1.2894	1.84278	1.19328	1.44683
MILR1	6.68989	3.69195	2.81578	0.0974919	0.122358	0.121944	0.28596
MLKL	5.95894	2.21315	2.02712	1.56517	2.13638	1.0375	0
MMP19	36.9558	4.68088	12.3853	0.75658	0.45553	0.479562	0.17448
MON2	4.58596	3.06981	3.18721	2.98458	3.315	2.03063	1.74598
MOSPD2	4.93485	2.99616	2.05954	2.03942	1.88646	1.64816	2.71907
MPEG1	31.8762	18.8688	14.7985	3.53902	2.39036	4.27694	0.0291767
MPP1	24.031	11.9741	11.3537	2.23506	2.51293	1.43664	0.107607
MS4A14	17.7906	3.70886	5.60864	0.117945	0.0797074	0.107808	0.00483848
MSL1	15.0361	13.0773	10.0262	9.95126	12.9562	8.79185	10.0881
MT1X	14.994	0.92703	5.89661	0.649202	6.85381	6.54398	5.74319
MT2A	77.1053	13.5149	27.1187	12.8506	38.9575	25.2388	6.99071
MXI1	26.9813	5.15257	9.80379	3.60512	2.73258	1.12099	3.15396
MXRA7	10.0705	7.49841	3.21688	1.46856	1.6671	1.01132	0.184796
MYO1F	65.4906	18.4487	15.0972	1.94469	0.607855	1.45206	0.157735
MYOF	7.95085	1.77682	5.18634	0.0340125	0.0455337	0.10494	0.0314409
NABP1	10.5451	4.15795	4.17027	2.63996	6.31775	3.81138	2.88261
NAMPT	112.52	21.0032	14.7707	19.8693	36.605	14.8459	13.8735
NBR1	13.4439	8.17134	9.64426	7.90894	8.89345	6.62143	5.48996
NCAM1	3.44259	0.905907	0.996843	0.147443	0.18505	0.0826721	1.8736
NCOA1	10.5777	5.49934	5.68709	3.65108	4.23395	2.646	2.89622
NCOA2	6.13587	3.41073	3.92473	2.37527	3.14725	1.89361	3.38659
NCR1	11.2418	1.90698	0	0	0	0	0
NDRG1	189.348	17.0655	34.9814	2.43531	2.05992	1.01537	0.0851645
NDST2	7.64045	5.33011	5.17986	3.31295	5.20475	3.75568	2.644
NECTIN2	11.2582	6.1149	5.64108	0.0502076	0.180039	0.0269143	0.795625
NFAM1	5.20087	0.551005	1.21391	0.106749	0.349046	0.0773027	0.0089889
NFIL3	21.1969	6.98611	3.26921	1.44032	0.843012	0.701572	1.68397
NFKBIA	353.704	77.7434	72.1954	46.3433	76.3284	60.0848	5.83877
NFKBIZ	31.1091	13.8473	11.3593	6.085	6.10046	8.95432	0.724518
NFXL1	24.0131	1.85077	1.62018	2.59732	2.68307	2.31411	2.49328
NIPBL	10.4441	7.52429	7.47462	6.91881	4.8888	4.35584	7.08026
NKG7	334.241	45.5409	3.7555	2.39079	1.3362	0.887782	0.338676
NKTR	24.0616	18.1362	12.9958	13.666	11.2276	8.43575	9.65661
NLRP3	10.0019	0.869766	0.80294	0.0587934	0.0130217	0.116798	0
NMUR1	6.04744	0.942591	0.0261734	0.00471231	0	0.0235768	0
NOD2	10.1212	1.51945	1.58165	1.03863	3.4013	0.662467	0
NOL4L	4.76045	1.80532	0.79065	0.479062	1.31417	0.453691	0.0973276
NPC1	19.9643	8.66671	11.0363	3.45161	5.08817	3.07462	3.08672
NPIPB15	5.87539	3.13853	2.44305	1.73274	0.69702	1.13924	0.935924
NR2C2	7.08267	6.258	4.65283	4.05665	3.90528	3.79583	5.62978
NR4A1	38.0118	15.4238	3.96175	1.14493	3.8264	0.460903	1.98853
NR4A2	19.967	1.68433	0.55332	0.415086	0.482572	0.142095	0.00932069
NRGN	54.173	5.54844	4.66897	0.914257	0.701219	0.555897	2.66812
NUAK2	5.48322	2.41035	3.26112	0.237908	0.445067	0.151596	1.4124
NXF1	31.5508	14.6557	16.2333	7.6601	6.59292	8.50638	9.28533
OLR1	14.6181	4.66902	1.95663	0.0128567	0	0.024122	0.0342826
OS9	35.6227	17.5321	27.6418	17.419	23.7497	16.9791	14.2989
OSBPL5	7.51079	1.6831	0.405614	0.00419698	0.0316048	0.00524961	0
OSCAR	10.7196	0.692021	1.0147	0.0401512	0.0629903	0.0627767	0
OSM	26.3114	4.20991	0.798501	0.075665	0.332375	0.359641	0
OTUD1	9.92769	4.19636	4.18962	0.545162	1.57991	0.495922	0.539184
P2RX7	13.1039	5.13337	5.77954	0.804944	1.04709	0.314634	0
P4HA1	51.883	12.4365	26.2606	17.278	37.8122	5.16525	5.21506
PAN3	8.22857	4.71076	5.58396	4.59665	4.37323	3.94038	2.01898
PARP8	11.1923	4.31726	2.71744	2.60818	1.79325	1.83369	0.8215
PBX2	21.6508	13.8385	16.2689	13.0656	15.7352	11.8981	14.2022
PCNX1	7.24728	3.92434	3.07336	1.89143	3.53541	1.72798	1.33361
PDE2A	5.14948	0.149253	0.44871	0.00714925	0	0.026827	2.99679
PDE3B	5.71155	1.82249	1.23522	0.141844	0.232066	0.155242	0.0135082
PDE4D	7.8834	2.1516	0.435461	0.59629	0.279488	0.174951	0.0785192
PECAM1	16.6986	1.38761	1.7069	0.156085	0.478856	0.156185	0.0739913
PER1	19.659	8.9363	5.36461	4.32471	8.68857	2.32767	3.9523
PF4	38.3644	0.0525028	0.0200214	0	0	0.0676317	0
PHC2	19.815	7.60064	10.868	2.40603	1.51986	2.92976	7.7286
PHF10	15.3168	13.2025	8.81577	8.13952	6.33832	4.88224	7.46819
PHF12	12.8995	8.95311	7.17286	6.0295	5.3414	3.82782	3.74127
PHF2	6.49335	3.70529	3.29695	1.83153	2.8091	2.02753	2.32576
PHF21A	11.8206	5.52023	6.10754	4.75868	5.52194	2.86049	2.65932
PHLDA1	25.424	3.93711	3.95344	0.114804	0.389688	0.0979075	0.169761
PIAS1	7.7153	5.70652	5.99247	5.643	5.46463	3.76077	5.36654
PICALM	37.4966	13.8708	16.4329	6.35428	5.71051	4.5417	10.6344
PID1	29.046	0.243195	0.104333	0.0125228	0.00785845	0	0.00667844
PIGA	4.88242	2.36096	2.37013	1.75455	2.93609	1.57821	2.39124
PIK3CB	10.5591	2.12536	2.91488	1.42805	1.43221	1.68944	2.72657
PIK3R1	18.5956	5.26276	3.77475	5.0134	4.29145	3.94126	3.0463
PIK3R5	47.5346	14.5806	12.9868	9.74647	10.3447	7.02291	0.030056
PILRB	15.9627	13.5952	9.41537	7.62821	4.29546	7.48821	8.09051
PIP4K2A	31.8002	19.9799	13.6623	22.1517	18.6078	15.5545	7.53573
PITPNC1	6.75076	2.02605	0.787245	3.07179	3.4617	1.68946	1.48807
PKD2	4.32896	1.43348	1.35987	1.73448	1.73083	1.76296	0.0129598
PLA2G6	6.26211	4.10124	3.93046	2.4445	3.62467	1.51304	2.12886
PLD2	9.44665	2.70805	2.94465	1.27862	2.33164	1.55473	0.784056
PLEKHA1	6.86708	2.81828	1.79884	1.79324	0.853689	0.884633	2.01161
PLEKHG3	4.66096	1.02692	1.12679	0.0266059	0.0751321	0.0457584	0.0425669
PLPPR2	6.8797	2.52113	1.93995	0.636091	0.994288	0.810093	1.06703
PLXND1	10.6819	4.07747	5.58587	0.130465	0.135989	0.110635	0.158023
PMP22	3.50366	1.9684	1.57817	0.0332323	0.0208543	0	0.0265843
PNPLA2	27.5825	14.6971	13.4412	5.17022	7.7405	7.2058	11.937
PNRC1	95.598	38.1649	54.8781	26.444	33.0164	16.3392	5.02234
POR	14.5665	8.2847	8.16112	7.03185	6.85732	8.68738	5.81447
PPARD	10.2647	4.5675	4.50694	1.7245	2.57983	1.87776	1.31383
PPBP	25.6519	2.51017	1.67843	0.0118042	0	0.118118	0
PPDPF	93.5354	46.9861	43.2539	41.1019	59.3107	30.1012	5.84526
PPFIA1	7.58068	5.61319	5.05037	3.33478	2.71714	3.05949	5.82147
PPM1F	5.71705	3.94961	3.30537	1.5562	1.37055	2.34846	4.21786
PPM1M	16.7715	9.40084	8.44281	4.66803	4.47331	3.52015	4.88008
PPP2R5C	22.2091	13.2034	11.7415	11.4162	9.34478	8.33187	16.7016
PRDM1	26.106	6.46799	8.54429	3.59043	9.19612	3.25798	0.0414179
PRF1	107.526	24.2632	0.382675	0.190698	1.25845	0.0923329	0.0918578
PRKACB	10.8373	4.18708	3.60867	1.30215	1.24068	1.65432	5.69731
PRKAG2	10.6524	3.80674	5.24007	0.946148	0.857936	1.52886	0.0482854
PRKAR1A	29.3446	21.9798	19.1963	19.3872	23.1868	19.9026	20.2979
PRKCH	31.6698	7.50592	1.332	0.643503	2.0818	1.27984	0.0255788
PRKCQ	6.3147	1.91043	0.396721	0.0129866	0.17114	0.0243656	2.25088
PRMT2	11.3846	6.40404	6.72378	5.7861	4.70322	5.32054	2.26127
PRNP	15.227	7.75605	8.73523	1.09435	2.17349	1.65105	2.7376
PRPF3	17.0737	12.189	10.4792	9.19547	7.3978	9.77806	13.0817
PRPF38B	21.6992	15.0536	12.9069	14.8661	11.4633	13.2677	17.2416
PRR5L	5.50797	2.01793	0.438269	0.0321132	0.12667	0.0516438	0.0244658
PSAP	314.043	109.718	170.382	84.8412	99.0047	107.881	72.7508
PSTPIP1	11.6026	5.34381	4.31485	0.505967	1.63151	0.554976	0
PSTPIP2	12.0561	3.17549	4.11456	2.26013	8.10002	3.02482	0.108834
PTBP3	12.03	9.88853	9.15431	9.05889	8.5265	9.28436	7.3676
PTGDS	14.1431	0.664173	0.063319	0.0380002	0.0238463	0	0
PTGER2	13.3663	5.2614	3.73865	0.018663	0.0780775	0.0233438	0
PTGER4	18.5622	9.79716	4.1993	0.0587135	0.311761	0.20337	0.187872
PTGS2	20.9599	3.84439	1.83857	0.017169	0.0818832	0.00429503	0.0183126
PTPN12	28.3983	14.6574	15.5788	7.61925	4.46942	4.76831	1.66142
PTPN22	20.5168	10.3393	7.68254	9.22855	7.65316	4.80089	1.33475
PTPN4	4.28144	1.59141	0.695714	0.641199	0.670337	0.493418	1.28106
PTPRA	13.6929	10.6604	9.6202	11.5881	8.59042	7.99623	10.3553
PTPRC	128.312	50.776	37.9289	17.3184	16.9516	9.70731	27.1089
PTPRE	17.6381	6.07923	9.93751	0.449753	0.69365	0.475792	0.458229
PTPRJ	14.318	5.46686	5.61745	1.24357	1.19496	0.747356	1.70981
PTTG1IP	54.7864	11.6404	14.6136	7.31877	9.65835	10.1277	6.11324
PXN	18.6203	6.36144	7.27313	2.12718	1.61402	1.43657	2.3465
PYGL	9.52016	1.95449	4.6406	0.781525	0.261093	0.309436	0.0479757
PYHIN1	24.6273	5.95836	0.573927	0.230507	0.0897831	0.258494	0.881705
R3HDM2	12.6873	8.32342	6.98215	5.29351	5.2503	2.83826	3.38171
RAB24	12.0764	7.43672	5.38155	7.57836	8.21202	7.54303	4.73838
RAB32	4.56968	1.35063	1.37504	0.0893272	0.176175	0.0159616	0.0680549
RAB37	10.1041	2.84169	3.04862	0.965394	1.66123	0.349346	0.0453324
RALGDS	33.9977	18.2731	15.7802	6.56702	8.06801	4.70878	2.53199
RARRES3	34.7164	11.7888	4.81666	2.82344	2.75894	1.63966	1.011
RASA3	20.8516	14.6664	6.30254	4.48403	4.46652	4.1166	0.0563912
RASGRP1	16.627	9.53383	3.14593	3.12098	7.97058	1.94337	1.3018
RASGRP4	8.95371	3.47162	4.21983	1.195	0.329223	0.552922	0.0362688
RASSF1	18.9855	8.7754	7.61084	5.62849	8.1048	6.90396	5.50309
RBL2	22.9548	14.3763	13.5291	7.81456	10.3002	6.85838	8.44572
RBMS1	8.14054	2.79161	2.30007	0.0396794	0.0814912	0.0496314	0.0153899
RC3H2	8.10651	6.152	5.60061	3.58763	3.63909	2.08944	5.28982
RCOR3	7.36894	4.64787	4.90014	3.02948	3.74728	2.42588	3.09127
RELT	14.4465	10.0841	9.18318	4.06072	8.33011	5.00205	4.81503
RGL2	11.5432	5.80655	7.98337	2.13884	2.68438	2.13531	4.1597
RGS18	10.3287	0.153649	0.111859	0.0143852	0	0.0269896	0
RGS2	105.655	4.80495	3.02143	2.10279	1.87895	0.614663	0.146273
RGS9	3.25047	1.50106	0.551971	0.576636	1.01628	0.452706	0.117774
RHBDD2	17.5942	7.74595	7.01646	4.62024	3.9343	5.31086	3.69286
RHOB	12.6702	2.74385	2.13598	2.75432	2.74754	1.92569	0.0623583
RICTOR	8.9911	4.82831	5.2746	2.1016	3.26212	1.13214	3.08304
RIN2	4.18145	0.930691	1.48682	0.215658	0.270664	0.171268	0.00365114
RIPK1	6.9598	3.36674	3.97701	1.54845	1.6955	2.58536	2.48302
RIPK2	15.2644	12.3092	7.23988	4.98354	4.92882	4.1208	3.78767
RLF	12.4764	5.52252	7.68621	4.50253	5.33495	1.97607	3.94409
RNF145	18.518	11.3033	9.77467	7.82736	8.64781	5.73476	5.77808
RNF166	24.4757	16.6732	9.17024	3.77323	5.40872	4.39616	5.8223
RNF19B	15.1454	9.82906	9.48228	5.05264	7.03395	5.82378	7.28366
RNF38	6.90129	5.61047	5.14352	4.76314	4.71571	4.04992	3.68867
RNF44	17.0981	12.9752	10.3292	6.91719	9.00788	5.88732	7.98811
ROCK1	13.2757	10.9258	10.935	10.6465	9.2827	9.10323	8.1338
RPTOR	5.30945	2.33365	2.58725	2.53834	2.64352	3.15528	4.02031
RXRA	13.5074	3.34462	7.11786	2.82921	6.32947	5.49979	0.030204
RYBP	15.8975	7.8187	7.77755	4.10583	10.1582	4.03388	3.45092
RYK	5.88769	4.43231	3.20283	2.80415	2.85123	3.06572	3.42944
S100A10	121.388	36.8059	60.9021	0.204733	0.495551	0.109749	0.311956
S100A12	14.2629	0.257181	0.110333	0	0	0	0
S100A8	17.9031	5.78047	4.46636	0	0	0.194925	0
S100A9	45.3959	19.9398	13.8414	0.0534769	0.234909	0.234113	0
S1PR1	18.5072	6.96592	7.68954	5.08676	6.22624	4.61121	0.0111867
S1PR5	23.4331	3.9144	0.10463	0.025117	0.00788084	0.0157082	0
SACM1L	8.38367	5.40259	3.76274	3.48915	4.14889	4.36936	6.39532
SAMD3	15.8468	5.42819	0.143417	0.0451869	0	0.080743	0
SAMHD1	22.0424	6.57671	9.12541	4.42185	3.46097	5.77898	12.0902
SAMSN1	42.4965	17.8056	10.2595	14.8562	14.8614	12.2144	0.617558
SAP25	15.1111	11.0969	5.46707	2.02759	2.45221	1.56778	0.707771
SAT1	263.557	138.791	109.816	32.26	63.771	17.7746	55.8301
SAT2	18.6908	9.0058	9.25273	7.56244	8.1706	6.11276	1.40777
SATB1	8.17044	3.53713	4.52822	0.0201674	0.00949177	0.0189192	0.790517
SBF2	5.07242	2.10041	2.32228	0.879353	0.554425	0.72635	1.7033
SDPR	7.97509	0.0506886	0.036902	0.0332195	0.0357365	0.0415512	0.0202469
SECTM1	10.5197	0.761513	0.64588	0.00676078	0.110308	0.0930207	0.0865329
SELENOW	12.6616	8.34547	8.62787	7.6436	7.69224	10.4859	7.62671
SELPLG	31.2177	15.1568	9.02395	4.89511	10.3863	1.36063	0.137235
SEMA4B	13.7839	4.58268	5.07917	1.16378	2.48824	1.17373	2.7328
SEMA6B	30.1502	6.53272	9.2561	0.0117413	0.0933285	0.00979075	0.0208722
SENP7	3.08934	2.40206	1.1957	0.755353	0.829513	0.25982	0.563964
SERINC1	25.6183	13.8767	17.3846	6.87567	11.5018	9.98628	8.86509
SERPINA1	23.8377	3.22413	2.49624	0.0910353	0.0601342	0.0119861	0
SFXN3	14.8799	7.4807	5.73497	0.803858	1.41621	0.299768	0.228995
SGK1	55.8609	21.2661	25.903	1.47003	8.9043	1.42878	2.88398
SGPL1	5.49928	2.78219	2.2701	2.01422	1.5737	2.36256	3.47154
SGSM2	8.30465	5.80472	5.05311	4.63199	4.93397	4.60032	4.60691
SH2D1B	34.7761	4.1899	0.0946497	0.0243441	0	0	0
SH2D2A	28.0618	10.4671	1.80627	1.72167	2.02876	1.29209	0.0102019
SH3BGRL3	197.266	94.8022	105.92	60.7023	34.0723	48.0622	15.1274
SH3D21	17.7574	6.05417	10.9062	3.13584	3.69738	0.543917	0.346229
SIGIRR	16.1885	6.0282	2.84271	0.692878	0.68409	0.670215	0.0295611
SIGLEC7	6.73529	1.10107	2.05802	0	0	0	0
SIGLEC9	11.8919	2.57237	4.58885	0.0449013	0.0112708	0	0
SIK1	7.91498	3.08765	3.14712	0.467815	3.09581	0.556503	2.28551
SLA	24.9263	12.5192	3.14775	0.0253002	0.0317534	0.0126583	0.22128
SLA2	11.2748	7.29313	0.519758	0.197007	0.177715	0.100107	0.0722316
SLAMF6	16.1828	8.32715	7.08376	11.2561	9.94267	5.53802	8.50674
SLAMF9	24.8663	9.6805	13.7878	0.0533844	0	0	0
SLC11A1	51.0215	26.3953	11.341	0.112146	0.0502679	0.060117	0.299039
SLC25A19	20.399	12.0533	10.3058	9.35177	5.96779	9.89321	13.5675
SLC25A28	12.1195	10.5973	5.31234	6.49865	5.74048	5.88235	5.778
SLC25A29	14.3212	7.05998	5.69214	0.886544	2.52625	1.10192	0.0356827
SLC25A37	13.2132	7.46773	4.81616	1.76472	1.33203	1.19904	4.27243
SLC26A6	5.24341	3.75389	2.48526	1.94492	2.22385	2.02975	2.50717
SLC27A3	10.4316	3.73871	4.26231	0.7821	0.830571	0.652171	0.684465
SLC2A1	28.9805	10.9192	19.1884	13.1496	13.148	7.61912	11.6311
SLC2A3	206.12	30.848	37.8193	13.2655	27.5451	3.33714	0.409511
SLC2A4RG	15.7327	7.14529	2.56436	8.4824	5.99843	5.29223	1.48744
SLC37A2	13.9787	6.85489	5.57936	0.297825	2.82419	0.14257	0.015687
SLC38A2	22.4096	13.1522	14.0471	9.79464	17.8362	10.7011	8.1243
SLC43A2	20.5012	6.7198	6.83439	0.314298	1.05519	0.518435	2.01348
SLC44A1	18.2363	5.67056	8.99256	4.42243	5.58205	2.66336	5.94662
SLC4A7	4.96442	2.99655	1.65221	1.85121	2.15868	1.7186	1.89816
SLC9A3R1	33.6505	17.2993	10.822	10.2318	7.90472	11.0655	9.23183
SLFN12L	4.58677	2.88255	0.417062	0.0349249	0.295873	0.0436844	0
SLK	6.73541	4.36603	3.68005	3.46745	3.07542	3.12451	3.70475
SMCHD1	18.7453	12.7938	10.2154	9.06792	8.54509	6.44439	10.0799
SMURF2	4.97994	2.68538	2.95688	1.54041	1.65284	1.27286	1.33654
SNAPC1	10.221	4.23027	4.0652	2.33513	2.21627	1.77282	1.16478
SNRK	11.0159	5.25117	3.2747	1.54315	1.73266	1.65754	2.30652
SNX18	4.95231	3.11907	2.31542	0.0856587	0.430028	0.458332	0
SOCS2	7.86741	0.473023	0.285441	1.45073	4.47464	1.74093	0
SOCS3	102.612	27.2139	15.9236	1.26266	10.6756	0.796721	0.0300615
SOD2	102.103	31.8098	38.8075	3.24429	4.88054	6.34556	10.2421
SORL1	28.9644	13.4258	14.9143	18.7772	19.1585	16.2094	9.17636
SP2	6.08289	5.35304	4.24053	3.53478	3.30394	3.99966	3.70147
SPATA13	12.3079	6.90561	4.58455	1.97601	3.65355	1.67943	1.56966
SPOCK2	14.4263	3.93188	1.58837	0.0120156	0.211125	0.120234	0.0512638
SPON2	6.68341	0.984393	3.22782	0.53545	0.58242	0.357197	0
SPP1	169.34	13.4747	98.8479	0.102717	0.0515665	0	0.120514
SPPL2A	11.5526	7.91523	7.82737	4.89708	7.63932	7.68063	5.51797
SPSB3	18.7087	11.3858	11.9946	6.86839	8.77557	8.75872	6.36887
SRSF5	89.1093	68.2803	75.8319	56.6661	53.0329	53.3147	61.6423
SSBP3	11.1422	5.81596	3.99752	1.27521	2.26126	1.45004	6.79556
SSFA2	1.55802	1.00212	0.654185	0.419812	1.02451	0.481345	0.223887
ST3GAL4	4.44639	1.97749	2.13708	0.954392	0.726238	1.11856	0.833604
ST8SIA4	6.87952	2.42584	2.32493	3.5406	4.12182	3.02139	0.0441171
STAT4	25.0176	10.527	1.58105	0.255745	1.19319	0.173852	0
STAT5B	22.6931	15.269	10.8334	11.6907	11.472	11.5051	5.87287
STK38	26.2631	11.2655	8.85489	5.13561	3.70297	5.82809	11.0233
STK4	28.0069	25.3826	20.2723	19.894	17.4238	17.4164	18.1349
STOM	13.0521	6.45122	3.67749	3.07078	5.12914	3.70531	0.0243517
STXBP3	8.16622	5.91892	5.73536	3.94389	4.08532	4.29259	5.86449
SULF2	78.2179	3.82933	9.92476	0.937578	1.804	2.09905	2.80552
SUN2	64.3092	30.5271	29.6793	13.7619	19.1744	15.8578	4.16328
SWT1	3.54018	1.48016	1.34576	0.6298	0.76023	0.521827	0.359406
SYNE1	13.0239	5.86758	4.4839	1.61378	2.28417	1.41347	2.4656
SYNE2	14.9843	5.25975	2.81239	3.46263	3.85459	2.42399	9.25194
SYTL2	10.6607	1.82916	0.0767285	0.025117	0.0709275	0.0471247	0.107159
SYTL3	22.0524	6.02774	1.06552	1.79679	5.71401	1.08992	0.0432286
TAGAP	23.2106	12.7854	8.22433	0.503727	1.47025	0.556802	5.22283
TAOK1	6.86469	3.98175	3.53165	3.21236	3.56581	2.51563	3.55359
TARP	17.5858	4.53654	0.350443	0.0150225	0.0188542	0.0187902	0
TBC1D2B	11.5907	7.83285	2.94899	2.33922	4.92853	3.10879	3.12152
TBC1D8	12.6117	4.17913	7.05673	4.33292	0.896487	3.08398	0.386737
TBKBP1	6.72278	3.00776	0.862307	0.085836	0.97425	0.149376	1.54844
TBX21	24.7951	9.29602	0.832929	0.0899772	2.9361	0.135053	0
TBXAS1	10.0742	1.24576	3.40018	0.735911	1.53663	0.863463	0.0138925
TC2N	5.84692	0.878675	0.265464	1.19805	2.50338	0.410502	2.89555
TCF25	35.6048	25.976	29.3757	25.0374	19.6118	25.8668	20.6005
TCP11L1	5.65965	3.64815	2.8351	3.83375	4.70161	2.74701	2.9091
TCP11L2	3.93556	1.29834	2.35367	0.308562	0.438899	0.218706	0.515611
TET2	4.80973	1.57385	1.88405	2.04026	3.09753	0.97397	0
TFE3	16.1715	10.1848	10.2192	6.71163	8.40064	6.35463	3.94625
TGFBI	74.2251	0.865201	2.74947	0.148506	0.317543	0.185752	0.15253
TGFBR3	8.10616	2.23761	0.163222	1.94198	1.78879	1.42128	0.0522402
THBD	9.59156	5.41345	0.701346	0.00382641	0	0.0287166	0.00408127
THBS1	1075.03	16.249	11.6544	0.404825	0.0909197	0.173228	0.0249983
TIA1	10.0533	8.68648	7.81226	6.98624	7.13688	6.98412	7.65314
TIGIT	11.4852	2.48839	0.473499	1.17478	1.1156	2.11311	0
TIMP1	362.755	44.8933	94.2422	33.6858	32.7653	28.2722	0.143718
TKTL1	10.2326	0.476318	0.119616	0.0059822	0.0150161	0	0.0255226
TLR2	15.2657	2.89535	1.36785	0.00804804	0.0101008	0.0150998	0
TMEM120A	13.2559	7.09169	4.76809	4.07328	9.38614	3.3555	1.81024
TMEM2	7.86119	4.30455	3.72314	0.090123	0.813169	0.131007	0.114312
TMEM268	8.21676	5.43079	5.75244	5.03676	4.73458	3.54322	4.34789
TMEM51	15.358	1.47193	5.17997	1.16961	1.59348	2.07894	0.024622
TMEM71	6.49924	2.55436	0.707924	0.00741023	0	0.0185375	0.071134
TNFRSF1A	19.8016	4.69234	3.77176	1.98063	1.78493	2.17936	1.73928
TNFRSF1B	173.081	60.1026	59.9539	17.0024	30.2909	13.1434	0.0716437
TNFSF10	12.2898	5.68523	3.81696	0.401729	1.6735	0.256588	0.510536
TNFSF13B	5.6593	1.89696	1.57353	0.436755	0.911123	0.420796	0.0125904
TNRC18	9.27915	5.15372	5.48745	2.56551	4.02759	3.97561	1.54252
TNRC6C	3.25922	1.51777	0.971936	0.397557	0.32262	0.617091	0.781657
TNS1	31.9306	1.8398	7.04981	0.0540494	0.243077	0.0150234	0.00160137
TPST2	13.2307	8.22372	6.6516	7.14378	7.57312	7.55709	7.05243
TRAF5	13.0317	8.71055	9.3102	8.44318	6.46414	4.90444	5.95267
TRAPPC11	10.0717	6.18443	5.45311	5.64409	5.84213	4.80956	4.9143
TREM1	15.0783	0.830295	1.12037	0.0146169	0.14676	0.0182829	0
TRERF1	7.00926	1.62664	1.16363	1.25136	0.661146	0.759886	2.40893
TRIM8	12.799	6.59087	9.36526	6.14094	7.59757	6.60986	8.47641
TRNAU1AP	8.0513	6.13033	6.29722	5.68534	4.65671	4.37219	5.14735
TSHZ1	5.09455	2.97411	1.71699	1.88001	1.50836	1.44012	2.4157
TSPAN14	8.86277	5.84567	4.88163	1.24668	3.66452	1.44084	5.20201
TSPOAP1	6.22964	2.47825	0.719404	0.587277	0.249897	0.518224	4.09729
TTC38	13.5279	5.5274	2.6988	3.61762	5.22287	4.79112	0.0693534
TTYH2	3.97374	1.56845	1.74699	0.838432	1.37926	0.894668	0.0151572
TUBGCP2	15.2055	9.18034	8.64787	7.82318	8.34795	10.0439	7.99707
TXK	13.2138	1.84561	1.91733	0.428852	0.717648	0.629125	0
TXNIP	252.221	84.5971	139.594	10.1132	6.20845	8.06665	5.73858
TYMP	129.144	60.2321	48.3091	7.12388	24.2802	7.06775	1.25895
TYROBP	138.352	19.4615	31.4975	0.0277984	0.0348887	0.0347704	0.0296499
UBE2F	7.39387	3.60714	2.63113	2.24618	2.23178	3.0977	2.74133
UBR2	4.1446	2.61541	2.5885	1.71632	2.69654	1.20659	2.08452
UBXN11	20.5628	6.05555	6.7051	2.98877	2.34706	2.86122	5.78798
UBXN2B	3.36594	1.85603	2.12334	1.60425	0.749682	0.939262	2.18438
UHRF2	10.3425	8.34609	8.26651	6.79449	8.57025	5.60183	7.59213
ULK1	8.16036	5.34742	4.95575	2.24242	4.17892	2.96005	3.36235
UPP1	23.3703	11.3032	7.28872	0.354669	0.620004	0.316873	0.0135104
USP15	7.94421	6.0285	4.52262	4.78494	4.17665	5.15767	2.36501
USP28	11.1453	6.1765	3.98933	3.44927	3.08947	2.47075	1.94259
UTRN	9.58801	5.16392	3.38466	1.35652	2.14022	0.591455	1.91019
VAMP2	37.843	14.6138	11.4256	7.02629	8.60069	5.98302	6.71444
VAMP4	3.6634	2.12267	2.33523	0.952277	1.4094	0.775349	1.50439
VCAN	151.074	0.306469	0.44171	1.52839	0.67528	1.54959	0.0251818
VCL	6.86551	5.36471	2.81269	2.07394	1.64711	1.66261	1.44174
VEGFA	121.275	16.7153	36.7736	8.95441	24.1223	2.30862	3.37202
VMO1	13.6136	1.35562	1.26172	0	0	0	0
VPS26B	7.78342	4.6416	3.50025	4.00692	3.98578	4.23605	4.52961
VPS9D1	4.3204	2.39235	2.63091	1.25715	1.34535	1.32675	1.17925
VSIR	21.9144	3.76873	5.28798	0.969507	2.53093	1.04289	0
WAS	43.5905	25.2162	26.2645	21.8909	21.9541	17.5059	12.6271
WDFY2	5.43364	3.28012	2.45669	2.71379	2.22151	2.03666	2.09962
WDR37	7.14642	4.36656	4.80587	2.1414	2.43982	2.58222	2.14127
WDR45	10.0338	4.29265	5.9419	3.02049	3.71937	3.98172	6.21755
WIPF1	70.2225	42.0261	38.0148	20.3263	25.0568	15.7859	29.0355
XCL2	8.23958	1.0871	0.0303334	0.0546127	0.308441	0.034155	0
XRN1	6.80343	4.07095	3.78704	2.09625	2.91313	0.626014	1.97282
YPEL1	9.95811	3.35056	2.18922	0.401977	0.567011	0.605135	1.93886
YPEL4	8.84326	2.83609	2.56777	0.0627158	0.303604	0.022413	0
YTHDC1	13.6855	9.26222	9.34794	7.81597	7.56307	6.10706	8.79262
ZAP70	38.3489	14.8883	1.40409	0.0762195	0.0797168	0.22245	0.0270987
ZASP	9.54873	4.97217	4.38879	2.25131	2.88094	2.70553	0.282501
ZBTB22	4.74825	2.99503	3.43285	2.88621	2.72227	2.29733	1.54233
ZBTB48	7.33648	5.2013	4.81735	2.89783	3.83195	4.52023	5.40357
ZCCHC6	14.5559	8.65228	8.05226	9.84406	8.93767	6.82517	3.23205
ZDHHC20	11.1661	6.26055	4.96712	5.49283	6.24925	5.52033	3.94292
ZDHHC7	17.387	7.87167	7.53156	6.04344	6.02384	6.52811	5.94131
ZEB2	25.7341	6.89336	7.59836	0.068973	0.10979	0.0946888	0.00358863
ZFP36	321.878	85.6351	83.1191	35.1887	42.0863	17.0947	3.09013
ZFP36L2	88.2376	23.7267	22.7815	15.0229	13.344	18.5347	7.38344
ZMYM2	6.99256	4.74722	3.94442	4.26821	4.41477	2.66936	2.58555
ZMYND11	4.92995	1.8959	1.8826	2.18834	1.64515	1.97572	0.579137
ZMYND15	7.12354	0.66235	0.913748	0	0	0.00836479	0
ZNF211	3.83656	1.99795	2.06759	1.31938	1.44891	1.03143	1.07219
ZNF331	3.7816	2.95072	2.09273	0.641962	1.18596	0.705414	1.38224
ZNF333	4.2919	2.27874	1.84714	0.626625	0.817295	0.517402	0.642151
ZNF335	10.8757	9.0551	6.0092	5.06992	5.11046	5.88637	4.31721
ZNF394	4.12882	4.08567	4.41213	3.54983	4.25274	5.79082	3.29643
ZNF441	3.38575	2.35422	1.59901	0.946913	1.04478	0.550987	0.943389
ZNF600	5.17336	3.51972	2.37577	1.38134	1.22552	1.70395	1.28028
ZNF710	8.7274	3.66396	3.39884	3.21675	5.11724	4.33533	3.9919
ZNF808	5.40033	2.76989	2.80184	0.986576	1.11495	0.831984	1.89507
ZYX	85.5091	28.9338	33.3093	19.2198	17.9255	21.0489	1.40048

## Sheet: cluster9
	D0	D3	D7	D14	D21	LCL	AKATA
AAED1	2.85022	3.30189	2.77012	1.49873	1.35938	0.897928	0.0268664
ABCA1	9.83008	7.08746	9.79707	0.0807907	0.0387154	0.0238854	2.7575
ABCD1	5.64485	5.36021	6.72156	1.01057	1.35289	0.489813	0.902726
ABHD15	6.06308	4.13586	4.29859	2.07236	2.37653	2.31112	1.42306
ABTB1	13.874	9.67306	10.402	2.12748	3.01119	2.88444	1.54039
ACTN4	41.6052	45.9244	36.9878	30.9889	28.4984	33.579	22.6198
ACVR1	2.5834	1.77605	2.40331	0.106401	0.0381541	0.0697121	0.0540416
ADAP2	5.94896	4.0207	4.06303	0.185407	0.0634628	0.245963	0.0779038
ADD1	23.5668	25.5181	21.1086	15.6227	17.2018	14.9123	6.22666
ADIPOR1	27.8736	26.8742	25.3824	16.4831	16.334	13.5671	13.0489
ADM	48.1605	23.2626	46.985	8.85902	8.63429	3.07062	0.0413979
ADPGK	22.921	17.5156	22.4024	13.6797	13.0374	12.2995	9.88369
AFF4	8.1557	7.53575	8.55665	3.11461	4.83878	2.04055	4.74603
AGAP3	3.32863	3.61219	4.15805	1.36113	1.73726	1.60873	0.018455
AGO1	4.98431	4.96161	4.53394	2.79459	3.76074	2.40135	2.12396
AGPAT2	6.24818	6.04597	7.27082	3.33638	3.50725	3.58839	2.22129
AGPAT4	2.81013	2.98703	1.31164	0.432746	0.398127	0.320851	0.728903
AHNAK	14.035	7.68246	9.82473	0.932467	4.22019	0.49481	0.0301386
AK1	10.4373	8.63075	8.20785	0.657389	1.64153	0.479656	1.44617
AKAP13	21.2579	15.3045	15.8191	8.52023	14.5867	8.32913	5.80374
AKAP17A	3.16919	3.62619	3.38763	1.12466	2.95576	0.937826	0.812531
AKAP8L	15.3484	17.9032	16.75	11.5141	12.1712	9.41113	7.5388
AKT3	5.1321	3.63837	2.61601	1.01736	1.81274	0.703018	0.0464718
ALAD	4.08541	4.66977	4.64432	3.56702	2.89356	2.64193	1.79919
ALDH2	8.68075	8.93071	10.4313	1.41498	3.21879	0.774316	0.0857513
ALOX5AP	21.7475	18.0942	17.5155	9.76987	8.71108	5.6147	4.61349
AMT	2.30954	2.49808	3.17344	1.11272	1.23806	0.572511	0.656543
ANKHD1-EIF4EBP3	15.915	15.2464	14.2625	11.5253	10.2069	9.21309	10.1781
ANKMY2	4.00085	4.83724	4.09845	0.241536	0.0378928	0.173716	0.547449
ANKRD11	13.6757	14.6058	15.8015	8.80729	9.00024	8.50735	8.2411
ANKRD12	15.6901	10.4156	11.151	7.14336	5.3338	5.21023	2.08507
ANKZF1	26.0036	17.6273	23.8054	15.887	20.0987	6.50907	6.78561
ANXA2	56.393	36.5084	47.6857	32.6882	25.3624	31.6392	0.892713
ANXA2R	3.46678	3.54995	2.2066	0.560578	0.367075	0.320102	0.077989
APOL2	13.9178	12.9395	12.64	4.88231	10.4458	5.97751	5.50769
APOL3	14.7022	13.0765	9.6262	5.66568	9.26225	3.17083	0.759254
APPL2	4.93111	4.73728	4.17855	1.70638	1.64466	1.23816	2.09152
ARAP1	36.0007	25.1052	25.7872	10.694	22.3749	11.8754	7.17414
ARHGAP25	27.3284	29.6338	21.7578	10.3801	5.27965	8.64	0.0285788
ARHGAP30	34.2789	29.3769	29.7707	22.4464	25.8074	24.8955	12.1031
ARHGAP45	25.0001	23.8602	23.904	12.3975	18.8088	18.0938	8.38384
ARHGEF11	2.84214	1.93208	2.75216	0.255273	0.778076	0.319298	0.0826552
ARHGEF2	22.865	22.1557	24.2282	13.1967	15.9073	14.035	18.7956
ARHGEF40	2.70923	1.94915	2.49795	0.0685571	0.251247	0.0274406	0.00292493
ARHGEF6	13.3386	7.86265	9.68746	4.80518	3.32759	2.24016	1.77604
ARID4A	10.4535	6.60536	7.44978	4.17777	3.28759	3.51047	3.02771
ARID5B	11.0804	6.60468	7.69618	2.7122	2.83584	1.92708	0.310836
ARIH1	9.31964	9.79415	8.36845	7.26304	7.99087	6.6077	6.6813
ARL8A	10.2791	10.7824	9.91385	5.47621	7.78116	3.76565	3.50648
ARNT	10.0374	9.45504	9.04347	7.77777	7.7021	5.0974	3.50728
ARRDC2	32.969	16.9403	19.4623	1.45024	1.91309	1.69819	2.69873
ARRDC4	5.14066	1.09032	4.68597	0	0.00476106	0.00948983	0.0161846
ASAP1	7.64846	7.29331	9.98005	1.91545	1.54674	1.23137	1.8745
ASH1L	6.09287	5.6213	6.12375	3.4934	4.89425	2.36344	2.54089
ATF6B	22.6818	19.7043	22.0228	16.517	15.2484	16.196	11.2734
ATG14	4.34295	2.81107	3.776	1.72074	2.05757	2.00584	1.24207
ATG16L2	24.7758	20.0512	16.9865	5.86915	10.5076	5.22699	4.34982
ATG2A	6.01548	6.09293	4.55553	2.41843	3.35431	3.10978	3.56329
ATP11B	12.1875	9.79828	9.00454	7.04399	7.83044	4.80199	4.43867
ATP6AP1	38.2605	26.5659	34.9296	15.3032	17.2886	15.6862	10.1477
ATP6V0C	101.851	89.1484	94.595	41.7604	50.7546	37.9083	35.4355
ATP6V1B2	31.5177	24.4053	29.5811	9.62482	9.33811	11.0054	10.3361
ATXN1	5.42641	3.2142	3.78507	2.03368	2.31572	1.17208	0.0402263
AVPI1	4.84531	3.54072	3.86598	0.299252	0.542504	0.249538	0.0827512
B2M	2074.57	1600.59	1907.53	1177.1	1623.12	871.812	234.798
B3GALT4	4.0004	3.49197	3.8729	1.32685	2.36585	0.984336	0.0585611
BACH1	19.4138	9.46307	12.5085	2.10005	5.78369	2.03893	3.25963
BAG3	6.12482	5.15675	6.81934	2.34632	1.49122	2.95731	0.531241
BAZ2A	19.2048	16.8471	15.0339	10.3856	14.7554	7.82357	12.2837
BBX	6.07523	4.80298	4.05796	3.5356	3.88182	2.2172	1.4411
BCL2A1	58.8843	57.572	38.5113	31.8051	23.4083	22.3058	0.261755
BCL3	23.8317	16.9177	13.856	3.85702	11.6138	2.57784	1.78329
BCL9L	9.50211	8.8588	5.56664	0.942828	2.08893	1.09951	1.29902
BEX4	4.33881	4.06068	6.0749	2.1746	1.84104	1.12663	0.0137245
BHLHE40	85.8518	94.5691	85.336	25.5644	48.6154	6.72713	0.157237
BMI1	8.96112	8.32461	8.10449	4.40803	5.36863	5.2773	6.98047
BOD1L1	13.6524	11.0615	12.692	8.3814	7.26442	5.91997	5.33381
BRD2	47.1064	40.1335	49.6641	29.1444	26.5285	26.3124	27.4541
BRD4	12.1843	13.5591	12.5981	8.71317	8.99028	6.50808	7.798
BRI3	10.5919	14.9379	14.9562	5.05441	5.15244	0.938652	1.67146
BSDC1	6.15707	6.45344	7.41602	4.02407	4.58248	4.28711	2.74579
BTN2A2	6.80742	5.5906	5.2564	2.36162	3.37504	1.89741	1.22268
BTN3A3	18.987	11.451	11.815	5.05505	5.28013	1.81711	1.78089
C10orf128	7.40269	7.06398	3.34115	0.886577	3.24453	0.476739	0.910276
C15orf48	65.8881	66.0538	72.5098	0.0485669	0.0203182	0.0607479	0.155405
C16orf54	6.57391	5.39147	4.875	2.03095	3.01106	1.28502	0.855087
C16orf74	4.30971	1.56815	4.04603	1.78677	2.00532	0.967028	0
C18orf8	11.1591	14.0486	11.0145	6.87026	6.46696	6.37936	4.06392
CA2	5.18467	3.26343	4.5754	0.319133	0.187749	0.23701	0.0106371
CALCOCO1	17.9474	12.2961	19.6876	5.91687	7.98819	3.54135	2.14101
CALCOCO2	14.0892	11.3325	11.6007	8.48198	9.344	6.66407	1.37902
CAMK1	11.6538	4.12675	11.8544	0.56873	1.07718	0.698438	1.10293
CAPRIN2	3.2767	2.87521	1.7	1.19581	1.38022	0.738961	0.015184
CARD19	12.786	8.53511	5.66017	1.38041	2.16562	1.54888	1.79713
CARD8	10.196	6.86206	7.05525	4.60418	5.33488	4.575	2.00671
CASP10	2.55311	1.86461	1.87717	0.329191	0.385612	0.274503	0.327709
CASP4	42.2118	25.6735	30.8288	14.6293	11.4002	9.42041	0.121714
CCDC130	12.1721	9.73679	7.84326	4.30394	4.77953	4.8103	2.96426
CCDC159	10.7376	8.08935	9.38337	2.81566	3.31524	2.68677	0.897863
CCDC174	5.23463	4.59546	5.87104	3.32017	4.42868	3.14889	2.83527
CCDC84	5.91404	6.31835	4.8325	3.33315	3.10673	3.46406	4.27403
CCDC92	6.23208	8.03712	6.97964	1.90789	2.00744	1.72252	1.36939
CCDC93	6.67617	5.83103	5.5281	2.82555	3.55463	2.53718	3.42223
CCNI	65.4136	58.0485	65.7919	50.436	59.6014	35.8277	40.8658
CCPG1	4.07274	3.14874	3.98178	1.64096	2.91172	1.37743	2.13559
CCR1	24.8532	10.547	14.0898	0.386279	0.180897	0.310088	0.0368961
CCR5	7.08961	2.81939	7.0969	0.0547843	0.0264453	0.0737957	0
CCRL2	7.27076	9.02798	10.2636	0.184014	0.0850863	0.109026	0
CCSER2	6.91583	5.66868	3.72864	1.50665	1.38778	1.28148	1.27163
CD109	4.49175	2.59922	4.85222	0.866339	3.83488	1.2718	0.00922196
CD300C	4.62697	0.971676	5.32066	0.0194308	0.0121935	0.0729127	0.020725
CD37	150.11	113.203	165.043	78.3125	68.8186	55.614	88.0263
CD44	63.787	37.5784	53.8893	22.8176	24.9931	30.1983	0.0953591
CD5	3.38221	1.90722	2.73376	0.0689986	0.0115463	0.057536	0.00490628
CD63	102.136	79.6073	110.154	28.5091	38.7264	32.2374	12.1504
CD68	164.717	105.642	158.515	1.78284	1.3098	1.67521	0.86267
CD84	5.08184	2.8856	4.37912	1.16796	1.91029	1.29939	0.173196
CD99	13.67	7.99971	9.87181	2.85978	9.76127	2.79978	0.0783943
CDC42EP1	3.38243	2.16682	4.06283	0.0142589	0.0626352	0	0.0608343
CDK9	17.749	18.5199	17.3602	12.2077	11.4205	14.9806	12.7212
CEBPA	3.46957	1.66833	2.66423	0.0527757	0.0294386	0.0880163	0.0312727
CEBPB	76.4302	64.706	88.643	0.93681	2.03001	1.59287	6.56509
CECR1	16.9835	12.7542	21.2195	2.26842	4.93806	1.63897	0.958036
CENPT	9.71687	10.1448	10.1003	5.94097	7.12599	6.31183	6.82086
CEP120	6.00259	5.22548	5.16742	2.96566	2.79784	2.25902	2.92861
CEP170	8.29351	6.30724	6.6269	4.87847	4.68162	3.10484	2.2176
CEP95	11.3159	9.94725	9.60319	5.54383	3.88555	4.36768	7.20758
CFD	4.24952	3.85968	3.45761	0.215589	0.372044	0.471906	0.0862306
CHD1	10.5063	9.42651	7.66807	6.90525	5.64973	5.80093	5.70864
CHD2	18.0626	13.7207	12.7598	9.02215	8.80225	5.34461	5.41896
CHKB	26.7704	23.4874	22.6197	15.125	13.9786	12.6992	10.728
CHMP1B	11.928	13.4044	13.6379	6.05023	5.78998	5.70729	4.56026
CHST11	15.2336	9.58792	12.1336	1.94427	6.64737	1.50275	1.12126
CHST15	10.5225	5.19044	10.7381	0.0832221	0.0883798	0.0360328	0.0648667
CIB1	40.0214	50.6643	35.0266	18.1002	18.8513	14.6887	10.9804
CIC	11.2951	12.5389	13.2907	4.19129	8.02819	5.05485	4.04441
CLASRP	16.4733	13.2106	13.9333	10.6143	12.7071	10.167	10.8955
CLIP1	7.60987	7.42579	6.37362	4.92092	3.54976	4.12191	1.61134
CLK4	8.87084	6.40583	6.2893	2.74469	5.3525	3.74867	2.80278
CNOT6L	7.4785	4.77053	4.64369	1.4323	1.29525	1.13413	2.20894
COG1	6.63917	6.97952	5.99136	4.1938	4.74032	4.09477	2.62423
COMMD3-BMI1	9.57714	8.83018	8.68046	5.39619	6.40678	6.1914	7.271
CREBBP	10.9265	6.69181	10.336	3.47794	5.47693	3.74928	3.54965
CREBRF	5.13464	3.76039	4.35756	1.12614	1.93161	0.352145	0.380362
CRELD1	4.56137	4.0786	4.2528	2.19175	4.0364	2.3263	1.39165
CROCC	2.16569	2.89893	1.37498	0.0718556	0.130911	0.0956761	0.487044
CRTC2	21.9601	28.7309	25.2276	12.5821	14.5188	11.6881	4.18458
CSGALNACT2	21.3076	18.4214	14.8664	2.92235	4.95934	2.6342	6.23861
CSNK1D	21.5802	18.5552	17.6379	12.3133	14.9261	15.1568	11.9298
CSNK1G2	27.0162	24.1601	22.8256	13.4365	16.757	13.6445	12.4791
CTBS	6.63352	4.80197	6.21203	4.03986	4.68314	3.08662	1.72994
CTC1	10.7942	7.90771	6.61591	3.42071	4.12618	3.20626	2.52001
CTDSP2	24.7707	16.7296	19.5077	13.8207	14.4993	11.5439	9.94224
CTSA	18.8865	20.8372	19.6422	7.92504	6.70414	9.06947	6.60861
CTSB	174.199	75.0273	108.648	2.95039	5.18924	2.66014	0.131121
CTSD	191.641	190.954	244.127	13.0881	19.0987	25.2514	18.1842
CTSS	28.8381	17.6423	27.8709	5.24407	10.3985	6.7105	5.8595
CXCL1	12.2589	13.5968	4.86735	0.0263954	0.0828196	0	0.0563068
CXCL8	825.82	633.789	492.831	0.705801	1.04482	0.50932	0.13512
CYBA	197.746	172.29	211.871	131.085	144.568	139.06	106.814
CYBB	41.521	22.2457	34.9475	8.75378	7.90582	7.96394	1.67301
CYP2S1	3.44676	1.59285	2.60602	0.0176388	0.081172	0.0220628	0.0125424
CYTIP	100.319	51.2194	94.7573	47.855	65.0902	32.4741	5.65152
DAB2	5.15403	2.24151	3.97679	0.0101993	0.0128007	0.00425244	0.0145048
DAGLB	4.16275	3.53293	4.10288	1.41256	1.56563	2.49346	2.29584
DAZAP2	34.302	23.5711	28.6248	9.1632	6.95741	7.63038	8.95005
DCAF5	10.6209	8.22416	7.99045	4.8461	5.49304	3.91307	5.77131
DDAH2	13	11.0635	11.9914	1.30809	2.9766	0.96335	1.06923
DDIT3	23.2091	24.2202	18.6074	4.98563	7.76436	3.85951	3.79372
DDX17	80.3392	73.2746	74.4821	50.7227	65.9805	46.576	55.1213
DDX60L	7.31473	7.88978	6.83296	0.0302182	0.0842795	0.00839938	0.0286497
DEDD	9.10328	9.33968	10.074	6.56472	5.25442	6.10662	4.57141
DEDD2	13.9734	10.9114	12.3123	3.88389	6.47367	5.22283	6.9998
DENND4B	20.9963	14.1828	16.0416	8.25381	8.98374	8.38671	8.95978
DENND4C	8.08788	6.9062	7.55855	5.32407	5.50962	4.26396	0.902763
DGAT1	4.5899	4.54134	3.85049	2.05238	2.67994	2.38562	1.65839
DNM2	31.0146	30.6955	31.167	19.9923	24.5405	23.0578	15.9017
DOCK11	12.0048	8.73391	7.2705	4.42762	3.14164	3.16006	2.50876
DOCK8	31.0448	21.3709	22.5887	16.9577	10.4042	13.4443	1.6246
DPEP2	9.75836	3.11322	7.01644	0.262085	0.29604	0.131127	0.00931805
DUSP3	9.75974	7.39227	8.81033	3.08038	2.93596	1.70879	0.0319373
DYRK1A	6.19278	4.69914	5.34987	3.71165	4.86435	3.89177	3.91135
DYRK1B	4.24727	2.81417	3.92266	2.22795	1.69019	2.27441	0.754604
EEPD1	2.25276	1.60132	2.4755	0.292959	0.0661002	0.366436	0.372157
EGR3	10.8722	15.2456	5.82107	1.99964	2.63367	0.805713	0.0379357
ELF1	28.2036	20.9017	23.7952	12.4669	14.3492	10.8761	16.0959
ELF4	14.3578	12.539	12.1872	7.89499	7.3875	6.89595	4.84454
EML3	11.5744	12.0561	10.0214	6.87764	8.93971	7.81107	4.24342
EML4	14.6261	15.512	13.0884	11.0778	11.0924	9.53953	8.67535
EMP1	9.20143	5.41745	14.1679	0.110043	0.0552445	0.1927	0.0234746
EMSY	4.12393	3.17074	2.71867	2.4204	1.73747	1.23403	1.59882
ENTPD4	8.78625	9.2007	6.53668	3.91679	5.91809	2.74365	4.50549
EP300	11.7943	9.33628	12.7486	6.50864	6.56639	5.46262	7.12058
EVI2B	100.861	42.9525	112.434	55.5257	22.4012	18.5721	10.9292
EVL	114.164	87.4774	95.4612	32.1209	36.3087	16.3013	0.0982695
EZH1	10.5813	9.71727	8.75666	3.4748	4.61444	3.55569	3.79801
FAM131A	2.15641	2.79164	1.3985	0.381314	1.09388	0.514804	0.284052
FAM160B2	7.18768	7.65899	6.68635	4.03478	4.85118	4.09013	1.05824
FAM193A	5.52531	6.20896	5.80326	3.9382	4.74498	3.79598	3.16495
FAM193B	17.4222	12.7362	10.4836	4.48395	5.14841	4.20158	4.74958
FAM219B	7.04136	7.69517	7.74308	4.97806	5.30051	4.54673	4.01329
FAM49A	10.5629	10.4184	7.20234	0.131247	0.378863	0.135436	0.384969
FAM53B	14.7599	12.8511	10.3965	1.6987	2.82015	2.14156	3.99064
FAM78A	10.3207	8.78828	6.43124	5.4602	3.97497	5.61865	1.10791
FBRSL1	7.56606	8.30071	6.67748	3.74847	5.4624	4.6971	1.00587
FBXO34	6.77582	5.81558	5.42422	3.49326	3.85076	2.95155	4.54551
FCGRT	22.2518	8.91092	15.1375	0.252652	0.398925	0.183495	3.19899
FCHSD1	7.96863	8.42323	8.36288	2.66063	3.96677	2.45687	0.152367
FCRL1	6.27507	7.15772	8.02712	0.00519115	0	0	0.23255
FGD3	24.0688	12.9157	15.024	2.55571	2.74214	2.13486	2.29226
FGFRL1	3.57206	3.66715	3.9181	0.739013	2.41513	0.378148	0.122842
FGR	48.9592	33.6375	56.3098	5.79639	23.2577	3.20591	6.28175
FHL3	6.07849	5.30043	6.22582	2.32307	3.80466	2.34542	0.0888895
FKBP15	16.716	14.542	17.8498	7.29774	6.01081	5.86137	4.9868
FLI1	13.2654	12.3063	12.6388	6.07582	6.51842	4.85254	2.90422
FLII	24.2429	22.4105	21.286	14.7292	16.4869	15.7132	10.1269
FLT3LG	5.58818	5.59707	2.84585	2.26298	1.87559	2.20747	0.728664
FNBP4	23.6683	26.9517	23.4147	13.7947	15.3051	9.76023	13.5969
FNIP1	4.01541	3.2895	3.288	1.35334	2.55327	1.07027	1.62042
FOXJ2	4.92644	4.59371	3.58899	2.00942	2.8787	1.45383	0.417245
FTH1	3037	1438.89	2097	305.913	341.164	382.78	114.667
FURIN	18.4079	14.6808	18.653	6.87429	12.1393	7.1461	0.605963
FXYD5	50.4414	50.6583	66.566	23.7385	19.8702	12.9934	7.87902
FYCO1	3.49155	3.41544	2.81481	1.41457	1.17525	1.15541	1.86039
FZR1	7.97539	6.7579	7.69334	4.56029	5.48523	6.25801	4.1217
GABARAP	120.641	79.8193	99.9513	72.7694	79.361	65.7371	39.84
GABBR1	4.63813	5.90019	3.91357	1.18946	0.717967	0.453753	0.0186024
GALM	3.62555	4.27764	2.25704	1.69628	2.16013	0.87045	0.172311
GALNT3	3.07312	2.37987	1.35344	0.292789	0.385249	0.431198	0.0100739
GAPVD1	5.63897	4.74021	5.23709	3.47636	3.1208	3.00884	3.4265
GAS7	7.13647	7.74769	7.67511	0.093287	4.0804	0.134063	0.17783
GATA2	4.80477	2.9004	2.41222	0.00474127	0.0178518	0	0.0404565
GCC2	11.0316	8.92793	9.53577	4.90019	3.86043	3.51267	3.16755
GDI1	40.3258	31.8153	27.9491	19.5012	22.1495	15.214	12.6618
GDPD3	6.21931	1.92376	4.41726	0.843065	0.652494	0.281203	0.389661
GGA1	11.4683	11.5702	10.3871	8.07859	7.88154	10.0515	8.33852
GIT2	10.0106	8.96017	10.0125	6.89219	5.03723	5.15961	5.65292
GMIP	20.1726	18.8019	22.6014	12.6006	14.0039	14.638	6.6604
GNA13	21.7682	19.0399	17.9609	8.2218	11.0739	6.3993	15.2519
GNPTG	19.2706	17.5799	23.7046	8.00526	7.23204	8.26153	4.01809
GOLGA1	7.37012	4.72868	5.58172	3.5015	4.113	1.83015	1.3685
GPBP1L1	16.9969	16.1871	16.9229	14.1404	13.4579	11.5228	12.388
GPR108	19.7229	18.7188	19.1032	9.20037	9.44843	8.25445	3.61454
GPR137B	8.2128	8.97967	6.31987	5.06211	6.14464	3.98804	1.44249
GPR146	7.16894	2.07286	6.72833	0.615097	1.35325	0.235336	0.123495
GPR68	4.51461	2.86946	5.62752	0.290579	0.433505	0.576047	0.187129
GRB2	63.5252	50.5231	51.3504	39.9452	46.8406	36.4415	20.5114
GRINA	75.241	65.541	59.4704	33.0669	45.8302	28.3286	17.3253
GRIPAP1	17.7229	16.8614	16.3421	9.90753	9.9081	9.36584	9.04384
GRK3	11.9117	8.75258	10.6642	2.10058	3.16021	1.93061	2.20414
GSDMB	8.06319	8.99216	7.88406	3.84279	6.83548	2.4567	2.68189
GSTK1	25.6294	25.5431	25.7352	20.9749	16.7161	14.9977	9.24635
GTPBP2	13.4575	14.1606	13.391	7.01376	8.20765	7.28005	8.42256
H1FX	77.564	68.1343	39.6104	24.6112	28.6015	12.0882	6.85744
HBP1	13.6009	9.99779	11.7769	3.50118	6.96775	2.67397	3.80417
HCAR2	9.19421	4.13514	7.07113	0.0448274	0.271929	0.0467254	0.0398442
HCAR3	10.597	4.13602	7.0013	0.122732	0.5799	0.135453	0.0231011
HCST	42.7621	23.6899	27.6118	9.27522	13.6388	7.27488	1.73046
HDAC5	9.33671	8.57653	9.74414	3.32382	4.8008	4.11034	3.54211
HDAC6	1.85987	1.90516	1.1664	0.812408	1.62562	1.1312	1.43057
HECA	9.62669	8.39522	8.04018	1.28728	2.19434	1.16726	4.20687
HERC3	2.63143	1.74877	2.26021	0.353359	0.66523	0.235249	0.419446
HERPUD2	14.9133	11.6306	9.44935	7.4729	6.37902	5.16414	2.43641
HGS	20.2501	18.2219	21.1865	10.2889	11.9815	13.5576	13.8312
HIVEP2	7.1005	6.21016	6.69566	3.6936	3.6321	2.04208	1.83612
HK3	3.44613	1.07424	5.26775	0.0402297	0.018934	0.0566096	0
HLA-B	965.163	622.917	856.003	492.712	517.759	366.594	104.27
HLA-DQA1	61.9177	54.2495	59.4841	41.2716	19.1372	38.0195	1.2806
HLA-E	474.415	282.345	336.915	112.065	208.311	75.436	9.38999
HOMER3	3.27947	2.25818	2.64999	0.61137	0.180543	0.49481	0.0767164
HOOK3	4.00176	3.11547	2.8734	2.03322	1.96984	1.84556	0.558399
HPCAL1	16.8454	11.494	20.6507	3.39227	3.74901	2.37493	2.10144
HPS3	8.66258	8.50039	9.47939	3.78273	2.84001	2.49052	2.62186
HS1BP3	3.94465	5.01854	4.3363	1.56014	2.20787	1.48566	1.43123
IDO1	9.56355	9.19329	4.18918	0.0239691	0	0	0
IDS	22.1485	16.3481	24.1388	7.34981	10.5499	5.4696	5.33909
IFITM2	67.8827	79.7881	44.278	5.4104	20.1324	1.87689	0.045084
IL16	16.74	13.2509	14.6465	9.18974	5.85876	6.21687	0.660441
IL17RA	6.15717	3.34981	7.05401	1.237	1.06081	1.57448	1.12787
IL4I1	26.1161	24.7834	36.6833	7.0186	19.2506	10.9115	0.273464
IL6R	3.43499	3.36829	3.9796	0.575618	1.70153	0.67262	0.0161568
IL6ST	3.61102	3.08163	2.73289	1.11576	3.08983	1.08164	0.238382
ILK	22.9671	19.313	21.1262	18.1744	16.7516	12.4156	9.70745
INF2	12.2502	12.3311	15.9744	2.888	2.88804	3.92338	0.0141463
ING4	10.3326	7.89389	11.8714	6.00928	5.79024	4.07808	5.26172
INPP5D	37.4654	30.7347	46.6693	20.0895	18.3751	20.3269	4.20185
INPPL1	16.1056	14.8252	14.7336	10.935	14.1017	12.0047	9.42417
IQSEC1	12.941	12.1354	13.6082	3.7375	11.0334	2.87388	0.590916
IRF3	14.1955	13.8699	13.1137	9.32619	5.72194	5.81095	5.39894
ITGA5	21.4424	15.1183	17.8803	0.392055	0.136682	0.172543	0.0309754
ITGAL	54.9063	37.6651	32.7589	11.0459	23.7851	9.79477	1.50714
ITIH4	2.23969	3.04026	2.12015	0.31407	0.224378	0.145049	0.458677
ITM2B	123.545	61.8037	77.9994	14.5411	23.9896	14.3918	17.6187
ITPRIP	4.67063	3.71605	3.01035	0.584586	0.901474	0.855906	0.828946
ITSN2	11.063	12.0423	11.3414	7.33577	8.17272	4.8689	5.12126
JAK1	51.2342	43.6266	37.6635	18.3134	14.5325	16.1891	11.4875
JARID2	12.4905	9.20912	12.9641	2.64684	3.10281	2.1491	1.53032
JAZF1	10.762	11.1232	11.0757	0.14946	0.108918	0.229159	1.69185
JMJD1C	10.0245	9.021	10.2582	6.26918	5.52492	3.97482	4.23634
JMJD6	12.9299	11.8663	11.0652	7.02431	9.69754	7.357	7.90739
JMJD7	4.17116	4.91985	3.53132	1.87698	3.07742	2.42916	2.73104
JMJD7-PLA2G4B	4.71816	4.26811	3.29832	1.19835	2.40518	1.52924	1.89395
JUND	68.3608	60.4498	62.6951	23.9477	25.7749	25.2451	9.78287
KANSL1	8.37451	6.5125	8.15842	3.42112	3.18444	2.85403	4.55
KAT2B	6.57508	5.9594	5.76963	2.41144	1.92267	1.60013	3.07009
KAT7	7.41704	8.0009	7.27191	5.48079	5.98531	5.54602	6.28253
KCNAB2	39.0178	31.6794	39.748	17.1035	24.2651	17.6662	10.9141
KCNC3	2.05741	1.64619	3.07584	1.0104	0.487738	0.637987	0.134713
KDM2A	19.5418	14.9179	17.4658	9.87774	12.5651	10.6398	7.87999
KDM4B	14.8379	14.0719	16.4961	10.4093	13.7795	9.81752	8.20434
KDM4C	4.33808	3.84285	5.60408	2.09839	2.66091	1.80872	2.01782
KDM5A	7.41483	6.36642	6.14298	4.46213	4.66032	4.10136	4.44194
KDM5B	4.81405	3.64917	6.04957	2.75131	3.11529	1.66897	0.0190219
KDM5D	10.3142	8.04686	7.90356	0.0406231	7.31629	0.0108882	0.00928475
KDM6B	13.88	13.9953	14.4899	3.59007	7.09368	2.83534	5.41486
KIAA0355	4.03272	3.85112	3.50563	1.55828	1.87171	1.23299	1.73347
KIAA0430	12.8372	11.4439	13.762	4.6975	4.18441	3.29137	3.92974
KIAA1551	20.1307	18.72	18.1012	6.92407	4.94182	4.43256	5.08726
KIAA2026	5.90746	4.19437	4.19181	3.1096	3.12596	1.42241	1.56242
KLF10	25.4612	15.0774	20.4692	4.80796	6.8012	4.60369	5.56269
KLF9	6.66915	4.36365	6.12413	0.586552	1.12655	0.415002	0.0157985
KMT2B	7.77171	7.30559	6.16058	4.36562	6.22887	4.83407	3.97065
KMT2C	8.81813	6.84984	6.76407	3.85199	5.92081	2.21907	3.40102
KMT2D	7.22736	6.26495	5.44978	2.52328	3.73025	2.80237	4.51241
KMT2E	31.4293	17.214	21.4414	10.6538	9.39181	4.83086	3.79595
L3MBTL3	3.01232	2.56753	1.95416	1.31481	0.818228	0.897456	0.00388472
LAPTM4A	25.8199	16.6614	20.8767	9.24811	14.5581	9.81826	11.0108
LAT	10.0963	8.37137	9.55736	0.628453	0.833185	0.664288	0.509814
LATS2	4.75586	2.65941	2.66521	0.784904	1.38334	0.870358	0.00593746
LCAT	2.3612	2.88773	2.82264	0.729245	1.74469	0.75537	0.559055
LEMD2	8.72809	8.92733	7.99207	5.17943	7.8309	6.28812	5.99457
LENG8	44.0391	54.2888	38.4083	20.9118	27.3528	17.4222	15.9211
LEPROT	1.80856	1.30486	2.21047	1.31798	0.745986	1.09902	0.523715
LFNG	10.4247	9.47765	7.71143	0	0.498664	0.0843917	0.0879555
LGALS8	18.8076	10.5218	14.3491	6.18167	6.23101	3.48239	1.751
LILRB4	10.6056	12.6409	12.7472	0.553971	1.29121	0.23262	0.00844097
LIMS1	12.8732	7.29809	10.5052	3.5814	4.61917	4.38469	4.89727
LIN37	4.41394	4.10344	3.65121	1.9587	2.84555	2.29893	1.45955
LINC01272	10.2271	4.293	8.76529	0	0	0	0
LMBR1L	9.57284	6.99933	7.00365	3.50638	5.34858	2.59775	1.6542
LMBRD1	17.3698	11.3524	16.9082	5.44128	8.11275	5.32606	3.17278
LMF2	15.7487	16.1048	12.8455	10.0855	11.1456	11.0261	6.63545
LMO2	5.96585	6.87001	5.50609	0.975184	1.21548	0.572029	0.0215201
LNPEP	9.8175	8.03522	8.86272	6.54843	7.03745	3.34153	2.06178
LPCAT1	44.5167	49.3921	33.3131	21.0337	31.7106	21.9835	10.709
LRCH4	23.0395	18.226	13.1874	9.18725	10.4774	10.9667	3.55455
LRRC8C	3.06437	2.46319	2.04985	0.873409	0.945727	0.693502	0.00684987
LRRFIP1	11.6487	9.95939	9.91944	6.21075	6.40409	3.87348	5.18592
LTBR	4.10587	1.85002	4.33213	0.513525	0.242857	0.27927	0.111133
LZTS2	8.86937	5.48326	8.42774	2.6063	2.67889	2.86653	3.39498
MACF1	14.8228	12.275	12.8424	6.817	6.48469	5.43614	3.43179
MADD	14.9147	12.7425	11.0208	4.43202	4.57646	3.62032	3.67152
MAFF	11.6645	8.68672	11.5556	0.871203	2.85593	0.414739	0.0346727
MAML1	8.11733	7.09121	5.9833	3.8577	4.90255	4.50827	3.91911
MAP1LC3B	24.7901	26.9235	22.8012	13.0141	15.6226	16.9697	10.4214
MAP3K1	8.70413	8.36986	10.9944	1.78269	1.60071	1.19968	1.85323
MAP3K11	15.3173	12.5699	13.0372	6.23514	10.1775	9.99715	6.20369
MAP3K2	6.76857	4.3137	5.48364	2.0637	2.80205	1.60133	2.44186
MAP3K3	8.67321	6.60015	6.10714	3.51423	3.81787	3.75197	3.27932
MAP7D1	25.5126	23.9927	23.4115	15.0174	16.1696	17.9742	10.7514
MAPK1	20.9124	17.3383	16.0578	7.8966	5.68197	7.53832	7.61867
MAPK13	3.89873	4.09919	5.42121	0.554128	0.921186	0.255355	0.176274
MAPK3	16.2091	14.328	15.8215	8.20944	9.57058	5.0457	5.34054
MAPK8IP3	21.8395	17.7356	23.2538	9.78666	13.6032	8.44716	5.23814
MARK2	8.43766	6.84341	7.1537	4.14896	4.87529	4.47642	5.68182
MAST3	16.7324	15.9494	13.4449	4.57895	7.40948	3.92632	3.90379
MAU2	10.3122	7.8562	10.4462	4.88943	6.05275	6.13562	5.74745
MB21D1	6.95662	6.56761	5.86813	3.07363	3.75015	4.45493	0.0365276
MBNL1	32.0437	26.571	29.2881	26.6098	21.6851	20.313	23.5665
MCOLN1	7.73292	5.58388	5.3588	1.27219	1.33826	2.24433	3.34133
MECP2	16.4627	14.3855	13.2934	5.80494	7.35374	4.61084	4.84234
MED13L	9.90584	6.78433	10.3839	2.19626	1.3999	1.88696	5.64315
MED23	5.69699	5.18404	4.41921	4.03504	4.06984	2.9814	2.98092
MEF2D	18.16	15.0862	12.2288	7.74798	12.4909	8.39748	6.32109
METTL9	14.3113	13.4827	9.92375	9.15612	6.93349	6.98294	5.59267
MGAT1	45.5212	25.9069	39.3912	14.6786	28.9165	19.4802	7.46475
MIB2	8.02837	6.4444	7.95042	2.51705	4.21427	4.12111	2.56139
MIDN	17.9556	14.6214	16.4335	5.67012	6.60075	5.2454	9.5055
MINK1	16.1331	13.1313	13.1217	9.99662	11.5709	8.31924	5.26896
MKRN1	15.8035	15.729	15.3985	11.1397	12.6355	7.46969	4.7884
MLLT6	27.9864	19.6488	21.4092	10.4644	15.0517	11.2543	9.28758
MORC3	11.1155	8.47944	9.10327	3.16967	3.65183	2.7307	1.32952
MS4A7	28.2101	13.6957	17.503	0.422045	0.353129	1.10141	0.0833621
MTCH1	25.2771	23.9362	24.4401	18.0369	23.2957	20.8141	17.7925
MTF1	4.9039	4.41607	3.39456	1.57919	1.73909	2.6821	1.49447
MTMR3	6.88399	4.27444	4.45972	1.86054	2.55313	1.82307	1.499
MTSS1	21.317	14.0338	11.7246	0.437963	1.2085	0.388516	1.20262
MTURN	2.60715	2.11287	1.52695	0.265361	0.14654	0.225703	0.328321
MUSTN1	2.9814	3.24687	1.85724	1.18515	0.743717	0.741196	0.76748
MXD1	16.0029	12.3203	6.52381	1.19544	2.6834	1.25809	0.536407
MYADM	20.4723	9.07535	11.9352	0.202152	2.01891	0.0753181	0.0367007
MYLIP	12.5022	8.06096	9.00433	3.29454	4.71474	0.741248	2.67297
MYO15B	6.3812	2.55674	4.02272	0.0469037	0.448608	0.0829438	0.0379521
MYO9B	35.9794	31.8	38.8816	20.8546	26.6012	19.1885	10.1986
N4BP2L2	15.5681	10.8807	10.1538	6.40165	7.34561	4.5474	2.27215
NAB2	12.1741	12.2332	9.80404	5.47547	5.39618	4.30537	0.888436
NARF	24.127	16.2608	26.4252	11.7423	15.7387	11.6176	6.22522
NATD1	2.74054	2.46757	2.88386	0.470841	0.675932	0.681708	0.037837
NBPF10	5.4722	3.80592	3.71731	0.773334	0.522069	0.672277	0.123498
NBPF11	6.79436	5.00639	4.53616	1.74402	2.09677	1.77197	0.99932
NBPF9	5.28548	6.67803	5.80003	2.81721	3.42863	2.6012	0.386078
NCF2	63.6879	35.6197	65.2191	10.9833	16.4124	11.2633	0.325211
NCOR1	15.4625	14.9456	13.3656	11.0599	8.27988	8.5316	7.08195
NFATC2	10.0017	9.55156	6.69791	3.49695	3.27588	3.79448	3.82602
NFE2L2	17.5313	20.0053	21.8804	5.46047	6.27493	5.51832	6.08402
NISCH	10.4724	7.8018	6.86425	3.45901	4.15439	4.21911	3.94594
NLRP1	20.4493	10.4763	12.2267	3.22814	8.91117	2.01531	0.518914
NOD1	3.23421	2.66895	1.6315	1.48585	1.02501	1.08163	0.245225
NOTCH1	8.0116	7.54513	7.792	1.88333	5.4078	3.87154	0.79396
NOTCH2	11.2853	14.9612	13.6572	0.96476	0.734606	1.10575	0.0315738
NOTCH2NL	4.05003	5.51568	5.0242	0.65565	1.70038	0.671315	0.117585
NPC2	77.9896	51.8733	69.2986	13.9145	27.1128	16.1566	6.14565
NPHP3	5.37976	2.63371	3.29242	1.01749	1.05461	0.725715	0.0853573
NPIPB5	11.5645	10.8873	8.41876	5.50108	4.59604	4.84841	3.03505
NPL	5.57563	3.62413	6.84241	0.249376	0.928516	0.384704	0.239387
NPRL2	11.2413	9.6691	8.27049	5.93388	5.94628	5.613	6.20054
NPTN	10.9272	8.87683	10.8501	7.2718	7.79445	8.43972	4.31944
NQO2	8.34897	5.57483	5.62008	1.60583	0.942697	2.80771	1.09582
NRIP1	2.96737	2.81733	4.1553	1.4885	1.66315	1.04967	0.00871131
NRP1	7.20314	3.3964	6.45667	0.013003	0.0326392	0.00813214	0.0138691
NSD3	12.1128	11.3359	10.6734	8.72392	9.39322	4.85458	3.33232
NUMA1	36.452	24.0603	34.9294	15.0843	16.4345	14.4947	16.0334
NUMB	18.1611	14.5595	17.484	10.357	9.56059	7.80675	3.76797
NUPR1	7.88748	2.71034	11.4256	0	0	0.126958	0.0180435
ODF3B	35.706	23.9229	23.4283	3.76954	14.4525	1.4324	1.28931
OFD1	9.039	10.1672	10.1624	5.52223	5.99089	3.87814	4.52613
OGFR	29.3003	28.8465	22.031	8.72681	13.6374	11.4759	6.95244
OGFRL1	10.0357	8.25262	8.32749	0.428171	1.08132	0.269957	2.69744
OSTF1	31.1948	28.6039	21.6807	17.3434	15.0275	16.9166	12.2446
P2RX1	6.50191	6.51748	8.71279	0.123899	2.65027	0.107808	0
P2RX4	17.0331	14.8376	11.7627	3.01797	4.74557	2.77694	0.647497
PADI2	2.56147	3.37866	2.78896	0.0813308	0.173084	0.030961	0.0150866
PARP6	13.1562	11.3136	15.5635	5.98642	5.55396	3.80495	6.40351
PARVG	17.6641	12.0595	13.9325	9.60369	6.81532	7.34546	1.80765
PATL1	15.9541	15.6845	14.1174	13.0111	11.5101	6.88265	8.35135
PATL2	10.9461	9.33708	6.80791	1.89787	2.86826	0.929765	0.134952
PCGF3	9.2979	7.61547	7.25596	3.16009	5.45461	3.92077	4.42064
PCMTD1	6.80385	3.99663	6.39254	3.18456	4.03562	2.29618	2.05696
PDE4A	8.23363	9.46803	7.26399	2.23401	3.72632	1.50812	1.36326
PDE4B	12.4874	7.6554	10.5158	1.90107	3.44344	1.61182	1.29516
PDLIM2	1.74973	2.68536	1.57697	0.143969	0.394996	0.263834	0.132131
PDLIM7	10.0059	11.4026	10.4461	5.53515	3.45429	4.62836	6.39308
PDPK1	5.82064	5.43672	5.64698	3.56303	4.98124	4.59662	3.53825
PEA15	37.6568	26.4127	30.2379	17.5166	22.352	22.1169	8.08182
PELI3	2.40683	2.49382	1.96569	0.215047	0.439547	0.35352	0.425973
PFKFB3	26.5772	14.0451	37.4405	5.58953	9.00106	3.69585	6.23487
PGGHG	10.5896	11.1989	7.71436	2.58708	3.75059	1.96637	1.04736
PHF1	19.0635	13.9406	12.6913	3.0095	10.0575	2.75931	3.63844
PHYKPL	10.9477	9.53259	11.9674	5.97121	8.47256	4.68182	3.56095
PI4K2A	9.36263	8.27538	7.37657	4.86524	4.51146	5.04436	3.50012
PIK3AP1	45.9809	43.9553	44.2833	23.8332	18.9768	17.8255	18.915
PIK3IP1	18.9598	10.3814	13.1437	2.31357	2.86323	2.17642	5.56083
PILRA	27.675	19.6456	25.5382	0.188678	0.473606	0.108923	0.38701
PLA2G4B	5.28075	4.62844	3.89138	1.07179	2.15225	1.30532	1.76289
PLA2G7	18.8834	15.2208	29.6392	0.0353046	0	0	0
PLAC8	11.7154	9.88762	8.49228	3.39941	7.25879	5.52184	0
PLAUR	49.7621	50.4061	26.4724	0.17214	0.769667	0.0269143	0.0688522
PLCB2	11.2946	8.58679	11.0815	0.639506	2.07762	0.245802	0.0284208
PLCD1	3.27736	2.28375	1.42193	0.457899	0.777141	0.357965	0.0721496
PLEC	18.9757	16.1435	19.5673	3.35565	7.74021	5.96827	4.15626
PLEKHA2	21.5714	14.5267	16.7404	10.7813	11.1387	7.6595	2.75379
PLEKHG2	10.083	7.98175	10.5101	3.83319	3.19454	3.44754	2.44877
PLEKHO2	15.3887	14.3851	12.0319	5.09805	6.24113	6.64148	2.96764
PLIN2	148.199	91.7993	150.802	14.6149	12.2573	15.8238	0.00818283
PLP2	56.062	46.8846	75.7747	31.8563	30.4569	21.0452	22.3697
PLXNA3	7.45136	5.88183	7.76455	2.41521	2.11929	2.04065	0.765267
PLXNB2	30.0896	15.3213	29.9509	8.10979	20.4697	11.7918	3.19243
PNISR	10.0394	7.6926	8.54906	5.26945	4.76126	2.38388	3.69383
POLM	6.61453	6.25261	6.17107	3.50198	4.23772	4.23048	5.23783
PPP1R11	16.1457	12.2529	14.7077	7.89948	9.78634	7.16701	8.75196
PPP1R15A	106.564	53.5298	63.6701	29.3088	27.6269	17.6618	2.42381
PPP1R15B	17.6234	16.8832	15.5142	6.40108	9.14211	7.03359	8.61147
PPP1R18	39.4079	30.9551	29.9241	14.3211	18.858	11.4048	6.66242
PPP1R3B	3.82535	2.12213	2.47577	0.653756	2.02075	0.371692	0.437973
PPP2R2D	5.12008	5.03833	4.08517	3.5393	4.05741	3.07784	2.18554
PPP3CC	10.3499	10.4297	9.09657	5.96652	8.02927	5.03708	3.07422
PQLC3	6.8804	3.34208	4.25625	1.54003	1.40887	0.905118	0.0395807
PRDM2	10.0338	10.3702	10.9743	6.45923	6.86035	5.74761	8.58643
PRKX	7.11711	7.35005	4.3691	3.37521	4.39523	3.32728	1.01157
PRR14	16.5485	16.3507	14.3703	9.23018	8.94161	9.10445	9.30591
PSD4	31.9402	22.7165	24.9508	19.6533	16.5427	20.0099	9.55859
PSEN1	6.46894	5.18339	7.3003	3.53846	3.721	3.30516	2.41231
PTAFR	11.9049	5.4504	7.01728	0.178649	0.672645	0.14748	0.838408
PTGIR	5.61963	5.38619	7.2875	1.93036	3.62016	1.60042	0.00788862
PTGS1	4.84882	2.74759	3.85103	0.0717452	0.716756	0.122046	0.0459143
PTPRO	2.64628	1.07567	3.59647	0.573498	0.35066	0.122622	0.00784226
PWWP2B	2.18075	2.6733	2.65229	0.0235813	0.37735	0.132731	0.0691679
PXK	10.0499	12.2213	9.47657	3.12554	3.03271	2.25368	5.27231
QKI	5.25511	3.3602	3.39373	1.82455	2.64851	1.68892	0.0130744
QSOX1	19.2174	15.3172	13.781	5.76985	4.32543	7.02273	2.40178
R3HDM4	25.5329	29.7297	26.1007	18.9589	20.8082	18.3055	13.0263
RAB11FIP1	7.72505	6.085	7.47621	2.83778	6.401	3.10736	1.85797
RAB20	11.3043	12.8547	12.0486	0.567656	1.55211	0.190186	0.0216237
RAB31	14.3101	8.40185	9.92943	3.56152	1.69683	3.47395	0.0370809
RAB34	6.15785	7.5076	8.1658	0.885654	1.0004	0.210479	0.0944642
RAB5C	35.0994	27.4178	29.1639	18.3057	15.1952	20.2756	7.36808
RAB6A	13.7504	10.6356	13.4848	9.16915	13.4842	7.84743	7.68569
RAB8B	19.6259	17.73	16.6183	10.0249	13.1179	9.17199	2.02111
RALA	13.3735	12.7257	14.1803	6.594	8.5584	7.03915	6.8985
RAP1B	24.022	19.1808	21.6092	12.8914	13.8958	12.2382	17.7468
RAPGEF1	53.7154	43.6855	42.3101	15.2882	22.1325	16.397	18.8838
RASA2	7.28845	5.56764	4.26255	1.39584	2.27055	1.11944	2.58643
RASGRP2	13.2877	7.4904	13.4584	0.460839	0.318529	0.392635	4.53778
RASSF2	18.4796	16.2252	19.5186	7.58122	7.73429	7.52185	9.58072
RASSF7	7.33496	6.00401	5.58641	2.36892	4.20775	3.22672	3.24403
RBM5	32.2676	25.1913	27.024	18.8527	19.4127	17.88	15.0156
RELA	23.2008	19.9597	20.767	10.5999	15.092	10.2958	10.9658
RGCC	27.0699	14.5346	28.8011	3.56461	1.95729	1.72424	12.7576
RGL4	2.61502	3.05556	2.8967	1.50859	1.09959	1.29688	0.259885
RGS19	17.5723	14.0075	16.9891	10.1476	9.80482	9.51307	3.13021
RHBDF2	20.1095	17.8938	28.9522	5.09277	8.0783	3.61863	4.834
RHOQ	15.2941	13.5889	14.7159	13.1523	10.7687	7.46921	7.98509
RIN3	26.1587	15.7858	14.8248	2.73556	5.59482	1.45283	0.0640797
RIPK3	5.51106	3.52489	5.70981	1.35729	1.50188	1.51688	0
RIT1	6.15546	5.85315	7.50258	2.384	3.69747	2.16175	1.45873
RNASE6	13.031	5.74664	13.7624	8.25934	3.74124	3.5103	0
RNF111	4.8563	4.74896	4.55551	3.4706	3.8175	2.56472	2.21771
RNF13	14.4242	10.8933	17.0574	4.37086	4.25142	3.90507	4.53433
RNF130	27.8698	15.5333	26.5806	0.007113	0.035709	0.0711759	0.0379338
RNF135	6.14439	5.60086	6.33861	3.24843	3.83372	2.94797	1.8523
RNF146	7.50811	5.60368	6.06822	4.71802	4.72398	4.46056	3.30727
RNF149	12.2458	9.02482	9.22746	1.74138	5.02348	3.1144	0.626513
RNF213	11.015	13.7373	10.2219	2.45111	9.78888	1.77936	0.865275
RNF24	5.76641	2.73979	4.05231	1.25158	1.48734	0.726022	1.14362
RNFT1	7.21976	4.97131	5.92531	1.67597	1.52716	2.05802	2.90586
RP2	3.7883	3.53501	3.14047	1.11553	1.7387	1.23916	2.1434
RPS6KA3	10.3302	8.86607	8.05569	3.93806	3.88269	3.52663	2.58467
RRAS	9.5567	11.5167	11.2633	1.79942	2.69043	1.09601	0.884534
RREB1	6.53132	3.74001	5.15122	2.58982	3.67742	2.85268	1.433
RSF1	10.5726	9.25285	8.89632	8.0416	6.80013	5.8449	6.38162
RSRC2	25.0119	23.0802	19.4585	18.6989	17.1128	12.2571	14.5432
RSRP1	12.987	11.2386	10.573	7.47394	8.65395	8.79403	4.58342
RUFY1	12.8453	9.34256	11.2557	5.22592	4.75153	6.9143	5.51825
RUNX1	7.44381	7.52892	5.38958	0.884196	1.03147	0.765664	1.47509
RUNX2	3.40396	2.72204	2.43004	0.0787291	0.0846942	0.0738562	0
S100A11	136.398	134.777	197.264	6.75304	6.42181	6.46501	0.360141
S100A6	76.4958	37.4191	60.599	13.9824	9.92258	20.343	0.120466
SARAF	58.0686	34.0555	40.7643	14.4912	20.7841	14.7076	9.0273
SCAF11	16.1525	15.2589	14.4331	10.6916	9.44199	8.54875	12.0666
SCARB2	6.90124	6.29263	7.90576	4.0241	4.84526	2.89019	0.030333
SDC2	37.5682	15.2301	31.631	0.017708	0.0500054	0	0.0283311
SDC4	5.6883	4.45468	5.57505	0.188939	2.21569	0.768063	0.226714
SDCBP	36.7452	21.7548	29.578	4.57216	4.53833	2.86929	0.0755425
SEMA4D	12.9291	11.5556	13.2277	5.55762	8.4186	4.21477	1.99338
SERPINB1	16.6085	19.0046	15.8894	2.2835	4.93173	2.12404	0.241086
SERPINB6	12.5294	9.58962	7.51655	0.610666	0.273094	0.614572	0.0748666
SERPINB8	2.81992	2.06754	3.14924	1.93459	1.96992	1.53711	0.0129777
SERPINE1	5.08139	0.981501	5.81844	0.280511	0.327779	0.060494	0.010317
SERPING1	4.70021	3.38325	4.58534	0	0.0196981	0.0196313	0.0502208
SERTAD3	7.68541	6.72063	5.11441	3.32344	3.83948	3.52136	1.83202
SH3BP1	25.4533	22.3956	17.1317	13.5714	17.5592	11.6639	5.61511
SH3BP2	12.2605	8.96505	9.15261	3.16134	7.35083	3.10136	1.25441
SHC1	10.284	6.89865	8.17777	3.98444	6.32461	4.61789	5.3371
SHKBP1	24.8723	30.2846	27.0156	17.5417	18.0041	16.9231	11.9469
SIGLEC14	2.43547	3.16915	2.64416	0.306663	0	0.931544	0
SIPA1	30.2114	23.8909	22.6859	12.6612	17.8323	10.0209	3.477
SIRPA	17.1464	16.1611	17.8033	1.06502	1.07394	1.61234	0.00783417
SIRT2	11.0533	9.86381	10.5703	5.47906	6.1542	6.24553	2.09682
SKI	7.76171	8.45508	7.03312	1.78963	1.96448	2.37711	2.84305
SLC11A2	5.01691	3.56535	3.70803	1.0014	1.50205	0.931783	2.73972
SLC16A5	2.78499	1.65464	2.39377	0.787069	0.96864	0.735965	0
SLC25A24	3.68604	3.50095	3.96104	0.547221	0.132928	0.176637	0.112968
SLC25A42	5.47694	4.84987	4.16391	2.70266	3.76357	2.92659	1.98629
SLC26A11	6.04106	2.87816	4.63088	0.501941	2.04242	0.726963	0.0394485
SLC27A1	3.78061	2.8386	3.09959	1.04313	1.13141	0.885949	0.393764
SLC31A2	9.39818	5.56502	6.16362	0.678349	0.578495	0.76146	0.779186
SLC39A13	5.79584	5.78009	7.19811	3.05348	2.91255	3.24842	2.46835
SLC44A2	22.7932	25.9045	27.5142	14.844	17.4855	8.1877	9.10956
SLC6A8	6.76714	1.97484	5.01788	0.0523726	0.241013	0.087344	0.069826
SLC8B1	4.47467	4.37435	4.76632	0.795894	1.42791	0.625384	2.42699
SLFN11	7.66783	5.10886	5.14909	1.25229	3.43763	0.757204	0.0538077
SMAD7	10.5534	6.85913	7.8973	1.99886	4.38412	1.81243	0.269086
SMARCC2	16.3157	16.0836	15.7421	13.3098	10.7146	10.387	7.77527
SMOX	3.4501	1.7245	2.60539	0.0135572	0.0170151	0	0.0144602
SNX1	6.82804	6.94615	7.06007	4.94003	4.54034	5.52785	4.25172
SOS2	6.6751	4.9936	5.52114	3.82279	3.92832	2.52437	1.58598
SP1	10.1478	9.92874	9.41162	5.47998	5.99675	4.05873	7.32701
SP140L	10.3461	10.1197	11.1568	4.18736	4.96732	2.25022	1.15792
SP3	10.1245	8.10379	9.84999	6.47631	7.35145	6.61989	8.2114
SPEN	12.0623	14.0129	14.0631	5.58853	6.09861	5.43874	5.8154
SPG11	12.6499	12.2899	10.5122	6.49724	5.98131	4.13723	4.16197
SPI1	88.6741	38.9821	62.5031	8.12583	8.46193	7.51301	7.74178
SPNS1	7.93722	6.86212	8.0484	3.40177	4.0263	5.55375	4.88463
SQRDL	22.7799	25.7583	25.6519	10.5293	10.7595	8.32407	0.115017
SRC	22.7464	17.4284	26.993	8.92376	11.1293	13.8363	0.140031
SRPK2	7.46817	7.86976	6.44997	5.72735	5.38331	4.71002	2.88595
SRRM2	81.8228	64.0892	60.8262	40.9794	43.1982	33.6846	41.9494
SSH2	3.46038	3.32577	3.63489	2.18654	3.28158	1.53004	3.50641
ST3GAL1	12.0829	10.6025	11.2129	1.34266	0.48923	0.667203	0.381729
ST3GAL5	8.08972	8.76336	5.85586	0.351893	0.519585	0.362477	1.74418
ST6GALNAC6	16.35	13.6297	11.686	4.04433	8.34787	4.17891	4.50125
STARD3	8.6756	7.87839	8.32258	4.85596	6.03882	5.96281	3.76468
STARD5	6.15868	5.99915	3.95901	1.61784	1.63322	1.5397	0.562694
STAT2	24.2168	30.4072	28.0202	13.2731	13.2586	9.57013	8.01575
STAT6	54.9506	49.4972	63.7886	28.471	22.0225	25.5975	24.3803
STK10	40.0351	27.4553	30.4954	14.5156	15.8052	15.9055	3.833
STMN3	1.98613	2.71451	1.62563	0.282181	0.543587	0.451453	0.0419966
STRIP1	6.13443	6.30468	5.53009	3.57703	3.81444	4.45566	3.63109
STX10	11.615	11.152	7.74458	5.93845	6.72272	5.52633	5.90327
STX4	16.989	16.8148	19.8294	7.44203	9.6494	9.06459	2.64955
STXBP2	33.7767	24.171	25.6712	18.4794	18.2133	18.3153	7.38149
SYNGR1	1.25751	1.52576	1.72619	0.0278109	0.423216	0.0391343	0.797199
SYNRG	10.1352	8.03217	7.58022	5.27738	5.45042	4.89584	2.95844
SYTL1	19.3114	22.3703	22.0934	1.83059	9.59131	2.17973	4.32281
SZT2	4.32231	3.81298	4.11938	2.33976	2.83128	2.13006	1.81755
TAB2	21.8991	16.7422	19.2509	9.20352	10.1682	5.40701	6.81505
TAB3	4.20851	4.67281	4.38118	3.18928	3.14399	2.1467	2.18213
TANK	10.5323	11.9668	12.7197	9.22007	10.0712	8.97294	9.83416
TAOK3	14.8157	15.6887	14.8093	10.6414	8.56095	8.14669	5.80771
TBC1D10C	20.1816	19.7416	25.5219	9.15758	10.2474	8.76817	7.34725
TBC1D20	6.56711	6.54677	5.44945	3.76295	3.50089	3.7697	3.50912
TBC1D9	3.89278	3.97048	3.82067	1.71829	0.998868	2.00855	0.479932
TBC1D9B	19.3976	14.8764	18.6813	9.07464	9.98714	9.26582	5.13264
TBL1X	6.95085	5.00701	5.22189	1.68477	2.94643	1.4164	3.60575
TBRG1	7.25014	6.82291	6.45759	3.04557	3.67233	3.63745	1.19863
TCIRG1	71.9376	40.7287	43.8798	21.3264	33.2944	23.6613	1.04751
TEPSIN	7.16744	5.4958	6.21987	3.08967	3.36972	3.83926	1.86358
TESK1	14.2239	9.09438	9.62227	3.43692	3.45402	2.50638	4.31513
TESK2	5.157	3.23105	4.21648	2.09015	1.94472	1.77777	1.18899
TFEC	2.47594	2.06583	2.16233	0.00244541	0.156526	0.0367048	0.0443408
TGFB1	65.6858	59.7647	85.2103	31.8018	41.3685	34.1738	14.2584
TGFBR2	22.7917	14.5277	19.3598	0.0899889	0.117125	0.170923	0.0319942
TGIF1	10.1804	6.23978	8.93447	0.212376	0.223554	0.162813	0.0292285
THRA	3.6422	3.56345	3.29269	0.202517	0.377406	0.153521	1.21748
TIMP2	10.6461	5.99232	13.7951	0.135075	0.121848	0.0633573	0.0630313
TLE4	4.5023	3.74597	4.22565	1.37462	2.27382	1.67185	1.83779
TLN1	51.8641	47.1041	45.0385	32.9416	36.5431	35.3644	15.3162
TLR1	7.08241	3.36818	7.64042	3.63651	2.03752	2.72102	1.30445
TMBIM1	22.7878	18.5416	23.8191	4.30624	8.10033	3.09941	2.74354
TMEM106A	6.05016	3.93209	3.82563	2.24287	2.56373	2.11208	0.0656913
TMEM127	14.2155	10.0604	13.3132	5.07405	5.0463	6.81538	2.48095
TMEM179B	13.592	10.6288	12.0938	8.80126	4.71549	8.4184	5.91647
TMEM43	15.1131	10.7403	11.2666	6.73536	7.37563	6.93488	3.09713
TMEM50A	16.6293	14.9678	17.1011	12.5596	12.9032	14.0918	8.95697
TMEM63A	10.0892	11.4585	12.4468	3.62749	4.38749	2.40949	2.60527
TMEM63B	4.35288	3.80164	4.86052	2.16216	3.75242	2.59395	2.43016
TMEM91	7.99064	2.57096	7.881	1.12019	3.04614	0.870408	0.65171
TMEM94	8.64758	8.03442	8.77664	6.11592	6.24804	4.58634	2.39643
TMUB2	11.1825	7.74635	8.76726	5.19438	5.03054	5.13955	2.58825
TNFRSF10D	5.18797	2.82001	5.52709	0.379379	1.94836	0.99815	0.00930224
TNFSF12	7.77999	7.71738	10.3745	2.0927	3.40882	1.25309	0.0474911
TNKS2	11.1324	9.52238	9.44877	2.86725	4.60779	2.60213	6.90068
TNRC6B	4.16211	3.31081	3.4891	1.9267	2.2422	1.60581	1.6962
TOM1	14.9305	14.3029	17.1536	5.37998	4.83651	8.5786	3.11008
TOR1AIP1	7.98303	7.22064	7.64335	5.74653	4.56616	4.49356	3.08493
TP53I13	10.3196	9.74241	10.3614	4.97127	7.04922	5.54963	1.29064
TPP1	79.8943	47.9742	50.1005	14.3189	15.313	8.53725	5.98981
TRAF3IP3	16.0177	16.034	17.0069	11.175	6.41865	6.06801	0.294477
TRIB1	10.8899	9.16981	13.7484	3.22144	5.66247	3.63654	2.94708
TRIM25	14.7912	17.7062	14.5575	8.91735	10.1198	10.1628	6.2912
TRIM33	7.15659	5.98834	5.63283	3.86819	3.96469	3.6765	4.8406
TRIM38	13.8652	11.2017	12.5227	5.88455	3.59814	4.88867	1.78033
TRIM52	5.74315	5.11171	4.68623	2.88359	3.20021	2.67171	3.30347
TRIOBP	2.48792	2.44832	2.72153	1.42191	1.75977	1.54076	0.939165
TSC22D4	23.2719	23.4174	23.2721	13.5808	17.0447	13.7876	9.80123
TSPAN32	5.68632	3.44036	3.28817	0.213033	0.773966	0.238415	0
TSPYL2	23.7108	17.7513	18.0534	5.86464	6.20335	3.73259	5.9934
TSSK3	3.0983	2.02474	3.74779	1.06603	1.85252	1.1136	1.18701
TTC14	4.9912	4.16481	3.65547	2.80755	2.83643	2.76639	2.81132
TTLL3	6.75837	5.56359	7.63785	3.41255	3.42637	2.98791	3.19048
TTYH3	14.9993	14.5583	18.3112	6.73819	10.1514	8.54824	0.235471
UBA7	17.442	18.0285	21.1682	10.3242	10.0878	7.47322	0.476832
UBL3	6.48518	4.61902	5.39862	3.08846	3.57769	2.73523	1.47669
USF1	22.6336	16.6424	19.3794	12.3749	9.96985	13.5072	9.95217
USF2	43.6502	44.4382	47.8771	32.3332	26.648	20.6976	20.1603
USP24	10.0175	8.69003	6.83186	4.65328	4.05835	4.0178	4.85809
USP25	7.71955	7.00263	6.33067	4.70002	3.8625	3.11636	2.70669
USP8	7.60952	6.46202	8.16829	4.87854	4.76963	3.9907	4.38022
USP9Y	3.90359	3.44081	2.54344	0.0122933	2.4879	0.00576621	0.00163901
USPL1	5.39265	4.32963	3.9127	2.28643	2.21703	2.37433	1.9449
UTS2	3.41945	4.46796	2.88646	0	0	0	0
UTY	3.39646	1.83028	2.28755	0	1.96296	0	0
VASH1	3.75553	2.4496	3.8341	0.642197	0.523417	1.00808	0.477569
VAV3	4.2046	3.135	2.10231	0.860531	0.166469	0.667666	0.0276044
VEZF1	6.94325	5.53336	5.64574	2.41729	2.55944	2.22894	4.52302
VIM	679.413	269.83	441.473	20.4841	35.8256	13.9582	0.385198
VPS11	9.3198	9.98287	11.1189	5.40985	5.07411	5.65839	4.32169
VPS13C	10.9045	8.46542	7.59548	4.61199	5.32809	3.47532	5.18278
VPS28	34.2694	27.285	24.8092	22.1506	19.8045	20.054	12.2855
VPS37C	7.65699	5.05852	5.78069	1.61044	2.36646	2.15055	2.60405
WASHC2C	6.86833	6.30414	7.72001	4.59352	3.50903	3.97303	2.02904
WBP1L	10.3257	6.1456	8.557	4.91492	4.32485	4.79925	2.67375
WBP2	34.2941	25.7008	26.2487	12.5962	17.7621	10.5475	12.3586
WDR26	17.1127	13.4243	14.215	10.6215	12.5333	7.6834	8.39905
WDR60	5.67653	3.3679	5.23874	3.60752	2.70017	2.13337	2.30781
WDTC1	12.2549	11.8671	10.9108	7.17906	10.2244	5.61377	5.58659
WHAMM	8.00436	6.8296	5.78542	1.30903	2.909	2.26323	4.07762
WHRN	6.62678	4.13174	5.66624	0.293324	0.344235	0.238242	0.0203156
WIPF2	6.21544	6.37735	6.66922	3.58267	4.68923	3.70583	2.80565
WSB1	68.1663	56.7005	49.747	33.0602	52.5411	14.4369	9.54071
WTAP	17.6483	15.0084	20.0018	7.86567	7.49314	8.78348	11.7858
XYLT1	3.34634	3.53339	4.44613	1.60461	1.94545	1.44484	0.623962
YPEL2	4.80271	2.67719	4.0946	0.648735	0.270167	0.306135	2.14502
YPEL3	62.3669	36.8765	48.1773	6.52876	10.8034	4.5692	5.01546
YPEL5	17.4838	16.2058	18.6068	7.52089	10.3786	8.03311	7.60334
YY1AP1	15.9203	15.6021	15.1368	12.3517	11.898	10.654	9.0741
ZBP1	11.6141	9.15614	7.82924	1.19078	1.09286	1.30326	0.0158762
ZBTB1	12.9737	12.2312	15.6696	8.12793	9.98952	6.3763	3.40379
ZBTB17	14.9053	11.2833	10.288	4.62225	5.04698	5.76047	3.79792
ZBTB18	5.53404	4.20809	4.89438	2.01157	3.268	2.45737	2.89669
ZBTB25	10.9343	11.6457	10.5491	5.8714	8.13208	2.21771	1.99508
ZBTB4	11.5963	8.84931	11.0785	4.84237	6.62494	3.8777	0.371097
ZBTB7A	14.85	11.7774	10.6118	5.98516	5.68208	6.21261	3.84174
ZBTB7B	15.5465	14.1908	10.7051	6.23648	10.8521	6.38452	0.908746
ZC3H12A	15.4487	19.5198	19.5831	4.95883	5.63838	4.82973	1.7408
ZER1	8.28613	7.17336	8.19851	4.58178	4.15183	4.78849	2.5602
ZFAND2A	10.007	7.4322	9.37759	5.42808	4.34114	5.11889	3.59797
ZFAND5	14.6198	11.1448	13.1371	5.97399	8.88488	6.72437	7.19709
ZFP36L1	146.415	92.9294	86.208	21.9388	24.2685	19.9828	8.19653
ZFP90	1.4529	1.98541	1.46605	0.910815	0.863179	0.906753	0.297392
ZFYVE16	4.12137	4.01117	5.43908	0.964583	1.31588	0.557354	1.40905
ZKSCAN1	6.46395	4.80328	5.78536	3.06135	3.76019	1.79784	2.00096
ZMAT1	2.75701	1.72608	2.18098	0.371442	0.216442	0.127212	0
ZMIZ1	18.7235	16.1567	21.9974	7.91723	10.3339	7.22605	1.67497
ZMIZ2	20.4315	23.364	21.8716	11.8525	15.1714	13.7197	6.67819
ZNF143	5.07039	5.63748	4.44973	2.75695	3.19554	2.61673	3.25193
ZNF160	15.7218	7.38723	10.9574	4.70705	4.36517	1.80306	2.59528
ZNF217	18.4839	16.9534	14.9485	9.84277	10.886	7.61287	5.28567
ZNF219	4.18381	2.76631	4.22932	1.0631	1.78778	2.03063	1.69807
ZNF224	6.96063	4.9936	5.80211	3.11319	2.95086	2.02124	1.28247
ZNF266	9.0081	6.5268	7.48972	3.96121	4.83174	2.69412	4.29106
ZNF385A	60.876	18.5588	42.4797	0.827813	2.50085	1.48443	0.523518
ZNF395	69.3225	32.1735	68.4749	13.4811	18.1777	2.65633	4.95863
ZNF430	3.78842	3.50802	3.7988	1.53651	1.83941	1.52271	2.54651
ZNF44	2.96392	3.49338	2.20053	1.45673	0.94877	1.00077	1.13
ZNF506	5.54719	6.37658	5.71278	1.75884	2.15347	1.45868	2.97711
ZNF524	7.27718	7.57634	7.15485	3.29532	5.63977	3.91742	1.17644
ZNF655	10.8673	8.01843	8.81876	5.41839	5.9708	4.23585	5.26526
ZNF83	10.105	10.0082	7.22057	4.24502	2.33472	2.64471	5.59481
ZNF841	4.0246	4.22525	4.22304	2.0244	2.69052	1.53528	1.96377
ZRSR2	10.0344	10.4826	9.14726	6.34674	4.46942	4.74782	2.96028
ZSWIM6	5.24144	3.36748	3.2078	0.698091	0.513725	0.413795	0.538256
ZSWIM8	13.4642	10.2647	11.8927	5.94484	8.96313	6.48004	4.21338
ZZEF1	6.99571	6.19741	5.91984	4.13356	4.30086	4.71304	2.75248

## Sheet: EBV genes
Geneid	LCLd0.bam	LCLd3.bam	LCLd7.bam	LCLd14.bam	LCLd21.bam	LCL.bam	AKATA_positive.bam
unassigned_gene_2	0	0	0	4	0	10	2
unassigned_gene_1	0	0	0	1	0	12	0
HHV4_RPMS1	2	3	0	2836	4739	4650	427
HHV4_LMP-2B	0	0	0	28	14	70	5
HHV4_LMP-2A	0	0	0	297	206	342	30
HHV4_LMP-2A	0	0	0	283	200	310	28
HHV4_LMP-1	5	4	2	10205	9306	11151	175
HHV4_LF3	0	0	0	0	0	0	0
HHV4_LF2	0	0	0	0	0	0	0
HHV4_LF1	0	0	0	0	0	0	0
HHV4_EBNA-LP	0	0	0	21	34	15	0
HHV4_EBNA-3B/EBNA-3C	5	4	2	12509	2242	28424	202
HHV4_EBNA-3A	0	2	0	3708	563	8275	166
HHV4_EBNA-2	0	0	0	1687	1044	971	30
HHV4_EBNA-1.2	0	0	0	154	145	663	19
HHV4_EBNA-1.1	0	0	0	0	0	3	0
HHV4_BZLF2	0	0	0	0	0	0	0
HHV4_BZLF1	0	0	0	0	0	0	0
HHV4_BXRF1	0	0	0	27	3	91	6
HHV4_BXLF2	0	0	0	0	0	0	0
HHV4_BXLF1	1	0	1	425	253	1316	151
HHV4_BWRF1.8	0	0	0	0	0	0	0
HHV4_BWRF1.7	0	0	0	0	0	0	0
HHV4_BWRF1.6	0	0	0	0	0	0	0
HHV4_BWRF1.5	0	0	0	0	0	0	0
HHV4_BWRF1.4	0	0	0	0	0	0	0
HHV4_BWRF1.3	0	0	0	0	0	0	0
HHV4_BWRF1.2	0	0	0	0	0	0	0
HHV4_BWRF1.1	0	0	0	0	0	0	0
HHV4_BVRF2	0	0	0	313	76	1099	53
HHV4_BVRF1	0	0	0	0	0	0	0
HHV4_BVLF1	0	0	0	91	37	484	26
HHV4_BTRF1	0	0	0	0	0	0	0
HHV4_BSRF1	0	0	0	0	0	0	0
HHV4_BSLF2/BMLF1	0	0	0	0	0	0	0
HHV4_BSLF1	0	0	0	0	0	0	0
HHV4_BRRF2	0	0	0	0	0	0	0
HHV4_BRRF1	0	0	0	0	0	0	0
HHV4_BRLF1	1	2	0	1061	811	2121	175
HHV4_BPLF1	0	0	0	0	0	0	0
HHV4_BORF2	0	0	0	0	0	0	0
HHV4_BORF1	0	0	0	0	0	0	0
HHV4_BOLF1	0	0	0	0	0	0	0
HHV4_BNRF1	0	0	0	0	0	0	0
HHV4_BNLF2b	0	0	0	0	0	0	0
HHV4_BNLF2a	0	0	0	0	0	0	0
HHV4_BMRF2	0	0	0	0	0	0	0
HHV4_BMRF1	0	0	0	0	0	0	0
HHV4_BLRF2	0	0	0	0	0	0	0
HHV4_BLRF1	0	0	0	0	0	0	0
HHV4_BLLF3	0	0	0	0	0	0	0
HHV4_BLLF2	0	0	0	0	0	0	0
HHV4_BLLF1	0	0	0	0	0	0	0
HHV4_BKRF4	0	0	0	0	0	0	0
HHV4_BKRF3	0	0	0	0	0	0	0
HHV4_BKRF2	0	0	0	530	104	1012	35
HHV4_BILF2	1	0	0	2146	229	4537	92
HHV4_BILF1	0	0	0	0	0	0	0
HHV4_BHRF1	0	3	0	1356	1607	3939	63
HHV4_BHLF1	0	0	0	0	0	0	0
HHV4_BGRF1/BDRF1	0	0	0	485	159	863	33
HHV4_BGLF5	0	0	0	0	0	0	0
HHV4_BGLF4	0	0	0	0	0	0	0
HHV4_BGLF3.5	0	0	0	0	0	0	0
HHV4_BGLF3	0	0	0	203	96	428	11
HHV4_BGLF2	0	0	0	0	0	0	0
HHV4_BGLF1	0	0	0	0	0	0	0
HHV4_BFRF3	0	0	0	0	0	0	0
HHV4_BFRF2	0	0	0	0	0	0	0
HHV4_BFRF1A	0	0	0	0	0	0	0
HHV4_BFRF1	0	0	0	0	0	0	0
HHV4_BFLF2	0	0	0	0	0	0	0
HHV4_BFLF1	0	0	0	0	0	0	0
HHV4_BdRF1	0	0	0	0	0	0	0
HHV4_BDLF4	0	0	0	0	0	0	0
HHV4_BDLF3.5	0	0	0	0	0	0	0
HHV4_BDLF3	0	0	0	0	0	0	0
HHV4_BDLF2	0	0	0	0	0	0	0
HHV4_BDLF1	0	2	3	2113	320	5940	113
HHV4_BcRF1.2	0	0	1	333	187	707	35
HHV4_BCRF1.1	0	0	0	43	10	132	4
HHV4_BcLF1	0	4	6	8417	1216	19185	368
HHV4_BBRF3	1	1	1	2539	559	4949	148
HHV4_BBRF2	0	0	0	0	0	0	0
HHV4_BBRF1	0	0	0	372	156	917	32
HHV4_BBLF4	0	0	0	394	284	806	69
HHV4_BBLF2/BBLF3	2	2	0	2933	2405	6549	207
HHV4_BBLF1	0	0	0	0	0	0	0
HHV4_BARF1.2	0	0	1	319	83	550	11
HHV4_BaRF1.1	0	0	0	0	0	0	0
HHV4_BARF0	0	0	0	0	0	0	0
HHV4_BALF5	0	0	0	0	0	0	0
HHV4_BALF4	0	0	0	0	0	0	0
HHV4_BALF3	0	0	0	0	0	2	0
HHV4_BALF2	3	7	0	6313	1898	22342	198
HHV4_BALF1	0	0	1	330	100	544	4
HHV4_A73	0	0	0	0	0	0	0
